# Supplementary material for: Cell wall remodeling promotes callus formation in poplar
Source: Mol Hortic. 2024 May 8;4:16. doi: 10.1186/s43897-024-00093-4 (PMC11059702; doi:10.1186/s43897-024-00093-4)
Supplement: Supplementary file 3 — Additional file 3: Supplementary Table S1. All RNAs from S1, S2 and S3 of 84 K poplar. Supplementary Table S2. All differential expression RNAs from S1, S2 and S3 of 84 K poplar. Supplementary Table S3. Transcription profiles of the genes related to callus formation. Supplementary Table S4. GO term enrichment of differentially expressed mRNAs. Supplementary Table S5. Differential expression genes associated with cell wall. Supplementary Table S6. Transcription profiles of the poplar genes orthologous to Arabidopsis genes involved in cell wall. Supplementary Table S7. Pairwise expression correlations of all miRNAs and target RNAs. [file 43897_2024_93_MOESM3_ESM.xlsx]

## Sheet: Table S1A 
Table S1A All mRNAs from S1, S2 and S3 of 84K poplar.
ID	S1-1	S1-2	S1-3	S2-1	S2-2	S2-3	S3-1	S3-2	S3-3
LOC7495743	12.4493	17.5482	11.101	0.688554	0.757739	0.760865	0.32406	0	0.128817
LOC7495740	17.0508	12.1989	6.67442	16.1259	13.557	11.4188	16.4125	13.8933	11.997
LOC7495741	12.175	10.7467	4.98506	11.6133	9.63795	5.51602	12.1291	12.4101	8.01328
LOC7495746	41.5208	49.6268	25.4626	39.2216	42.4035	18.882	34.1385	37.5377	17.8528
LOC7495747	0.079041	0.102388	0.014543	0.145148	0.244142	0	0	0.045658	0
LOC7495744	7.71318	10.0827	10.0511	6.37255	9.40934	6.59865	4.82525	4.43641	3.1537
LOC7495745	15.2454	16.1216	11.1765	9.81098	9.341	11.0699	3.3247	5.11314	3.86113
LOC7495748	10.4457	9.6919	27.1821	1.89636	1.35911	5.21869	1.64351	1.2103	2.69407
LOC7495749	6.52424	2.85469	5.95224	4.05096	2.09597	6.49816	2.20566	1.93483	3.43934
LOC18106344	7.67364	12.4148	0.496418	16.7501	28.4202	0.569129	21.8343	35.0104	0.887425
LOC18106345	0.231845	0.551987	0.032906	1.79589	1.77283	0.187849	1.93669	1.21536	0.307057
LOC18106340	0.374307	0.276396	0.128123	0.190558	0.110196	0.092475	0.0658	0.156344	0.163444
LOC18106343	0.669958	0.38558	0.023092	0.840059	0.798277	0	0.703684	0.26694	0
LOC18101815	5.42788	4.71935	3.92752	19.9543	20.3107	15.5945	19.8937	20.2666	12.4733
LOC7476253	0.408964	0.176944	0.122042	11.3242	8.54499	9.25045	8.12174	4.82385	5.59875
LOC7476252	23.2044	20.3164	19.3485	24.0453	20.4102	20.8219	26.2021	21.8812	21.6529
LOC18104854	27.2236	48.7341	31.161	8.75816	16.0243	7.13876	10.9242	11.0004	5.25927
LOC18104855	12.087	12.0601	18.8787	21.4378	16.7942	58.6681	24.3263	28.6066	64.0406
LOC18104852	4.90685	4.16829	6.0635	3.6187	2.11309	5.82612	3.28122	2.82935	5.33282
LOC7476255	0.510984	0.210344	0.488723	1.43147	0.586791	0.479544	0.057147	0.212255	0.180935
LOC7476254	6.67966	7.78893	5.11142	10.358	10.1457	7.05027	13.4926	13.4807	8.11665
LOC7476259	75.2808	65.2574	77.2598	0.708952	0.421207	0.976022	0.267587	0.293669	0.54409
LOC7476258	4.95018	3.37232	1.4447	7.41188	4.87364	3.16457	3.85113	4.85475	2.34997
LOC18104858	0.34968	0.210622	0.073689	3.73727	4.79877	0.495235	3.94741	5.84746	0.480488
LOC18104859	69.8123	76.9307	115.058	21.0126	17.3564	25.5871	12.1833	10.7398	17.8436
LOC7495294	0	0	0.028766	0	0	0	0	0	0.015387
LOC7495295	0	0.11174	0	0	0	0	0	0	0
LOC7495296	13.05	11.0346	11.3732	16.7151	18.3397	20.9588	11.0844	18.0735	14.6931
LOC7495297	0.453686	0.606958	0.182972	0.489099	0.243523	0	0	0	0
LOC7495290	2.31857	6.40389	4.22335	2.78047	7.66185	3.89382	7.64143	8.57455	4.32541
LOC7495291	0	0	0	0.025594	0	0	0	0	0
LOC7495293	7.03153	7.0618	9.07505	8.16945	7.28378	6.66224	6.90155	6.02598	8.44631
LOC7495298	73.6761	69.5444	178.247	1.52068	1.09354	4.59279	1.64987	1.41094	3.73544
LOC7495299	0.079213	0.160956	0.135797	5.60935	8.81573	4.87169	4.81274	4.70624	2.45341
LOC18097021	88.9144	57.6001	106.27	182.591	157.609	255.494	134.346	136.235	255.755
LOC18110102	0.097827	0.100489	0.015879	0.353302	0.240162	0.068717	0.770993	0.151137	0.309311
LOC18110105	2.5526	4.39559	4.25024	2.26838	3.62331	2.76888	3.37756	1.82204	1.53859
LOC18097025	0.511508	0.289337	0.325071	3.76665	3.32222	3.08339	4.45018	4.98607	3.68704
LOC18097026	0.150431	0.079172	0.175465	0.136938	0.394514	0.41347	0.314446	0.820684	0.389774
LOC18110109	0	0	0	6.46338	9.59973	26.9436	2.31913	2.65255	8.1648
LOC7463721	16.26	13.07	8.8628	21.6761	22.6139	12.204	15.7527	18.915	10.559
LOC7463722	17.1433	13.6721	6.68704	5.96395	6.05071	1.41744	4.00538	4.81382	0.396751
LOC7463725	4.41496	3.15858	2.10446	17.9505	11.5167	6.59683	51.2807	47.0795	29.0158
LOC7463727	0	0.126205	0.176748	3.33629	2.18478	2.48916	2.18328	1.38395	2.10033
LOC7463728	84.8252	40.0201	64.7848	220.311	87.2125	114.867	257.257	116.465	233.032
LOC7468604	7.26745	9.31737	5.60026	8.46598	10.8271	9.51529	6.69676	8.90641	6.65786
LOC7468603	0.144446	0.555102	0.082602	0.922974	0.200038	0.439432	0.959178	0.577886	0.532871
LOC7468602	12.0191	3.70335	5.22597	12.9476	3.9095	15.7033	18.3118	10.8812	34.0621
LOC7468600	0.352854	0.946544	0.865405	5.51551	4.44804	9.13133	3.83403	3.00166	5.06123
LOC7468609	35.704	47.8368	42.1118	22.8125	26.1968	34.5071	30.1596	35.7874	41.5268
LOC7468608	37.8109	40.4146	16.9741	45.7246	47.2462	16.647	41.9453	36.4866	18.4297
LOC18099174	17.694	23.6164	38.2465	1.38448	1.27743	2.77355	0.299313	0.241527	0.252031
LOC18099175	0.0773893	0.329364	0.0300218	9.28795	9.49829	7.55531	6.0591	6.50369	2.96209
LOC18099176	2.8024	1.9051	3.71596	2.06298	1.87082	3.56093	0.15276	0.425593	0.650738
LOC7467407	0	0	0.124197	4.70761	5.06666	3.23978	1.97449	2.25673	1.32837
LOC18099170	20.0283	17.7326	26.2225	22.3621	24.5012	34.4692	16.7347	18.3218	34.5669
LOC7467401	1.20912	1.10654	1.29573	2.96669	2.81653	1.99553	2.46242	2.31537	2.51983
LOC7467403	5.96289	6.43551	7.90954	3.42548	4.44082	6.44932	3.05951	2.81442	4.7109
LOC18099178	0.17387	0	0.088483	0.609913	0.413725	0.179214	0.396328	0.371909	0.059259
LOC7467409	0	0	0.185024	6.89504	14.5976	8.75849	9.62013	14.4839	10.0557
LOC7490662	2.13279	1.49782	1.47138	50.7254	48.2489	42.2715	56.2753	57.0874	53.4311
LOC7490660	1.50994	1.42498	0.570042	1.56075	2.1169	0.247194	1.54952	1.19871	0
LOC7463898	13.7885	22.4161	0.210001	37.8393	53.4876	0.494532	33.2553	56.9116	0.621921
LOC7490667	11.5882	10.6589	3.054	4.60412	5.35098	1.41679	8.72458	6.52855	2.07256
LOC7490664	14.8521	24.4272	19.7186	18.444	25.6559	18.476	19.7923	26.1787	17.4847
LOC7490665	0	0	0	2.18751	4.49717	3.33772	0	0	0.069594
LOC7463893	0	0.087366	0	1.26189	2.2453	0.418555	5.42794	5.63683	1.59495
LOC7463892	4.49332	0.669612	0.219553	4.47218	5.54524	0.168714	3.63417	2.37343	0.229159
LOC7490668	24.0285	12.5404	19.0921	56.0334	32.802	61.3188	26.3693	25.7446	47.5966
LOC7490669	22.2229	27.5718	51.2348	16.6371	15.4886	63.2567	9.1436	14.8769	43.1796
LOC7463897	12.8615	10.0863	11.376	23.4442	11.7942	24.1096	18.9511	11.8521	23.4482
LOC7463896	69.963	50.5575	56.2609	107.416	81.834	104.7	98.9393	114.918	109.348
LOC7463894	10.9119	9.65767	19.7786	12.3604	12.8627	35.8401	14.7708	16.8093	40.2801
LOC18105069	0	0.0294453	0	0.0204403	0	0	0.027473	0	0
LOC18105064	7.82705	11.5291	7.15504	8.39749	10.5048	8.10457	10.8591	10.8227	4.6663
LOC18105065	0	0.085876	0	0	0	0	0	0.118858	0.250222
LOC18105067	0.042543	0.041239	0.04529	0	0.021279	0	0	0	0
LOC18105060	21.6106	24.2684	11.0223	25.333	25.7692	17.0364	18.4174	20.0631	16.4538
LOC18105061	11.3885	17.0779	7.42301	15.0753	16.9377	6.51927	16.0431	18.4084	7.29315
LOC18105062	63.1779	52.2925	65.2069	61.0881	49.1299	51.1985	31.4093	28.9458	32.1736
LOC18105063	31.1639	22.6508	25.2535	70.261	45.2313	44.7263	37.1705	35.4197	24.6886
LOC18109634	0.163434	0.029959	0	1.29903	0.822867	0.110339	0.868334	1.24564	0.225229
LOC7460264	22.5248	18.3088	19.2289	4.70391	2.28588	4.63142	1.95575	2.59602	5.47079
LOC7460267	1.08934	1.28405	1.12569	6.25145	7.18492	4.32398	3.95782	4.91306	2.71883
LOC18099721	0.134767	0.414433	0.187572	4.02229	13.5779	5.69482	6.26747	5.81688	3.16048
LOC18111274	0	0	0	0	0.102225	0	0.056369	0	0
LOC18111275	3.74586	4.38324	3.25596	4.40529	4.33001	2.90149	1.9324	1.84133	1.97258
LOC18111276	3.35253	1.4938	2.07054	2.26374	2.57353	1.26362	2.2234	1.82535	0.992481
LOC18111277	15.4525	14.8977	2.38567	14.5391	14.5267	2.98048	16.4117	20.4756	3.74079
LOC7469555	0.188253	0.073993	0	0	0	0	0	0	0
LOC18098229	4.34352	2.88261	2.73609	0.088297	0.108362	0.169759	0.071793	0.17875	0.123837
LOC7469557	26.7955	20.472	5.03621	62.4473	41.5389	19.6006	53.5735	47.7112	18.5116
LOC7469550	21.5819	15.3047	18.2482	59.3758	55.5571	62.168	53.0342	48.7279	53.402
LOC7469552	4.33204	3.36783	0.0160147	4.94797	4.62755	0	4.15777	4.58472	0
LOC7469553	0.443699	0.230455	0.188909	0.228919	0.274551	0	0.202949	0.159317	0.099097
LOC18098223	35.0988	30.6745	29.42	23.652	21.4429	18.1084	11.4605	13.1859	10.4909
LOC7461761	2.42321	2.47799	0.822728	0.344956	0.332887	0.242878	1.02381	1.00084	0.290416
LOC7461760	20.83	28.6078	44.9367	1.7946	1.387	2.51642	0	0.077542	0.09248
LOC7461767	1.14616	1.73135	2.2281	2.76862	2.9714	4.0042	1.96193	2.96802	3.61292
LOC18098225	9.34829	7.38285	4.37432	10.9796	8.07408	4.46388	9.12912	5.89627	2.06957
LOC7461764	15.1811	9.69059	6.41649	16.1071	11.1549	6.50268	9.97571	10.979	5.79413
LOC18096049	4.60297	8.22512	5.62289	0.671324	1.1703	0.146832	1.04893	1.78515	0.068758
LOC7487409	11.857	13.6625	1.64842	16.8008	15.7369	3.03061	22.1834	14.9891	3.23164
LOC18096040	0.650969	0.769648	0.0589186	1.94684	2.24583	0.225167	1.22771	1.2434	0.218333
LOC7487404	0	0	0.046301	0.319604	0.170047	0	0	0.027552	0.040161
LOC7487405	2.74322	3.73335	2.71547	1.01281	1.4708	0.332649	0.289016	0.211267	0.303964
LOC7487402	1.9642	1.4918	0	0.829734	0.443051	0.105628	0.508321	1.30417	0
LOC7487403	0.172842	0.183824	0.142332	1.28484	1.60926	1.7173	1.07212	0.962448	1.0834
LOC7487400	5.5882	6.34027	12.2794	1.68198	1.24966	0.940671	1.40483	1.01685	1.30822
LOC7487401	71.306	46.0517	49.638	78.0416	62.1276	81.5355	31.3428	36.9013	45.495
LOC18104850	2.53508	1.2151	0.516105	0.361867	0.410257	0.138019	0.102181	0.330122	0.025914
LOC18104851	0.123249	0.055594	0.081613	2.46853	1.93464	1.62426	2.58363	1.71545	1.58153
LOC18104587	0.407337	0.345609	1.05922	0.110329	0.35573	0.0210004	0.132108	0.163327	0.0534564
LOC7461495	53.8379	44.8746	82.6828	85.8567	67.3249	196.453	49.115	58.9176	157.062
LOC7461497	26.1958	17.4589	23.9091	34.6997	23.7591	47.9567	24.8512	26.7369	42.7091
LOC7461491	16.4993	12.4753	39.9648	35.5702	21.0012	165.393	23.8235	25.479	105.07
LOC7461490	36.1506	27.5871	32.8503	57.238	50.1499	50.718	42.751	36.1298	38.2103
LOC7461492	12.716	18.0543	12.1626	21.3325	20.9717	16.5042	17.9847	24.6544	18.0036
LOC18105932	0.111221	0.008966	0	0.036636	0.020727	0	0	0.167235	0.276003
LOC7488987	0.130991	0.170391	0.295248	3.2138	3.00491	6.29634	3.26434	2.88209	5.36057
LOC7488984	1.71735	1.52933	1.7278	1.21715	1.60685	1.6915	0.054952	0	0.113567
LOC7488985	10.3897	2.34802	2.47398	0	0	0	0.062108	0.258238	0.210766
LOC7488982	0.479577	0.191525	0	0	0	0	0	0	0
LOC112325568	3.26867	1.7017	0	8.56438	4.9782	0.267788	3.34785	3.73828	0.227929
LOC7488980	0	0	0.019288	1.67943	4.32873	1.86404	3.41296	3.01445	2.35552
LOC18105935	0.48447	0.311465	0.048023	0.241355	0.132038	0	0.118841	0.104437	0.130743
LOC112325565	0.022601	0	0	0.01031	0.006604	0	0.023657	0	0
LOC18105939	0.115835	0.154955	0.146204	0.041765	0.0659	0	0.123343	0.238765	0.15874
LOC112325563	0	0	0	0.023678	0	0	0	0	0
LOC112325562	0.129795	0.075201	0.041125	0.056294	0.20072	0.045445	0.183107	0	0
LOC7489059	25.0771	27.5091	44.7617	19.0093	22.8626	29.5627	22.377	13.79	26.997
LOC7489058	0	0	0.128719	43.2937	26.5666	55.4225	49.1255	38.1432	74.7783
LOC7489053	3.61515	2.90577	6.00408	3.72653	3.79086	5.98212	1.41404	1.42315	3.33204
LOC7489052	0.105145	0.134522	0.353803	41.1356	32.8863	72.3074	22.3593	20.527	45.6327
LOC7489051	2.6702	4.57924	1.38118	7.62421	9.20648	3.6297	9.68595	8.71514	3.6075
LOC7489057	13.7996	15.4018	15.4004	14.726	18.7731	23.4552	15.4053	18.432	17.6294
LOC7489055	26.8568	27.5028	23.6389	24.0771	27.331	29.8696	26.7736	27.085	31.0292
LOC18104080	0.294681	0.254213	0.545273	17.7099	23.3229	43.2127	49.0666	34.6998	68.5141
LOC18104083	5.03582	7.30568	2.80831	1.44646	1.76788	0.779663	1.58674	1.16014	0.381402
LOC112327586	2.94331	4.44935	3.50198	3.15708	3.49436	3.27522	2.30455	3.00451	2.28962
LOC112327581	0	0.0452187	0.0222367	0	0	0	0	0	0
LOC18104088	12.624	15.0807	11.8127	15.3356	17.9804	14.9424	17.8331	17.9735	13.3213
LOC7456026	16.1477	12.8522	19.5275	15.9652	14.1031	19.9553	15.4638	14.53	18.6204
LOC7456027	0	0	0.054428	0.036747	0	0.091201	0	0	0
LOC7456024	49.0023	36.9701	40.0343	12.0547	8.80715	8.7623	11.6269	10.6642	9.81783
LOC7456025	309.347	236.269	88.3133	56.9864	50.2985	19.6934	69.4277	58.252	21.9615
LOC7456023	0.707509	0.567593	0.025762	0.48434	0.339242	0	0	0	0
LOC7456020	7.05921	6.82249	8.79032	15.2008	11.8656	28.3	16.0756	13.8385	26.1621
LOC7456021	1.13149	0.762749	0.145942	0.030198	0.062101	0.034282	0	0	0.061852
LOC7456029	15.5373	19.0723	6.05429	21.6574	23.9531	9.21811	17.2462	19.6143	7.92149
LOC7458518	12.9744	15.5088	14.5455	16.081	21.3241	11.247	15.0653	11.3963	10.4877
LOC7474426	7.19104	10.348	6.33453	15.0576	15.9162	10.2956	21.1953	23.72	13.0462
LOC112325698	3.10775	4.35399	5.26644	28.4728	27.5867	39.1038	26.8856	29.4395	40.9171
LOC7453769	8.24624	5.69262	5.25375	80.3087	62.4569	72.7621	53.6445	55.4654	57.8374
LOC7453766	20.7174	31.1882	47.2448	19.1666	25.9419	38.0651	20.8104	22.4716	36.3421
LOC7458511	1.97873	5.54062	1.69623	0.601692	1.13006	0.33824	0.084961	0.191654	0.036127
LOC7458512	28.892	28.6426	0.034422	13.9404	14.1831	4.52876	18.1956	16.2179	0.01211
LOC7458513	22.98	46.7112	108.125	83.5001	124.564	426.917	140.075	127.58	387.46
LOC7458514	0	0	0	0	0	0.25524	0.118966	0	0
LOC7453763	29.1234	36.8461	17.804	14.8058	14.7842	6.04215	2.27819	5.84046	2.76378
LOC112325695	43.8866	87.1255	10.9953	10.0534	13.0921	0.988888	7.94955	14.8408	0.654599
LOC7458517	74.3114	64.1311	26.0295	66.2635	61.5834	24.9968	84.2616	75.2854	27.5914
LOC18095531	8.13958	6.22356	1.58078	2.47048	2.77262	0.76897	1.16708	1.65459	0.394236
LOC18095534	25.9061	24.1324	4.06881	8.81959	9.43093	2.00222	3.61668	4.37087	0.680482
LOC18095536	27.1195	20.8652	4.06132	8.3274	6.12632	1.38707	3.51947	2.17495	0.817791
LOC18108602	1.82433	3.38402	0.271088	2.18776	3.45845	0.508277	3.13026	3.57058	0.243444
LOC7474420	1.68562	0.795551	0.706827	5.20198	4.63181	5.13947	2.19231	2.53518	1.57676
LOC18103195	11.488	10.3031	3.08908	19.5116	23.8696	7.40618	20.8326	23.9185	8.45137
LOC18103199	1.04803	3.54243	1.93551	0	0.11901	0.030386	0	0	0
LOC7484757	8.22379	6.06233	6.38534	1.49713	1.54066	1.38222	0.810755	0.691932	0.986273
LOC7484755	0.866427	0.780399	0.138106	22.5879	17.4669	3.25286	7.67851	10.6829	1.78179
LOC7455647	4.56301	15.9996	16.9621	7.07747	22.6404	15.1689	23.4589	16.3687	16.954
LOC7455645	0	0.149801	0	1.97314	2.40254	0.667414	1.11238	1.77553	0.314559
LOC7455644	4.38003	2.78496	1.28353	5.4967	3.44472	1.76511	4.07178	2.74404	0.958671
LOC7455643	18.5513	38.2522	8.14443	13.1724	17.6696	8.55893	11.3478	19.1205	6.4918
LOC7455641	0.010577	0.009436	0.165103	17.3308	23.9912	33.3991	49.6408	42.3582	70.3539
LOC7496150	0.852489	0.869469	0.113839	0.656243	0.341823	0.452851	0.578219	0.514094	0.179028
LOC7496151	11.1462	16.9537	12.8363	17.3717	24.1538	14.4394	20.2207	20.5445	16.2543
LOC7455648	161.169	126.626	52.0479	1.57188	0.498293	0.571787	0.84044	0.930793	0.575305
LOC18103446	6.49968	7.66504	1.34348	9.77588	11.4275	0.906733	7.35314	12.766	1.01173
LOC18103447	5.50953	16.8678	2.06551	8.15222	19.9028	1.84498	15.3663	14.1406	1.88131
LOC7453575	0	0	0	0.075295	0.048178	0	0	0	0.268827
LOC18103443	35.3912	27.5243	48.2167	36.5892	20.238	61.8623	27.2794	20.6326	61.8531
LOC18103449	17.2784	16.9452	6.36513	42.063	39.7593	10.8421	30.8635	27.2205	9.91556
LOC18107574	0.31669	0.659174	0.128518	0.971571	0.687543	1.17252	1.36521	1.09203	0.660731
LOC18107575	6.69533	3.49142	6.07856	11.4984	6.40633	14.4621	4.92738	5.78268	13.7674
LOC18107577	0.701337	0.469709	0.366042	1.43433	0.972907	1.11876	0.526992	0.744663	0.516274
LOC18107571	13.5578	8.73236	3.5724	18.0452	11.6449	15.0139	15.3306	9.30846	2.633
LOC18107572	11.566	7.32895	1.40288	14.9288	13.0227	2.9971	12.9121	6.09045	2.87459
LOC18107573	43.2805	39.3954	41.6748	58.6636	65.6973	36.1683	64.965	73.1156	46.8208
LOC18107579	5.33915	4.25244	1.16105	5.16665	3.74646	1.12695	6.78859	4.88109	0.978373
LOC7457869	0.026769	0.007611	0	0	0	0	0	0	0
LOC7457868	34.3793	32.3676	16.7614	23.4126	23.7844	14.1342	40.7236	33.3981	2.6697
LOC7457861	0.3575	0.326362	0.0270129	1.74352	1.35655	0.172253	1.10836	1.65626	0
LOC7457860	33.5598	23.4782	21.0876	23.1982	20.9869	17.5363	15.5521	15.1512	12.1127
LOC7457863	14.6873	21.8504	2.81964	12.3466	16.1423	1.64076	12.8337	11.2707	1.40442
LOC7457865	76.6156	61.3673	65.9961	60.8744	52.6392	49.4778	49.3983	35.1895	39.6258
LOC7457864	6.49999	2.8447	4.0338	1.8026	2.48243	3.3533	1.39866	1.57998	1.8404
LOC112324777	1.16614	1.94571	0.020998	0.15959	0.250752	0	0.401786	0.146535	0
LOC112324774	0.006635	0.070952	0	2.7552	2.20232	0.828181	3.03161	1.99423	0.572767
LOC112324773	0	0	0	0	0.115143	0	0.156357	0.329289	0
LOC112324771	0	0	0	0.20017	0.200622	0	0	0	0
LOC112324770	1.66774	2.09249	0.075211	0.764415	1.73845	0.064163	0.925234	0.745156	0
LOC112324778	0.1811	0.305025	0	1.5254	1.55964	0.129684	4.74621	4.1261	0.144104
LOC7454515	1.17317	2.20679	3.6427	1.54249	1.48677	3.63394	0.471114	0.444061	2.14267
LOC18102719	7.96103	7.5484	7.1601	1.90748	2.62867	2.60956	0.103427	0	0.437439
LOC7454517	19.1499	24.3277	28.2446	16.4763	22.7281	18.7765	15.8343	15.6862	10.6038
LOC7454512	4.48045	3.5063	0.0114546	3.11978	6.05326	0.583278	2.66645	4.44583	0.446345
LOC18102713	9.68821	13.0815	12.9415	15.3346	19.8187	19.6372	15.0688	16.9574	19.2394
LOC7483899	3.5206	7.67833	2.73313	5.28846	10.795	3.62391	8.82994	9.75449	3.2875
LOC7454519	0.437498	0.695769	0.271159	2.18024	4.66638	2.11574	2.56862	2.79899	1.4507
LOC18102715	0.081728	0.097843	0	0.074856	0.049196	0	0.047047	0	0.051009
LOC18106629	8.10652	4.86231	6.21969	29.4989	24.2489	32.5419	22.6013	18.3768	23.3359
LOC18106628	42.8361	55.4338	35.7754	23.0702	36.1272	24.2047	17.9328	24.6104	17.3338
LOC7484328	7.87322	13.8322	8.83496	6.03697	7.00708	4.71971	6.88638	6.83202	4.56011
LOC18106623	1.93166	2.27033	0.292253	3.0277	3.23488	0.300993	4.06743	2.53186	0.206159
LOC18106622	0.396763	0.135997	0.375214	0.20144	0.267346	0.234163	0.350265	0.754996	0.982365
LOC18106620	4.11618	5.54328	3.02124	2.90806	4.35422	2.49547	2.17727	2.38024	1.51935
LOC18106627	4.31712	3.88364	3.53477	0	0	0	0	0.153516	0.12998
LOC18106626	0.273469	0.406643	0.30213	0.091102	0.224788	0.131002	0	0	0
LOC18106625	22.0848	45.3284	77.014	4.916	6.19502	7.43747	1.94397	1.93873	3.53359
LOC18106624	125.676	131.979	266.757	13.7162	22.5195	50.6139	1.7084	2.77218	4.72965
LOC112327875	0.029837	0	0	0	0	0	0	0	0
LOC112327874	0.784497	1.74901	0.619649	2.81731	3.29755	1.70217	2.50609	2.68796	1.68289
LOC112327877	0.356141	0.486407	0.470958	5.86332	6.12315	9.8803	16.1603	11.0715	14.7536
LOC7496556	44.8997	53.9518	40.5459	31.5309	35.6886	25.3486	22.9492	23.5064	24.6208
LOC112327879	0.528599	0.581554	0.717577	1.30347	1.02311	0.284544	0.558969	0.749392	0.374579
LOC112327878	10.0665	10.3181	7.53147	12.6356	13.1202	9.00805	13.1309	13.7649	8.01715
LOC7491278	3.16263	2.29202	4.63076	12.66	10.8066	22.6597	21.9454	19.4092	44.2543
LOC7491279	16.3286	10.2072	14.1484	25.7325	17.9826	26.3367	17.9965	13.3192	23.4291
LOC7491272	0.04206	0.098564	0.091076	8.93492	3.36718	2.72927	22.5589	3.72831	2.87525
LOC7491271	0	0.205126	0.095423	0.853554	1.08521	1.06885	0.787673	0.25284	0.539961
LOC7491276	5.70393	5.75973	8.15695	0	0.05166	0	0	0	0
LOC7491274	17.1738	17.4255	13.1473	0.252011	0.12203	0.168102	0.894163	0.609739	0.09909
LOC7491275	89.4825	53.0369	83.142	55.1606	41.3331	59.0975	23.8665	17.3789	27.6731
LOC18110669	0	0	0	0.820453	0.718864	0.137857	0.354702	0	0
LOC18110661	0.100838	0.106427	0.044426	0.092671	0.031816	0	0.288975	0	0
LOC18110663	0.018892	0	0	0	0	0	0	0	0
LOC18110666	0	0.091631	0	0	0	0	0.050575	0	0
LOC18110667	0.055437	0	0	0	0	0	0.021351	0	0
LOC18107100	4.2388	6.91474	10.5164	4.20513	5.39448	8.3064	6.45741	8.03994	8.33668
LOC18109906	2.77272	5.72724	0.16712	9.3409	11.7268	0.518215	17.8766	13.4271	0.197211
LOC18109904	10.2102	10.5545	5.19878	31.1429	29.4532	18.0525	64.6967	60.8223	38.6861
LOC7468812	0.03791	0.067643	0.020997	0.938225	1.38868	2.81629	1.62191	2.09477	3.31197
LOC112326049	4.98804	6.03337	6.86414	5.71094	4.69282	5.60451	5.01023	4.52628	3.63277
LOC112326048	3.37637	2.45797	0.0707981	1.59103	2.4203	0.0274446	2.15833	2.77222	0
LOC112326045	0.083674	0.246702	0	0.184611	0.311697	0	0.716193	0.119382	0
LOC112326043	0	0	0	0.0354192	0.193167	0	0.500146	0.414018	0.0257572
LOC112326042	0	0	0	0.046843	0.473108	0.880905	0.03166	0	0
LOC112326040	0.994058	1.4362	2.71675	28.6324	36.3425	65.9676	37.609	29.538	57.2887
LOC7478324	0.097754	0.27492	0.356042	0.701766	0.952455	0.892309	0.380372	0.345689	0.373446
LOC7478328	0.0503912	0.127799	0	0.0994316	0.0884419	0	0.16266	0.0243793	0.0175881
LOC7455835	0	0.069576	0.034717	0.372159	0.736578	0.156208	0.574616	0.572877	0.110615
LOC7455836	4.91133	9.84448	3.08501	5.66932	9.96614	3.30258	4.30175	6.31917	1.77876
LOC7455837	2.30834	1.3335	1.71547	6.57527	5.54948	3.07239	6.7816	6.18357	3.97666
LOC18095374	0	0.479779	0.083418	0	0.23661	0	0	0	0
LOC18110104	0.407945	0.810515	0.0259	0.0589043	0.340275	0.0638686	3.98564	1.07383	8.10706
LOC18107000	0	0	0	4.02858	2.62643	0.489879	3.85549	3.17508	1.28082
LOC18100053	0	0	0	0	0	0.038817	0.031802	0.051808	0
LOC7495959	10.6446	10.3674	2.87962	15.0173	14.7178	5.50391	10.9398	9.92268	3.98021
LOC18097029	0	0	0.0552154	0	0	0	0	0	0
LOC18107005	0	0	0	0.0142938	0	0	0	0.00602514	0.00647759
LOC7483137	0	0	0	0.153285	0.080292	0	0	0	0
LOC7483135	0	0	0	0	0.103396	0	0.039185	0.051488	0
LOC7483132	0	0.027508	0	10.6588	11.7967	5.2354	12.0114	11.5347	5.42363
LOC7483133	4.84088	11.1919	3.4062	16.2506	28.7517	10.4469	6.18679	12.9675	4.47118
LOC18100055	14.4274	17.4688	16.6073	21.3611	25.526	34.0057	21.4866	31.8321	39.4925
LOC7483138	7.67947	13.1318	6.41621	3.68187	5.17318	0.0435829	0.408809	2.24558	1.44074
LOC7483139	2.71449	3.93492	6.91885	23.0426	54.2869	85.1425	40.7542	65.9689	92.1888
LOC18100058	2.70248	3.16698	2.79953	32.8675	47.5976	34.9259	93.09	87.4377	66.4316
LOC18099372	4.04305	4.69537	1.82794	7.82255	9.80522	4.25813	4.21031	7.93787	4.40915
LOC18099373	9.65379	9.46124	5.6197	4.33034	4.55917	2.81523	3.7435	3.71537	2.73005
LOC18099370	4.55797	3.27481	3.32535	2.74916	2.87053	2.3778	2.23264	2.34915	1.84583
LOC18099371	5.21969	4.20101	1.837	6.87078	10.0274	2.26396	6.63451	7.63477	1.79464
LOC18099376	0	0.015344	0	0.545879	1.2623	0.6256	1.25137	1.41693	0.757589
LOC18099375	30.7838	37.0647	1.39609	53.313	52.8109	2.31276	41.0494	47.1841	2.64886
LOC7468509	7.77732	7.22226	10.6208	7.53244	6.89121	9.86749	8.39462	8.23828	14.8497
LOC18105711	1.31014	1.11336	0.024649	2.57122	2.05134	0	1.90195	1.52954	0.049046
LOC7479729	1.36995	1.7045	0.178834	0.940666	0.964264	0	0.129239	0	0
LOC7468504	113.195	134.055	0.868136	76.4322	81.6508	1.23045	87.9405	120.328	1.11521
LOC7479724	3.17355	3.00143	2.78134	15.0321	16.0757	13.3448	24.163	19.4498	16.015
LOC7472118	0	0.037439	0	1.81621	3.12182	0.057735	1.48785	1.94775	0.030262
LOC7497325	0.012783	0.099014	0	0	0	0	0.015983	0	0
LOC7492078	7.41503	7.22852	3.16389	7.88368	8.13922	3.69759	10.3985	6.87901	4.25069
LOC7479723	34.7177	19.6001	0.736004	22.8824	12.4838	0.0782778	16.7385	13.7787	0.0724041
LOC7468503	11.8057	16.8919	11.83	8.09804	11.9662	8.52059	8.63889	12.8637	9.11906
LOC18108499	2.25157	4.24161	3.50597	44.0993	48.8946	54.1062	60.2411	68.8238	81.2896
LOC7472110	6.06096	10.3947	16.215	9.22084	12.6215	18.7982	5.40961	10.4385	11.0411
LOC7467405	13.5691	20.1988	2.09651	16.2319	22.606	1.34847	23.7969	25.1684	1.34039
LOC7492074	10.9435	8.44003	7.36973	18.1093	14.3647	16.6301	17.2208	18.749	16.9989
LOC7472116	0	0.110431	0.098801	0.050273	0.179488	0.589282	0.063139	0.149183	0.355246
LOC18099171	4.64113	7.36761	2.15732	0.750165	1.34803	0.381035	0.144831	0.395412	0.0139067
LOC7467402	3.56197	2.95917	3.02681	10.9848	8.44527	17.2577	9.56842	11.1574	25.3445
LOC18096209	6.09048	6.55668	0.0106978	2.81955	4.38433	0.649992	2.32048	2.31916	0.396094
LOC18096208	0	0.072398	0	0.237602	0.432028	0.165195	0.324837	0.476929	0.281581
LOC18096207	0	0.00879064	0	0	0.00567982	0	0	0	0
LOC18096205	10.6506	6.11677	5.15863	12.3496	7.57925	9.30277	1.05084	0.830229	1.04934
LOC18096204	0	0	0	0.0187871	0	0	0.015818	0	0
LOC18096203	0.259567	0.24461	0.058957	7.69928	5.67973	1.83584	4.17102	3.81207	0.916433
LOC18096202	221.329	239.601	339.343	101.521	92.9288	116.902	75.6516	79.6467	123.44
LOC18096201	4.10592	2.74208	0	19.0117	14.3287	0	16.641	18.3168	0.134638
LOC18096200	0.739706	0.214603	0.140783	0.077161	0.11842	0.053575	0	0	0
LOC7470578	3.70787	4.81866	0.752743	4.15997	4.47649	0.169003	2.97612	2.32467	0.0768809
LOC7470579	18.7304	14.4181	19.5732	85.0485	76.0787	124.252	72.6493	75.6529	121.24
LOC7470574	0	0.017644	0	0.726258	1.02757	0.086762	0.992962	0.639239	0.093226
LOC7467408	0	0.520001	0.22738	27.7589	59.0545	66.5043	24.1201	70.6467	95.4709
LOC7470576	13.0887	13.6632	27.4071	0.707004	0.918203	2.26476	0	0	0.137727
LOC7470577	5.21245	4.36991	5.33015	27.8473	20.2483	30.5214	27.4929	27.0992	43.5096
LOC7470570	44.6214	23.7185	35.8673	10.1245	6.07163	14.7273	2.8831	1.83082	7.01781
LOC7470571	58.1356	80.9194	77.2495	0.083489	0.374167	0.077653	0	0	0.164571
LOC7470572	29.4406	30.9885	22.1278	32.4365	33.1978	23.8186	31.3322	33.3066	20.6173
LOC18101636	0.165819	0.413999	0.285744	0.199595	0.283037	0.224371	0.195936	0.190267	0.181046
LOC18101633	11.9882	8.4956	6.55614	6.21729	5.45889	3.58765	4.45775	4.11991	3.89449
LOC18101639	22.0539	18.9141	22.6978	0.207171	0.44074	0.354221	0	0.041412	0
LOC18101638	0.07023	0	0.061723	0.174685	0.226435	0.105458	0.327555	0.165332	0.110168
LOC7494605	0.374382	0.494725	0.22688	0.906292	1.07062	0.561668	0.953937	0.80988	0.455972
LOC7479159	0.231531	0.517725	0.219553	0	0.128721	0.03032	0.045804	0.169371	0
LOC7465285	0	0.108928	0.450739	0.0734821	0.0531231	0	0.0293347	0	0.0526273
LOC7465286	21.5215	23.55	27.9078	18.2281	19.8508	24.1954	13.4896	16.2483	17.7961
LOC7463890	4.95026	4.68376	2.44115	4.46601	3.52421	2.53945	3.18016	4.59939	2.27352
LOC7473179	1.79018	2.05361	1.20682	5.06221	4.61006	3.3656	4.35591	4.39358	3.02134
LOC7473178	2.72568	4.72352	2.63005	4.40853	4.41402	3.02223	5.51281	4.2169	2.57267
LOC7465282	0	0.016735	0	0	0.065056	0	0.004516	0	0
LOC7473174	10.5465	15.2789	10.2794	38.9309	44.9902	32.3893	54.9743	71.8635	42.5282
LOC7479153	0.13812	0.224208	0.050635	0.817199	0.340966	0.678231	0.455728	0.13427	0.529768
LOC7473176	10.436	8.46853	1.09807	15.1159	13.9405	2.48745	15.7037	13.4462	1.96083
LOC7473171	25.7777	23.3337	12.3597	98.713	83.2593	47.0002	57.6803	78.6508	42.7441
LOC7473170	28.082	28.0821	29.1468	83.2735	84.5539	77.9727	89.1576	76.6292	87.7081
LOC7479156	7.87037	7.96163	10.2244	7.59506	8.78091	10.5123	5.46113	4.34397	7.90738
LOC7464488	0.365281	0.222553	0.352571	0.594937	0.308085	0.278974	0.595843	0.160489	0.32449
LOC7464481	0.128221	0.114431	0.115048	0.513896	0.874505	0.313279	1.69753	0.552527	0.379897
LOC7464480	0.812956	0.396342	0.321954	2.30565	1.01076	1.53551	1.77476	0.536104	0.871211
LOC7464483	35.7237	23.4348	58.3217	7.88127	4.16822	13.9589	3.10151	1.99808	6.09005
LOC7464482	1.97428	1.53215	0.75396	4.22382	3.25191	1.14293	4.19987	3.36241	0.981139
LOC7464487	0.072212	0.663845	0.117853	0.068902	0	0	0.07261	0.100849	0
LOC7464486	0.251238	0.277096	0	0.654298	0.484345	0	0.251473	0.522238	0
LOC18096580	0.04825	0.871992	0.010833	0.186726	0.784717	0.011054	0.414129	0.230992	0.013342
LOC18096581	7.17783	8.26148	3.41431	12.785	16.07	10.3734	13.7683	16.0141	8.25976
LOC7458060	19.0171	16.7544	4.4275	46.3907	55.7519	13.5326	31.1242	41.1925	9.19026
LOC7458066	1.21795	2.34137	0.702771	1.26348	2.02417	0.558009	1.74295	1.51327	1.38937
LOC7458067	0.0596642	0	0	0.136445	0.356976	0	0.236134	0.0515427	0.0969024
LOC7458068	1.42384	1.79813	0.878481	8.60198	7.16718	5.16558	6.38638	4.97751	3.81281
LOC18096584	19.2486	16.5615	9.03031	34.4447	29.3471	17.7527	50.3787	38.856	27.9076
LOC7496398	0	0.052827	0.134484	0	0	0	0	0.073831	0.052123
LOC7496399	1.1256	2.9016	0	5.01157	12.09	0.186712	4.90193	5.82475	0.0817122
LOC7462881	22.046	19.1168	17.7431	23.302	18.109	21.0591	14.1558	15.3247	21.2407
LOC7462880	3.28934	5.36074	11.7656	4.31817	5.65275	8.28976	5.20865	5.22268	8.19504
LOC7462887	1.01912	1.23689	1.5548	12.8483	14.7251	17.7994	10.5512	13.5779	16.2986
LOC7462884	15.5927	29.2863	26.2523	0	0	0.014705	0	0	0.015846
LOC18096587	2.1496	1.10096	0.262888	7.682	5.18801	2.21253	2.89983	2.63618	1.3913
LOC7496395	4.91177	6.60523	2.71786	5.1594	6.89431	3.5298	6.05359	6.72367	2.15826
LOC7496396	44.1775	30.0111	70.4813	21.4537	17.2147	36.2421	55.6965	41.0374	102.841
LOC7496397	10.2228	12.6837	4.72603	15.0623	18.7021	6.23047	15.5534	19.899	6.72046
LOC7464732	7.78662	4.09377	1.56208	0.03015	0.008074	0	0	0	0
LOC7464730	106.906	138.826	51.0866	170.84	170.649	40.9931	164.868	208.7	50.0583
LOC7464737	55.197	44.2462	49.0572	475.574	436.639	568.291	629.53	682.959	873.954
LOC7464736	0.0272803	0.187516	0.0248833	0.282296	0.589109	0.131009	0.220866	0.058333	0
LOC18107772	63.1331	58.9786	0.585509	96.8946	86.2158	0.728622	81.7317	97.1165	1.87328
LOC18107770	16.0967	14.4019	3.22666	11.8791	7.83397	1.71669	10.2911	6.70218	1.69704
LOC7464738	9.70699	7.88565	10.7334	11.3736	9.93746	11.8055	8.5919	8.86926	13.0768
LOC18107777	0.25258	0.145524	0.064403	0	0	0	0	0.118899	0.028213
LOC18108719	0	0.143661	0	0.230162	0.292917	0.022549	0.538864	0	0
LOC18108713	43.2359	59.2707	0.0717342	11.9763	14.9492	0.329739	8.55902	11.5919	0.0518407
LOC18108717	0.093241	0.058603	0	1.03341	1.20356	0	1.13616	1.29126	0
LOC7477089	54.2403	40.8591	37.6802	13.3053	11.7766	9.40866	7.72213	7.88148	7.13089
LOC7477088	11.156	10.0056	3.4387	8.40738	7.9974	5.74519	9.34697	9.67613	6.07593
LOC18105608	13.7617	15.7543	0.967309	15.8557	16.0295	1.41978	11.1551	12.373	0.291419
LOC18105609	0.331771	0.290463	0.606132	0.156306	0.331421	0.568577	0	0	0
LOC18105604	2.02593	1.24225	1.04857	5.62299	3.11854	2.9988	10.804	5.42563	3.94128
LOC18105605	31.7536	32.5389	21.0335	76.6565	86.9182	48.0815	124.001	118.829	74.4778
LOC18105607	6.02863	5.15627	2.21454	5.73776	3.91925	1.10655	3.37619	4.13069	0.38078
LOC18105600	69.5055	49.9405	19.6123	14.6774	13.2865	4.6008	10.8296	12.2449	3.13519
LOC18105601	7.65257	10.2104	13.0068	10.0486	13.1015	12.7666	11.6842	11.4157	12.8978
LOC18105602	0	0	0.025551	0.840604	0.702993	0.802744	0.346986	0.669224	0.4498
LOC18105603	6.21524	5.90228	3.54093	12.4447	13.5712	6.6377	12.5735	11.3603	5.559
LOC7462775	5.21227	6.25853	1.75382	7.93664	7.00387	1.97262	9.03641	5.48916	2.34549
LOC7462777	6.30638	11.613	2.3198	2.85621	4.86592	1.68968	6.22467	6.06646	1.82367
LOC7462771	157.848	148.799	81.5393	56.7472	54.2624	26.1744	31.687	36.6036	13.6542
LOC7462773	10.7578	2.03968	12.2797	2.1373	3.49198	1.92529	1.48066	1.78442	1.70682
LOC7462772	0.650056	1.04265	0.101274	2.06384	3.18121	0.423627	2.11597	1.79308	0.283394
LOC7462778	0	0	0	0.0283383	0	0	0	0	0
LOC7476933	6.97925	7.20355	0.371763	7.4383	8.36218	0.19734	6.57433	5.53116	0.267227
LOC7476930	0	0	0	0.141143	0.084048	0.070675	0.417536	0.070507	0.133135
LOC7476936	0.075115	0.16815	0.063559	0.024844	0.064758	0	0	0	0
LOC18100279	8.56045	10.7019	0	17.9871	20.9323	1.34361	15.3863	11.73	0.463785
LOC18100275	40.0157	28.0137	20.8335	25.7208	20.096	16.9612	26.6899	26.2807	28.0781
LOC18100272	22.8501	19.3895	7.58195	20.2042	17.5823	6.79701	20.0388	20.9314	7.27764
LOC18100273	3.67741	1.86098	1.17464	15.576	14.3132	7.70446	16.4943	18.1341	8.96324
LOC18100270	0.202944	0.062289	0.098664	5.54111	4.5641	3.5643	3.65593	2.64925	2.00924
LOC7474682	2.35295	1.81092	0.323324	106.558	90.4366	4.84825	95.3141	99.2622	7.08673
LOC7474683	27.3748	33.0179	14.7433	63.1478	73.1085	37.4882	69.148	70.9897	35.9241
LOC7474680	5.80357	7.44516	1.50522	5.15584	3.86473	0.249309	10.8355	7.15196	0.619942
LOC7474681	0.767916	1.60988	2.20067	0.687193	1.26151	1.07132	0.386755	0.617168	1.38701
LOC7474686	6.92291	6.04278	6.00308	4.99689	4.16552	6.76655	2.16337	3.46635	4.11431
LOC7474684	0.957358	1.23887	1.66224	1.05985	0.928898	0.990294	1.06398	1.58678	1.14708
LOC7474685	15.0361	8.61309	3.81879	0.467004	0.135367	0.206814	0	0	0
LOC7492255	88.1863	111.839	1.44115	2.29763	1.95025	0	2.14687	2.01955	0
LOC7492254	2.70978	2.57579	5.10321	152.077	144.702	345.743	145.403	156.122	404.176
LOC7492257	23.7549	25.5608	7.35199	14.5165	14.9886	6.02269	10.8943	12.7815	5.07651
LOC7492256	0	0.031788	0.15801	0.301059	0.20404	0.01999	0	0	0
LOC7492250	1.17118	0.870052	0.453597	3.95817	2.05871	1.27714	2.65088	1.4956	1.62892
LOC7492253	0.042476	0.033489	0.047367	2.9987	6.46017	1.67997	1.54585	3.0891	0.71651
LOC7492252	10.188	14.1159	11.1281	12.3533	19.8797	11.7655	9.03014	13.1344	12.1399
LOC7492259	46.0406	64.6997	31.3753	10.2023	12.4445	1.21507	0.569461	0.250086	0.336092
LOC7492258	2.93751	2.43192	2.22462	23.0175	22.3259	15.7393	19.1129	17.2985	14.1596
LOC18094177	313.662	304.594	369.276	9.42869	10.1997	13.4114	6.8597	8.92288	9.72409
LOC7476685	5.47494	6.88047	0.382129	5.62103	5.02766	0	4.90872	5.58188	0.144474
LOC7476686	4.01052	5.17852	6.95343	1.88601	1.32863	1.25762	0.979997	0.765916	0.933888
LOC7476687	18.1252	13.0905	25.1288	2.00116	1.06188	1.52939	0.400246	0.675611	1.11996
LOC18094173	0.083488	0	0.035678	0.027242	0.114466	0	0	0.035272	0.012766
LOC18094172	0.093417	0	0.368159	19.726	20.4119	29.2014	16.9664	23.0508	35.6374
LOC18094171	0.379005	0.562607	0.509697	2.0942	2.05597	2.10647	2.25391	0.821536	2.35622
LOC18094170	33.867	16.5825	32.4441	9.0876	0.72822	12.3129	1.71041	0.757543	3.93252
LOC18098843	0	0	0	0.812892	0.799373	0	0.102353	0.219881	0
LOC18098842	12.3911	8.97852	2.4838	11.2269	11.6408	2.37004	13.2562	10.6731	2.48027
LOC18098841	0	0	0	1.25539	1.48647	0.806	0.327118	0.393619	0.125241
LOC18098840	17.0913	12.7093	14.7694	41.2276	36.2516	62.6605	24.3691	28.5627	43.1728
LOC7476689	1.32081	1.22066	0.596044	0.184504	0.666796	0	0.0916734	0	0
LOC18094179	3.55722	2.40239	3.76998	9.2675	3.97121	12.9539	4.82454	6.09937	13.8818
LOC18098844	2.44891	4.89131	4.19556	1.51233	3.75123	2.47372	2.86186	2.48309	2.1829
LOC7489899	35.5053	31.4774	39.2627	44.9062	36.8891	57.6698	55.5834	64.5369	73.5794
LOC18104953	8.71552	5.80611	5.72237	4.11002	2.72249	2.31264	0.201048	0.383687	0.611835
LOC18104951	39.4882	22.5208	18.1032	41.024	29.3331	25.9346	32.0847	32.9759	26.1506
LOC18104957	2.29916	1.03593	2.26305	28.14	23.0036	40.3125	17.2454	18.3148	37.8683
LOC18104956	1.66081	1.82172	0.746413	24.3873	16.6068	9.60404	8.06059	10.6136	6.54219
LOC18104955	58.7127	60.0433	39.8336	93.2776	100.363	42.5736	71.5146	76.5647	37.3869
LOC7459859	1.51509	1.13274	0.017233	3.77274	5.11747	0.0114245	3.72903	3.53406	2.04095
LOC18104959	9.23088	8.51766	3.38179	10.6246	10.7162	5.50499	8.93919	11.9412	4.06912
LOC18104958	0.02207	0.020947	0	0.179032	0.080185	0.051855	0.072751	0.019806	0.190412
LOC7495153	0.227952	0.486392	1.25082	2.70127	3.98733	10.1333	1.48815	4.17111	7.78438
LOC7495152	3.65134	3.2958	3.94914	0	0.029143	0	0	0	0
LOC7495151	0	0.116155	0	0.059664	0	0	0.023358	0.044137	0.045845
LOC7475790	8.69573	3.78431	11.9389	14.1856	6.65192	24.4744	8.10752	7.94826	18.7786
LOC7495157	0.882413	1.49559	1.06311	0.236348	0.541118	0.136809	0.203004	0.488494	0.141276
LOC7475796	21.679	14.0488	15.4721	27.7403	23.3907	24.7825	17.6277	20.194	19.7437
LOC7475795	17.8562	19.3764	23.9989	33.8844	32.9122	68.5387	41.2728	47.8172	68.2917
LOC7475794	36.1178	28.5735	15.2315	34.009	29.0738	14.6853	19.7197	21.7347	9.33142
LOC7495159	174.046	190.233	294.432	127.511	124.82	183.818	94.1486	92.2735	139.827
LOC7475798	25.3445	23.4107	9.11794	52.2534	39.8593	10.27	37.9379	44.912	10.6976
LOC7466252	0	0	0	0	0.008636	0	0	0	0
LOC7466253	4.67214	3.85547	1.80049	6.21764	5.55683	3.02387	5.67377	3.8152	3.3889
LOC7466250	10.6769	10.019	3.27651	2.11315	2.77079	0.736412	0.089456	0	0
LOC7466251	7.35391	7.2548	0.896523	9.5642	9.31116	1.15019	11.8682	12.6218	0.917541
LOC7466256	1.58022	1.99758	4.09813	53.2924	63.1209	142.197	55.5017	43.5883	104.708
LOC7466258	7.40964	8.12657	10.4402	4.20493	4.04001	6.84995	2.99468	3.34352	3.30835
LOC7466259	6.29823	11.2924	5.85401	12.7706	17.973	15.1745	13.1699	19.9297	13.6233
LOC7485301	0	0	0	1.06442	0.412095	0.463258	0.037339	0.165078	0
LOC7489440	10.1064	11.583	4.9487	1.96236	1.91432	1.00114	0.218867	0.266409	0.060897
LOC18102652	25.3755	22.7714	10.9569	15.108	16.4359	4.8367	11.4547	10.6372	3.34619
LOC18102656	1.32734	1.72347	1.34129	2.45461	2.72841	2.01126	1.47251	1.231	1.07274
LOC18102654	0.94667	1.56949	0.234375	0.988695	1.52584	0.648718	0.93443	1.05676	0.450183
LOC7467615	39.3879	28.0436	30.4443	79.3677	56.0905	89.2682	58.7986	56.6363	74.0077
LOC7467617	15.1124	18.5981	8.12229	29.4788	33.9586	11.4897	32.7358	36.262	13.6789
LOC7467616	0.0240168	0	0	0.403663	0.494927	0.420599	0.399833	0.274536	0.821217
LOC7467611	2.08386	2.59713	2.51284	3.94849	4.71511	4.80128	6.5407	7.40546	8.06469
LOC7454518	119.522	160.141	272.781	335.342	384.911	826.653	257.919	375.54	671.763
LOC7467612	6.83037	4.44242	0.756748	6.27622	5.25959	0.690169	6.17534	5.04369	1.28647
LOC7489442	0	0.024323	0	0.295919	0.341775	1.12343	0.567662	0.819873	2.6354
LOC112325886	16.0673	9.60349	6.0732	17.6225	16.2161	10.5278	11.5474	11.0221	8.52059
LOC112325887	23.8877	36.502	39.8243	13.3488	21.9103	19.4237	22.2757	34.8481	32.1366
LOC112325882	0.201438	0.234775	0.3167	0.101922	0.249608	0.226186	0.212821	0.158611	0.23653
LOC7489443	4.67687	3.40375	1.383	2.54639	2.11924	0.808811	0.88846	0.886568	0.447748
LOC112325888	0.049953	0.14182	0.028163	0.068029	0	0.018808	0	0	0
LOC7455026	2.41064	4.33541	1.79518	0.23414	0.254993	0.130279	0	0	0
LOC7455024	22.7889	17.4901	1.72072	18.7605	13.0359	1.16959	21.0672	20.6325	1.69233
LOC7455022	6.66391	9.21931	9.51892	3.21387	5.33801	8.17195	26.537	27.027	38.8527
LOC7455020	31.0634	27.9173	17.521	32.1863	27.4721	28.3278	32.9078	39.7216	29.5131
LOC7455029	0.448579	0.742946	0.722682	0.553308	0.531739	0.271074	0.0192045	0.0491193	0.227479
LOC7455028	2.13236	1.59743	1.74254	6.15232	5.80123	3.91432	4.76242	3.49342	3.36403
LOC7486654	0.185692	0.141236	0.0442275	0.868844	1.54762	0.362677	1.12217	0.891201	0.14785
LOC7486655	20.3379	20.2067	14.3982	18.9243	20.4011	14.368	15.7298	15.9424	13.9337
LOC7486656	0.14394	0.043034	0.112608	3.85361	4.24603	2.58322	2.03427	2.6985	1.02364
LOC7486657	62.5659	58.3648	53.907	1.68927	1.29662	1.12125	0	0.21333	0.012366
LOC7486651	48.3915	24.2164	30.8255	84.5725	54.3232	83.9867	63.0611	41.18	74.2658
LOC7486653	19.6045	14.8775	19.5907	25.5258	25.9894	2.95749	20.2542	17.6982	17.9561
LOC7486658	0.512449	1.17864	0	0	0	0	0	0	0
LOC7458891	1.13432	1.79807	0.523676	1.85388	3.95781	0.419074	5.12977	4.88813	0.57889
LOC7458890	0.89904	1.1848	0.481563	1.67696	2.22534	1.03202	3.21486	2.64579	1.26086
LOC7458894	1.70927	4.97442	0.131734	9.47514	15.7088	0.883413	21.1365	20.6614	1.75874
LOC7458896	0	0	0	0	0.021178	0	0.011538	0	0
LOC7458898	35.9543	44.1923	28.4109	26.645	31.6347	14.1374	31.3498	32.3278	16.2691
LOC112326289	1.5285	1.92116	0.157818	8.07008	9.24763	1.12206	9.95672	15.2117	1.43751
LOC7468035	0.399793	0	0.177051	0.172277	0.100579	0	0.146063	0	0
LOC7468036	25.7635	19.4194	37.6024	33.867	24.1532	58.9634	25.7847	23.7903	53.1689
LOC7468037	1.26519	2.53716	3.83578	3.32989	6.64026	11.7825	4.17246	6.21787	10.6298
LOC7468032	0.079009	0.204351	0.013581	1.86034	2.07243	0.359291	1.59985	1.11887	0.074713
LOC7468033	6.65245	4.91856	0.93566	9.52407	6.32175	1.56829	6.07443	5.4298	1.4525
LOC112326282	0.60779	1.42717	3.04765	1.25278	2.53178	2.76894	1.58124	1.3305	1.78799
LOC112327608	1.35081	4.19767	0.089836	3.70582	9.93924	1.1566	4.92879	4.46064	0.835106
LOC7461510	2.2217	2.41761	0.330417	6.0161	8.36867	0.981142	6.01758	8.24873	1.06208
LOC7461513	0.897615	0.753738	0.626922	3.62159	2.64295	0.21286	2.16984	2.90253	0.086746
LOC7461515	32.4798	37.6419	41.6242	45.5875	51.7238	56.4344	44.3839	40.7365	49.0718
LOC7461517	11.9475	19.8624	21.1035	20.2844	23.7064	21.6476	14.5187	20.7095	19.7945
LOC112327620	4.43641	5.01782	4.50462	15.9574	19.6692	13.4657	18.7199	14.6151	10.6974
LOC112327621	0.004583	0.003859	0	0	0	0	0.002113	0	0
LOC112327623	0.398131	0.160919	0.150929	0.243182	0	0.511915	0	0	0
LOC112327624	0.969863	0.649565	0.302875	0.535277	0.449436	0.301708	0.477039	0.11083	0.133825
LOC112327625	11.704	9.08263	3.56395	9.7285	9.74116	2.98625	10.9805	10.9099	4.22565
LOC112327627	0	0	0.026764	0.025024	0	0	0	0	0
LOC7454375	0.057481	0	0.035171	0.085913	0	0	0.063266	0	0
LOC7454376	0.932732	1.05475	0.72806	0.0807358	0.163408	0.104991	0.0281659	0	0.040526
LOC7454377	1.18884	0.535307	0.496238	0.317827	0.402359	0.247864	0.445317	0.180249	0
LOC7454372	1.4598	0.919372	0.0664914	0.0600193	0.0948325	0	0	0	0.0479348
LOC7454373	8.72447	13.7052	4.63862	6.78355	9.37753	2.8097	9.35505	7.94807	3.49834
LOC7454378	26.6757	35.5185	24.5373	65.5073	95.4191	47.7014	56.3888	70.6691	42.0357
LOC7454379	14.9408	9.5958	9.44509	15.9654	11.7163	10.2849	10.1847	11.7067	10.8666
LOC7493939	0.177974	0.240961	0.562393	8.18941	9.84783	17.3522	8.8995	10.533	15.5936
LOC7493938	494.909	284.649	616.611	443.976	258.187	704.854	317.515	269.343	707.178
LOC7493937	11.5331	30.1453	18.8441	15.6348	38.347	18.9398	24.5047	29.0855	16.5473
LOC7493935	0.012636	0	0	1.54582	1.57583	2.01881	0.596574	0.63767	0.947983
LOC7493934	7.57443	7.60548	0.326822	12.904	12.4987	0.23684	15.8357	16.1416	0.477749
LOC7493933	22.7207	19.0296	12.6867	2.96706	1.90886	1.38229	1.66073	0.726966	1.16204
LOC7469556	9.50331	13.9233	2.14554	8.86609	11.961	1.80238	9.71514	7.81326	1.78554
LOC7493931	6.32481	6.04336	2.70623	13.7226	14.9783	6.02074	14.8999	10.6476	5.36396
LOC7457547	0.400317	0.317542	0.429201	0.186406	0.18018	0.319835	0.572823	0.282999	1.26156
LOC7457544	49.5915	24.3394	27.0267	46.7129	25.9481	34.6167	36.0529	28.4575	37.3535
LOC7461768	10.2951	13.7827	18.1373	13.3731	15.5422	21.7935	8.26625	10.9478	16.6925
LOC7457542	15.634	19.4846	34.3568	156.827	183.084	377.908	277.205	356.191	695.919
LOC7457543	5.76565	10.6109	6.32418	9.66164	17.5928	7.81991	17.3913	16.9381	9.53114
LOC7457549	2.38059	3.26615	1.16547	27.2226	32.2707	10.0226	44.6744	44.5376	13.6037
LOC7459078	61.2687	115.866	28.9857	0.942757	1.17824	0.090253	1.98199	1.49938	0.335379
LOC7459079	0.415412	0.30404	0.068276	0	0.031289	0	0	0	0
LOC7459070	0.484633	0.258435	0.666186	5.20687	6.1409	5.81338	3.91991	3.03529	3.45872
LOC7459073	2.25341	1.41172	0.542464	8.97372	6.7835	3.17118	11.1302	10.2571	4.05941
LOC7459074	13.751	14.6416	4.0119	24.6715	18.1942	7.9877	29.3207	22.8025	7.76588
LOC7459075	2.46051	4.30825	5.75118	11.4005	12.2557	16.4103	7.53639	8.75165	10.9525
LOC7459076	1.7514	2.51555	0.250163	1.94589	3.17199	0.164871	1.39769	1.56717	0.0291755
LOC7459077	38.0604	42.5584	24.4494	21.8803	25.8718	10.9829	14.2009	17.6056	9.10164
LOC7487219	2.95973	2.14444	0.595296	4.55106	3.69661	1.14946	5.28434	4.49029	4.46472
LOC7487217	5.19759	6.4353	0.269719	10.3465	12.8865	0.445318	10.3279	11.9246	0.330811
LOC7487214	7.27154	10.9646	3.68796	11.6951	15.482	6.44586	15.0855	14.4667	5.49579
LOC7487213	14.8904	26.0165	31.225	3.14237	4.54435	4.76816	2.24106	1.96549	1.86893
LOC18098221	0.106114	0.013961	0	0.069322	0	0.08085	0.38802	0.272433	0.308776
LOC7487211	1.26117	1.08749	1.11423	0.063454	0.049808	0	0	0	0
LOC7487210	0.189417	0.0469	0.10284	0	0	0	0.030641	0	0
LOC7469558	0.125389	0.683687	0.113857	3.10533	4.40171	0.319223	2.39249	3.01277	0.475323
LOC7469559	5.51154	6.12268	10.2237	3.00941	3.08996	4.48436	1.01437	1.70575	3.36833
LOC18104161	5.86306	8.83965	3.73776	2.78788	4.25538	1.48706	2.43074	2.26766	0.844155
LOC18104166	9.12251	16.3774	9.31317	28.6569	30.3461	23.6252	19.2011	20.4338	19.1132
LOC7469079	0	0	0.048175	0	0	0	0	0.134322	0
LOC7469078	5.17846	6.23337	1.8668	2.09419	3.25406	0.642118	2.29169	2.64134	0.238239
LOC7469077	24.2427	17.0594	31.0567	51.3174	41.7785	71.9721	27.823	29.3169	50.6173
LOC18098224	0.510379	0.857436	1.11377	12.6451	16.8807	16.8373	14.8074	20.8239	19.9078
LOC7469072	2.85841	3.19622	0.420482	14.9693	14.4132	2.78395	6.19757	6.50959	0.9143
LOC7469071	40.6698	22.4288	31.3728	95.7466	64.5599	109.001	81.0117	62.3408	100.363
LOC7469070	13.7878	28.99	24.5955	15.9168	31.4827	21.4308	24.4587	26.9147	18.0052
LOC18097613	61.8275	56.1217	69.6175	161.978	142.093	262.457	109.123	108.839	174.928
LOC18097611	22.6841	13.1264	7.29666	21.6471	13.6537	7.99723	25.4092	19.0544	10.702
LOC112325718	0.066744	0.123033	0.105631	9.1815	10.3513	4.66491	16.3213	12.7409	5.7003
LOC112325719	4.13132	3.64538	6.41792	8.53687	8.34667	18.2826	8.20554	9.0759	16.3038
LOC112325716	1.09392	1.44671	0.024496	0.777952	0.994178	0.018621	0.462553	0.380671	0
LOC112325717	1.87091	1.71382	0.131119	3.17122	1.81306	0.178426	2.63605	4.03843	0.022331
LOC112325712	0.024472	0	0.099212	1.06914	1.03916	0.608469	0.565363	0.479541	0.695127
LOC112325710	5.46958	8.2441	11.9598	6.12679	7.58533	21.5107	6.35832	10.5678	19.5496
LOC7453685	0.257661	0.082065	0.128217	0.348576	0.180205	0	0.047159	0	0
LOC7453681	1.52452	2.89439	2.59958	1.77613	2.09252	2.07231	2.8277	2.25696	2.37182
LOC7453680	0.24905	0.198607	0.23759	0.0766138	0.187446	0.137957	0.218363	0.218597	0.0974692
LOC7453682	5.68863	8.36489	6.36829	7.15587	8.63208	6.11259	6.33392	7.35612	4.66892
LOC7487407	4.06174	7.84401	0.521567	5.33831	11.1524	0.848149	5.23638	6.05164	0.620132
LOC7495838	2.89298	13.0146	3.11206	4.52995	20.2064	3.13589	15.8382	16.4909	4.02966
LOC7495839	79.4431	65.641	58.2471	212.365	186.121	152.588	500.263	441.869	388.433
LOC7495834	4.02466	2.95766	0.060494	3.593	2.68547	0	3.72218	3.59891	0
LOC7495835	0.198522	0.11744	0.029555	0.017738	0.011031	0	0.22006	0	0
LOC7495836	0.187284	0.418797	0.25586	0.120154	0.200244	0.52617	0.25565	0	0.263832
LOC7495837	81.9346	40.4275	71.6161	426.24	211.548	584.209	332.22	252.137	629.123
LOC7495830	3.61196	3.77684	0.19982	2.15591	3.12039	0.173693	1.6252	2.27364	0.389052
LOC7495831	18.2288	20.7798	21.6151	33.6174	40.3383	59.1491	22.9609	26.2798	43.3485
LOC7463116	0	0.406062	0	0.092433	0.038302	0	0.011563	0	0.190797
LOC7453539	0.117667	0	0.206481	0.153699	0.156947	0.174352	0.066019	0.114364	0
LOC7480024	0	0	0.422353	0.417017	0.472819	2.26708	0.867736	0.25377	2.0652
LOC7458300	0.022908	0	0	0.459138	0.356135	0.206276	1.12693	0.504317	0.775887
LOC7458303	16.6389	14.6313	10.8563	7.00082	5.44758	4.04792	8.49567	8.28708	4.6762
LOC7458302	33.8186	28.6422	6.07265	4.52476	4.27778	0.644564	4.84563	4.13195	1.10248
LOC7463114	16.0438	23.8988	4.32846	2.27554	2.57455	0.349676	1.53285	1.86373	0.227986
LOC7458307	0	0.36348	0	0.921351	0.665991	0	1.0675	0	0
LOC7480020	7.35786	8.48399	13.464	11.358	9.29782	21.8458	7.69729	6.83486	14.3911
LOC7497814	42.0114	22.8127	35.8642	47.3095	32.7444	4.2947	25.3912	20.5387	38.9909
LOC7463110	11.1537	8.24435	13.3984	45.8396	32.5411	66.8122	34.6363	30.7876	57.9952
LOC7480022	1.5429	1.57091	1.4612	1.70116	1.54803	1.27237	0.554152	0.85588	0.771584
LOC7497817	24.5438	39.2503	10.0287	0.636761	0.838783	0.379798	0.409161	0.288691	0.34877
LOC7497810	0.525645	0.152308	0.117808	2.55095	2.95736	0.504805	0.785988	1.57845	0.178667
LOC7497811	0	0.02518	0.110259	0.318217	0.372457	0.454543	1.21877	0.686388	1.85945
LOC7497813	1.85562	2.76741	1.79633	0.31447	0.481901	0.205322	0	0.0140739	0
LOC7468856	7.98994	12.0855	0.520065	6.63392	7.75371	0.226168	9.47611	5.81338	0.284844
LOC7468857	11.8073	20.4783	23.1804	20.3976	25.5238	19.7364	12.7428	27.3194	16.8058
LOC7468854	14.5487	15.2342	6.35003	15.7819	14.6176	7.78136	10.5665	12.4173	0.127386
LOC7468855	17.7353	16.1489	15.5815	17.7598	17.6328	16.6047	20.1384	17.4288	15.3409
LOC7468858	46.7847	95.2083	4.99519	18.8982	31.6234	2.7185	12.9681	12.2717	0.943276
LOC7468859	20.3599	15.8517	24.6701	97.3237	81.4718	129.595	62.7361	53.5214	111.983
LOC7483448	173.797	136.341	109.925	171.803	138.079	106.04	186.433	164.884	162.74
LOC7483447	23.313	14.5657	9.61079	9.74354	9.30687	6.11206	2.74901	2.77657	1.93549
LOC7483444	16.143	13.2028	15.7003	0.175435	0.054347	0.421406	0.050713	0.052602	0
LOC7483442	0	0.124909	0	0	0	0	0	0	0
LOC7481778	24.3259	25.1777	5.46691	42.2632	47.7177	5.39164	45.8738	44.1577	6.51692
LOC7483440	6.11996	5.34297	7.18287	105.084	112.427	153.882	234.43	182.649	255.897
LOC7483441	26.0233	30.8546	39.6252	29.3045	34.4396	45.2189	32.5623	36.8938	43.8456
LOC7485841	37.3752	53.8737	9.35512	24.8485	33.2213	5.78965	28.7795	36.5109	7.30533
LOC7485842	2.31421	2.57951	1.19869	9.331	8.67887	3.03744	9.11016	9.42646	3.83103
LOC7485844	4.48592	5.01662	0.277268	4.16937	5.19566	0.410556	3.35141	2.70959	0.268684
LOC7485845	8.94416	14.0583	0.126547	14.2415	19.6678	1.04008	18.8393	25.8652	0.665304
LOC7485848	0.246166	0.095663	0.367857	0.921497	0.159144	1.16751	0.403147	0.435669	0.470219
LOC7480367	10.5622	10.5146	1.64665	11.2532	8.72763	21.4215	8.25339	9.39632	3.72909
LOC7480362	7.49676	8.13564	15.1188	249.198	275.084	522.906	235.71	359.832	523.909
LOC7480363	0.32084	0.315973	0.72842	20.3199	14.7925	22.3225	24.5703	15.6398	23.026
LOC7480360	0.151494	0	0	0.287642	0.152857	0	0.225365	0	0.266876
LOC7480361	4.54596	12.268	0.540056	5.76206	13.7248	0.595614	10.0602	10.3571	0.255247
LOC7480368	0.032612	0.059639	0.016095	0.274811	0.2581	0.277757	0.021716	0.160122	0
LOC7480369	7.99154	11.1879	3.19862	1.17682	1.61922	0.283833	0.59264	1.30839	0.238437
LOC7486869	0.175772	0.509576	0.519819	0.189117	0.355942	0.464977	0	0	0.122005
LOC18109578	1.76528	1.48493	1.45256	0.800866	0.522303	0.864105	1.41545	1.46345	1.03054
LOC18109579	1.04984	0.481938	1.43618	0.445777	0.42884	0.422469	0.703797	0.405778	0.724776
LOC18105933	0.0711629	0.0442184	0.0358994	0.0200154	0.0232876	0	0.0233104	0	0
LOC112325569	0.876763	1.41413	2.12929	3.943	5.1266	5.12886	1.98889	2.68456	4.13398
LOC7488981	8.5107	7.81431	12.8995	5.12927	4.66738	8.72019	3.35973	3.2403	6.31178
LOC112328764	0.035476	0.144097	0	0	0.03896	0	0	0	0
LOC7485273	1.66614	2.52245	3.23839	22.9699	27.0992	34.3573	32.5441	37.0659	51.6052
LOC112324159	1.39755	1.19179	0.857902	2.82716	4.41427	1.72131	3.73246	3.80826	1.29528
LOC7465826	0.997225	1.85231	1.07937	114.58	122.302	106.766	113.393	135.239	115.354
LOC7462579	7.39795	6.83975	3.13191	10.9099	9.11126	6.92715	15.1328	10.4824	10.1527
LOC7462573	6.46351	8.05683	2.91912	6.50301	6.84302	1.39069	6.60491	4.52384	1.80354
LOC7462572	18.0623	45.0375	0.948944	32.91	88.3547	1.54374	47.8703	58.92	1.06069
LOC7462571	15.6591	6.35942	3.76989	41.2133	19.1536	11.9726	44.8418	28.5088	15.7719
LOC7462577	3.4436	3.19098	1.63754	7.51482	5.03808	5.05157	6.39506	5.96942	4.45904
LOC7462576	13.5493	20.1288	0.833433	11.7706	16.3933	0.296131	17.1016	22.1819	1.084
LOC112328188	0	0	0	0	0	0.037588	0	0	0
LOC112328189	1.54015	2.91176	1.57774	16.4565	18.1332	19.2529	9.49988	10.8876	11.0236
LOC112328187	0.552596	0.183586	0.367638	0.252897	0.336746	0.0859293	0.0902937	0.0400855	0.242995
LOC7482188	6.981	6.27531	4.3565	10.2531	12.0481	9.51423	12.7814	8.59579	8.73358
LOC7482184	0.480541	0.654638	0.119829	1.07395	1.95582	0.739533	1.20179	0.757137	0.20445
LOC7482186	27.0594	20.6416	12.7673	17.4031	15.8399	11.9457	17.6352	16.2208	11.7736
LOC7482180	1.47365	0.921467	1.52385	9.52867	6.22301	7.69285	1.07006	4.11297	3.92426
LOC7482181	50.1546	27.8	33.4824	136.713	76.8931	146.179	85.4077	68.9976	86.6515
LOC7482182	7.67592	6.37182	7.09394	7.90931	8.25131	10.1314	6.52839	6.47631	7.3681
LOC7482183	122.443	86.8529	169.21	1204	842.958	2093.68	1038.71	1033.91	2141.8
LOC7482456	0.715309	0.620516	0.685269	1.07023	1.1655	0.623102	0.716677	0.436072	0.442197
LOC7482454	8.80764	7.99207	6.21081	6.54645	5.07989	6.22572	8.9164	6.78161	9.05606
LOC7482455	0.053403	0.035673	0.102967	3.48484	5.57634	2.21031	5.89359	6.42118	2.35717
LOC7482453	13.5013	7.6074	9.21199	17.9112	11.9434	13.4629	10.6969	9.42257	11.0489
LOC7482450	102.812	52.2441	45.5512	84.7737	53.107	66.1366	106.856	72.4368	74.72
LOC7482451	68.2266	83.0598	9.58163	119.742	118.316	18.8703	81.8373	103.463	16.3797
LOC112327580	0	0	0	0.141818	0.081833	0	0.091714	0	0
LOC18108841	5.75132	4.74473	7.00203	12.6005	17.2269	17.0775	25.1341	28.4301	26.559
LOC112325693	0.0888575	0.0943664	0	0.130823	0.154468	0	0.193702	0.15181	0
LOC112325690	3.91444	6.87166	0.360576	14.7559	22.5437	0.641861	26.6346	22.2309	0.984157
LOC112325697	5.56348	4.099	0.681202	14.04	10.5608	1.90969	17.1319	13.9716	3.25269
LOC7458515	15.9353	19.3273	0.271098	14.5131	14.5764	0.497296	15.2578	16.4319	0.434497
LOC7453760	4.34437	3.92969	0.407012	19.3798	24.1596	2.6656	5.89005	8.23488	0.387128
LOC7453761	140.064	91.6706	120.511	37.026	21.3852	25.556	18.2508	18.1321	20.7309
LOC7467059	32.8735	31.3348	25.0532	62.2245	67.1104	43.9521	56.4184	49.4707	45.777
LOC7467058	10.7362	14.8233	10.3671	24.4094	21.0142	1.94524	19.8901	26.4773	2.39787
LOC18099501	2.12207	2.4453	0.016326	2.46846	2.06519	0	1.22443	1.64329	0
LOC7467052	1.37407	1.28231	0.840723	1.28356	1.22239	0.486668	0.236172	0.664332	0.15743
LOC7467051	0.443709	0.501366	0.088717	0	0	0	0	0	0.016165
LOC18099502	57.8474	56.5896	107.989	106.846	85.799	212.493	113.396	114.708	254.792
LOC18099505	7.19959	0	0	0	0	0	0	9.42703	4.86821
LOC7467055	7.02905	5.21204	2.60867	6.78815	7.63844	1.9776	7.40598	6.39908	2.40359
LOC7467054	0.074971	0.049545	0.03034	0.033805	0.023211	0.055898	0.126288	0	0
LOC18098678	0.710405	0.643774	0.895856	58.363	60.4151	59.4893	187.853	137.371	144.148
LOC18098679	0.118373	0.221413	0.170041	0.029416	0	0.012481	0.060642	0	0.008956
LOC18098670	8.19405	5.48407	13.6214	18.9664	15.1487	40.4129	14.918	18.067	40.2147
LOC18098673	71.2386	79.2574	220.39	171.91	168.742	753.101	264.501	367.63	1144.77
LOC18098674	22.5411	27.5886	71.2238	27.9678	30.8164	110.504	43.4634	37.1529	126.404
LOC18098676	47.5024	45.5504	65.0762	116.78	101.157	283.418	74.6686	102.783	171.307
LOC18098677	1.00298	1.02033	1.12749	0.731749	1.14705	1.30167	0.060212	0.25225	0.509581
LOC18100457	1.142	1.11136	0.720561	0.838312	0.958407	0.863355	0.825437	0.254962	0.612418
LOC18100454	11.0646	13.6315	8.95662	27.2447	30.6104	29.5689	23.1108	32.7212	27.6885
LOC18100455	3.90162	4.4206	0.774527	4.69442	5.92588	1.02379	3.75796	4.71473	0.261422
LOC7465986	0	0.070141	0	0.150993	0.470205	0	0.031211	0	0
LOC7465985	38.955	30.0317	20.6816	22.8048	17.9944	13.4151	13.4768	13.7632	10.9775
LOC7465984	0.602278	0.485287	0.870825	20.9166	28.2605	31.428	20.6845	31.7537	38.0704
LOC7465983	3.99597	6.46806	7.29972	2.82757	6.18566	4.56881	3.00563	4.31086	4.43452
LOC7465981	3.07523	3.23712	3.90328	0.124223	0.02141	0.113172	0.048505	0.013282	0
LOC7465988	38.5238	55.9169	1.56442	55.3588	58.3853	1.29118	50.5106	68.3924	0.951023
LOC18096418	3.38497	4.20929	0.758124	2.14089	2.16593	0.508487	1.15589	1.52991	0.355085
LOC7474185	3.58622	4.28378	1.07933	4.08309	5.38687	1.14963	4.59753	3.48793	1.1773
LOC7474184	4.71105	4.38697	0.321756	2.37649	2.8371	0.373578	2.43053	2.46039	0
LOC7474187	10.0519	11.3923	1.2119	10.7971	10.904	0.997157	8.61684	9.75215	0.743828
LOC7474186	3.78364	4.91385	1.5983	3.19249	3.52246	1.35045	2.77985	2.8212	0.559887
LOC7474181	12.7763	13.6559	2.58981	15.4097	15.8415	2.65465	10.138	12.0867	2.26739
LOC7474180	5.66859	25.619	15.1557	8.72516	38.489	11.5835	33.9867	31.8759	15.2882
LOC18096410	1.06874	0.727813	0.176414	0.723825	0.822449	0.0616878	0.568686	0.405097	0.0351431
LOC18096411	9.8997	9.93945	13.9493	17.3276	16.8095	24.1308	22.2081	24.823	35.2507
LOC18104360	0.152406	0.026762	0.064993	0.352536	1.66212	0.857853	3.6651	1.03665	1.34027
LOC18104367	0	0	0	0.173965	0.16421	0	0.501405	0.435542	0
LOC18104368	0	0	0	0	0.06421	0	0.360346	0	0
LOC18104369	0.102569	0.199575	0.013163	1.97436	3.14941	0.645058	6.60328	4.77514	1.04921
LOC18094810	5.07019	4.15482	4.89736	5.05613	5.65813	4.69398	4.29088	3.66454	4.8961
LOC18094817	5.81808	11.7441	7.59161	7.59824	9.85205	6.09619	8.5056	9.43835	5.28845
LOC18094818	3.72261	8.12907	3.614	3.69274	8.14849	2.57976	7.66773	8.47589	3.39185
LOC18094819	0.580466	4.40568	2.05914	0.995883	2.67305	0.759318	1.11275	1.30627	0.348822
LOC7465363	3.22965	3.20202	0.595022	3.18775	2.54077	0.687697	2.16937	1.17739	0.382055
LOC7465362	0	0	0	0.642964	1.51055	0.129698	5.98967	5.69858	0.166878
LOC7465361	0.486522	0.227923	0	4.93337	3.53552	0.101344	14.0106	4.18839	0.167266
LOC7465366	13.9118	14.7896	5.72182	4.9404	4.63419	1.27627	3.64074	3.67214	0.626519
LOC7465365	5.13303	17.8837	25.0248	8.45813	14.3698	48.1538	6.02321	24.3148	42.8817
LOC7465364	17.4752	24.4523	19.857	19.4022	26.6686	22.2151	22.7838	27.3717	28.1577
LOC7465369	8.64508	9.60636	8.4172	5.08887	5.23703	3.13868	3.18946	1.2914	1.87296
LOC7477980	0	0	0	0.726787	4.13421	5.19276	0.567946	0	0.033645
LOC7477981	26.2515	23.5956	11.2104	1.86533	1.70566	0.726566	1.27077	1.50152	0.711179
LOC7477982	5.00827	5.82592	7.72796	11.7481	15.6178	23.1493	12.2362	17.1958	24.9884
LOC7477983	12.9666	13.9001	5.50643	17.0245	16.3837	3.79754	14.2338	16.1308	3.99643
LOC7477985	1.12641	0.714012	0.68833	5.45158	8.8021	8.05956	4.9766	6.59296	8.08165
LOC18101464	1.28435	0.811212	2.29213	2.39578	1.503	2.71389	2.13716	1.53379	2.90881
LOC18109678	0.084801	1.06524	0.091229	0.077888	0.323408	0	0.203593	0.018305	0
LOC18101466	1.56826	0.864751	0.522723	3.92899	2.07309	1.46641	9.24477	8.3775	3.8095
LOC18101467	0.631207	0.723848	1.51666	4.44672	7.34117	8.05285	1.99826	2.24387	2.6091
LOC18101463	20.7211	18.8106	4.40241	9.86968	9.03399	1.19714	11.332	9.40434	1.22193
LOC18109670	1.34277	1.70987	1.03425	1.25527	1.33998	0.632092	0.627642	1.10768	0.716097
LOC18109673	1.73501	2.75422	0.107454	0.25965	0.33004	0.030973	0	0.07292	0
LOC18109672	15.0503	16.2992	17.2706	18.5133	18.9175	18.9999	15.9419	13.2509	15.6409
LOC18107828	0.074804	0.05976	0.06921	5.30892	5.94044	4.63055	13.5222	11.8655	11.1926
LOC18108108	0.630201	1.85846	0.520004	0.827912	2.50352	0	2.8338	5.54915	0.960123
LOC7474728	5.98995	12.715	1.11178	4.94496	8.05203	0.640758	7.47187	7.55404	0.783479
LOC7474721	3.63864	4.828	1.26997	38.3666	57.1351	16.0384	11.6422	32.132	8.52227
LOC7474720	8.42439	9.72525	1.12056	4.30684	3.98853	0.243054	4.17151	3.30896	0.412382
LOC18108102	0.733372	0.423157	0.471407	0.384475	0.32043	0.546118	0.098965	0.20497	0.277052
LOC18108103	1.18501	2.17223	0	1.56129	3.4488	0	2.14562	3.39601	0
LOC18108104	0.15979	0.407326	0.239021	0.168827	0.481068	0.087755	0.776933	1.13238	0.422874
LOC7474724	0.141821	0	0.215951	0.23738	0	0.242216	0.464288	0	0
LOC18108106	0.733533	1.55712	0.265763	0.909318	1.10043	0.17411	2.82614	2.78261	0.271748
LOC7474726	40.4095	42.0401	76.4106	41.9117	44.2049	76.5497	27.5943	30.7909	61.978
LOC7493403	4.66382	12.7267	7.86669	6.63466	14.3772	8.26325	8.45568	8.00009	4.7216
LOC7493402	4.25834	5.3285	0.50197	5.98899	7.40406	0.345268	5.54792	6.26293	0.131607
LOC7497980	11.2618	15.2009	7.5696	23.0936	33.3677	12.8877	38.3239	46.8525	18.6125
LOC7493400	7.76966	6.1106	3.93249	13.4635	13.7554	7.94395	12.5057	13.336	9.34983
LOC7493407	8.51581	13.484	21.3303	11.2745	14.5476	17.7467	12.173	9.27319	14.447
LOC7497987	8.85435	14.4766	3.38992	11.9614	18.0127	4.52358	17.7877	22.7899	5.12382
LOC7493405	21.0537	20.5805	15.1529	21.9203	22.3234	15.3163	9.96108	15.1763	12.8659
LOC7460859	0.349311	0.474121	0	0	0.124653	0	0	0	0
LOC7460857	5.39534	7.96641	3.82785	7.7672	12.6534	5.56324	8.45687	8.90654	3.93912
LOC7493409	36.9893	58.5661	33.6485	50.4706	66.159	45.6273	65.0104	89.339	51.0038
LOC7493408	0.039859	0.10809	0	0.197915	0.207649	0	0.153843	0	0
LOC18106850	0.0677487	0.0163357	0	1.28637	2.10389	0.127688	2.26714	1.61766	0.0221386
LOC7460853	5.09553	6.24825	3.02882	8.17516	8.35437	3.45867	5.9858	5.90017	3.20296
LOC7460850	7.50554	6.2442	4.04959	16.7646	15.3235	10.2467	17.4969	15.6846	11.3076
LOC18095141	2.90465	2.21602	1.63823	1.40631	1.53867	1.24541	1.3954	2.11606	1.89171
LOC18095142	0.441416	1.534	0.411359	0	0.142138	0	0	0.091004	0
LOC7496589	8.59857	8.55072	4.3586	0.022513	0	0	0	0	0
LOC7496588	26.4999	33.7225	12.8075	4.79071	4.97812	1.55955	3.53724	3.40437	1.51652
LOC7496581	8.79122	11.5176	0.299022	10.8264	15.1417	0.801006	10.6186	13.6877	0.458622
LOC7496580	0.036918	0.638798	0.133177	0.152649	0.295606	0.053156	0.108874	0.081967	0.026257
LOC7496583	0.279425	0.256925	0.022057	5.28137	5.17154	2.43179	8.32634	6.70578	2.5843
LOC7496585	855.888	582.274	985.007	37.9533	26.7116	45.1887	26.4547	27.6446	42.5569
LOC7496584	11.6779	9.5378	2.45855	17.9038	14.9749	3.02888	20.2782	15.9021	4.25901
LOC7496586	10.3207	8.38531	9.27595	2.59956	3.24418	3.58656	0.012088	0.09807	0.052507
LOC18107109	0.053124	0.022305	0.026581	0.02974	0	0.068784	0.028035	0	0.079542
LOC18107108	6.02746	7.10114	9.74802	13.2127	11.0992	17.5563	13.5015	11.1073	18.3839
LOC18100339	2.90183	3.15492	5.94694	9.42175	9.42001	16.58	4.06972	4.75295	7.15414
LOC18100338	45.4298	61.4269	18.5789	26.7705	34.2832	12.2558	39.6893	39.8089	12.6036
LOC18107101	7.29089	9.44702	7.98686	13.8532	20.8299	12.939	17.288	20.2208	11.7049
LOC18100332	3.00702	1.89042	2.52474	93.9042	81.6486	128.987	211.434	193.907	331.307
LOC18100331	72.1022	68.9765	126.967	11.6102	12.7839	23.5322	13.5788	14.7983	26.1536
LOC18100330	17.8797	24.7498	45.712	40.7006	44.9551	141.253	34.681	64.7043	132.254
LOC18107105	6.58668	5.84183	7.9701	55.9268	49.2474	71.6973	41.6413	55.1032	76.6234
LOC18100336	14.6362	13.8756	9.39536	33.6508	35.9566	26.8218	28.6109	31.0679	22.9643
LOC18107107	4.03206	5.26376	1.76738	6.28967	8.38736	2.53385	7.5625	8.32423	2.30442
LOC18100334	365.65	304.62	265.82	128.724	87.1011	96.7593	239.799	160.161	203.461
LOC18106274	16.9076	17.7851	42.9645	19.3023	12.5014	53.2957	6.78355	8.4122	34.9274
LOC18106275	7.89527	7.11218	0.306095	9.30529	10.3639	0.444169	9.87987	10.8594	0.386778
LOC7496633	26.3031	24.3245	41.2662	26.1535	22.9786	37.652	26.5274	22.3056	44.8185
LOC7496632	3.14843	2.46989	2.31783	5.5231	4.58398	3.61277	6.8544	3.26868	2.5476
LOC7496630	0.497123	0.676922	0.650817	1.5549	1.07898	1.79088	1.92301	1.84272	1.85152
LOC7496634	0.468696	1.27109	0.228695	0.417296	0.590039	0.0098996	0.699026	0.403229	0
LOC7472079	11.5281	7.62392	3.70944	50.0575	41.1323	18.811	62.5373	55.515	27.0405
LOC7496638	5.40019	5.54076	0.831399	9.37221	9.28519	1.31877	10.7642	9.21549	0.469902
LOC7476763	6.53868	17.9457	10.345	13.7049	35.2074	13.6935	15.3408	16.8607	11.8256
LOC7476762	5.89421	3.9202	2.11595	11.7591	11.3006	5.39992	9.72285	8.88032	5.30611
LOC7476761	1.11438	3.27048	2.52392	1.35912	4.46397	1.59104	4.07821	3.54545	3.27015
LOC7476760	16.6985	10.8708	13.9324	35.1563	24.1605	43.8625	44.2992	42.4722	65.9732
LOC7476767	8.30445	13.8399	0.714305	8.51433	11.0409	0.35748	8.30424	10.4674	0.174282
LOC7476765	6.53608	11.8108	10.8918	10.811	20.1715	15.7065	9.19672	8.85717	8.35443
LOC7476764	16.134	18.1611	34.9926	38.9443	50.6751	73.8711	22.6694	30.5703	53.6113
LOC7476769	0.91805	0.614332	0.016729	0.053731	0.118631	0	0	0	0
LOC7476768	2.44333	1.78959	1.0153	0.593144	0.690028	0.987621	0.324372	0.236529	0.149291
LOC7480164	26.512	25.6044	0.516749	7.73446	13.4298	0.483828	4.48927	11.2016	0.305416
LOC7463030	8.40073	11.5418	8.5159	7.94387	9.15276	6.34614	7.78837	7.2695	5.86646
LOC7480166	0.285796	0.14167	0.060559	0.333823	0.51813	0	4.51013	1.67528	1.03339
LOC7463032	13.4801	10.1479	0.395928	1.25859	1.2393	0.066039	0.93264	1.24187	0.088653
LOC7480160	8.93222	9.19512	9.99347	9.22821	10.227	14.172	10.0304	7.07199	10.5626
LOC7480161	4.83721	5.99566	4.42596	12.2515	13.6244	12.513	14.8577	16.646	13.9276
LOC7463037	6.1684	6.89108	1.08651	6.56223	7.27411	0.879689	4.89293	5.43247	0.425923
LOC7463036	21.529	20.1662	37.5745	46.6197	49.0321	84.0612	32.518	35.8004	59.4141
LOC7463038	10.3075	8.72547	9.24034	3.25633	3.41959	2.61776	2.74813	2.92137	2.81824
LOC7466049	6.62081	5.64197	8.17387	43.9592	33.1687	53.9465	12.393	16.2205	27.9162
LOC7480169	1.5446	1.9007	1.57627	1.03836	1.5362	0.968487	0.121674	0.0746337	0.183332
LOC7494675	34.0003	22.9535	16.3813	24.3021	14.8599	14.7242	18.9909	13.9397	16.5739
LOC7494677	12.6787	10.3385	20.7575	21.0479	13.6215	52.6709	21.6444	17.4688	61.3677
LOC7494676	22.9376	16.593	22.428	28.996	26.5903	33.083	32.125	27.4749	41.5775
LOC7494671	19.5308	14.6661	17.0291	24.3865	18.7534	24.3231	18.8783	17.5581	22.7914
LOC7494670	17.6046	12.0752	7.0586	180.523	136.474	106.962	176.595	112.742	98.594
LOC18103732	1.7907	3.76299	0.338186	4.03149	7.6663	0.279733	6.15258	6.35924	0.281227
LOC18103733	18.187	13.6996	7.73961	26.9947	25.6068	10.8093	23.2059	23.6162	6.93357
LOC7494679	0	0	0	0.360802	0.355712	0	0.057812	0	0
LOC7494678	10.3146	10.6358	17.2732	3.83533	3.11204	7.39745	1.59193	2.10075	3.47672
LOC18103734	74.5836	53.2373	32.2082	132.714	107.028	84.0848	122.687	101.399	70.2406
LOC7468918	21.5708	26.5323	14.3389	0.793305	0.881886	0.54661	0.164355	0.100152	0.071427
LOC7457367	7.08525	3.39415	0.704186	27.0107	15.9017	3.88811	18.9314	18.5358	3.92838
LOC7457364	0.027658	0.202634	0.369096	2.64831	2.32126	7.52467	0.056044	0.183249	1.02283
LOC7457365	28.1207	20.4375	16.6787	2.29346	1.16716	1.55806	0.148412	0.387067	0.405522
LOC7457362	0	0	0.086568	0.223793	0.24207	1.63729	0.346552	0.065708	0.859655
LOC7457363	50.7997	35.9864	63.1327	18.5054	12.2519	35.0987	10.4922	11.0002	16.5397
LOC7457361	8.39797	11.4572	0.0154084	10.799	15.4512	0.0660404	9.01013	8.44991	0.0955253
LOC7454943	103.48	124.2	0.981581	11.2169	10.1376	0.181448	10.4409	9.17902	0
LOC112324477	8.88127	6.4352	1.47927	9.48051	9.00427	0.768829	3.36927	6.44523	0.507826
LOC7454941	0.0300908	0.00263002	23.5405	12.4117	0.0530566	27.2225	10.9528	11.2602	25.6587
LOC7454940	414.487	741.028	936.234	3.75345	7.02537	9.16891	0.534215	0.58731	0.574274
LOC7457368	7.43831	11.9766	7.35447	6.67976	13.578	6.32216	9.83715	8.17615	5.13569
LOC7484889	27.0289	31.324	6.69677	29.6945	37.2537	7.15235	43.9042	40.9072	9.18534
LOC18097733	0.036125	0.06339	0.111723	0.737005	0.897354	1.91796	0.693903	0.714578	0.974118
LOC18110434	0.023533	0.03814	0	0.566875	0.748356	0.041092	0.493294	0.411161	0
LOC7480701	9.93551	6.70798	4.85091	16.7609	11.4024	7.69187	12.1962	9.55893	6.12045
LOC7484881	73.724	88.244	97.5977	32.315	38.8993	33.9926	30.3388	32.2231	32.9119
LOC7480704	23.2042	29.0021	18.4658	60.4347	50.6192	31.1048	52.0256	45.8079	32.5091
LOC7485534	934.119	799.233	514.763	0.46355	0.117019	0.105084	0.013336	0.362654	0.130742
LOC7481694	0.813288	0.91607	0.94286	0.231186	0.265516	0.247217	0.038538	0	0
LOC7485536	0	0	0	0.898311	0.8898	0.307847	5.47596	3.95949	1.11281
LOC7481696	31.0262	35.5674	7.75803	2.17166	1.77889	0.260532	2.30405	1.55366	0.150009
LOC7481690	26.8399	25.414	6.56499	35.1323	32.9884	10.626	40.4023	36.8186	9.19779
LOC7485532	0.683005	1.54852	0.02522	0.084445	0.0657484	0	0	0.0242217	0
LOC7481699	3.85531	3.54509	2.24461	4.04681	4.51744	2.57242	3.8109	3.0307	2.29699
LOC7485539	9.61453	12.015	13.0065	3.52664	3.43893	4.8274	2.60285	3.78671	3.77695
LOC7483976	0.990131	1.16241	0.123978	0.818884	0.784993	0	0.58921	0.359153	0
LOC7490352	3.13967	2.46045	0.451406	5.44202	4.17279	1.10451	7.77565	6.81963	1.22759
LOC7474215	7.66359	4.12574	3.40849	1.33785	1.66908	1.51395	0.208629	0.556109	0.371628
LOC7490357	6.75582	4.99037	7.21935	77.428	52.1834	88.463	45.9186	39.6746	79.9363
LOC7490354	1.04045	0.721561	0.950052	13.8645	9.60356	16.0153	14.265	9.05618	16.9639
LOC7490355	0.305252	0.279332	0.296112	39.2272	33.1519	22.5108	84.0962	72.782	47.9451
LOC7490358	1.81093	2.93203	1.21853	11.3045	13.8799	5.28801	7.34567	10.2395	4.83872
LOC7490359	32.7799	30.6535	1.26799	62.1581	46.5649	2.84543	37.1165	46.5609	2.34336
LOC7460078	14.194	18.2776	3.50288	27.6651	33.9543	7.83154	24.8587	26.5908	6.71292
LOC7460079	4.62226	5.51996	5.46547	3.94424	6.70403	9.25384	3.78519	8.46752	4.42237
LOC7463213	29.7515	27.8847	14.9009	10.4275	8.65932	6.83011	13.5441	10.2548	6.17683
LOC7474931	14.8372	12.3383	19.9918	72.9491	65.0198	96.0225	76.6557	50.1933	89.6696
LOC7460070	0	0	0	0.725225	0	0	0	0	0
LOC7460071	1.2607	1.29224	0.390255	3.10978	4.47411	1.54245	3.53595	3.27396	1.08854
LOC7460072	49.6254	54.6335	14.5247	7.0684	7.35317	2.08774	7.40797	10.2762	2.27177
LOC7460073	0	0	0	0	0.080412	0	0	0	0.046879
LOC7494372	4.19909	3.51784	3.33634	67.1486	73.6449	104.765	79.5139	95.25	90.3517
LOC7460077	1.22336	2.0865	1.10799	2.86579	5.81733	2.34842	3.2858	3.23884	1.49062
LOC7491913	21.3348	33.5475	35.7084	26.0973	34.5378	44.6422	13.1983	25.9939	34.1268
LOC7491912	13.4243	6.94002	6.57713	19.3885	12.0184	12.6779	40.5579	28.7023	29.1504
LOC7491911	4.35298	7.15671	2.89349	5.17485	6.60149	2.99499	7.13092	6.77203	1.8869
LOC7491910	80.4118	225.949	464.614	53.4005	91.0712	345.469	65.4229	106.953	274.533
LOC7491916	0.041319	0	0.060043	4.06979	3.68758	6.62119	2.99133	2.08989	6.05142
LOC7491915	48.8791	41.2363	36.3635	39.4237	33.131	35.0881	19.3278	15.6793	19.6804
LOC7469799	27.3658	27.119	24.1682	37.6665	31.9121	34.3595	36.2887	28.8967	24.2593
LOC7469796	0	0	0	0.126629	0.108797	0.402612	0.266641	0.295355	0.527458
LOC7469797	7.61862	5.04423	1.85765	4.69869	3.99716	1.2934	4.17232	4.40363	1.18249
LOC7491919	1.30197	0.833874	0.814501	4.75941	4.84006	3.46203	4.10152	3.56369	3.82777
LOC7469795	85.2351	87.7052	26.0722	8.20035	11.8875	3.08214	4.85789	4.80173	1.7543
LOC7483974	2.38544	2.34453	2.46697	33.9843	27.3589	51.1749	23.2271	22.8097	34.007
LOC7469793	1.60555	1.88046	1.65105	6.41107	7.52817	11.6286	8.98304	11.8087	13.3047
LOC7469790	12.2796	31.3318	31.4808	13.28	28.9863	27.0587	21.6351	27.3379	23.3041
LOC7469791	0.140022	0	0.015857	0.725903	0.734242	0	0.109032	0.676256	0
LOC7494376	16.9477	20.1293	32.1699	33.3289	40.2853	63.3668	27.7987	35.157	51.0427
LOC7488133	23.6585	13.4746	1.71426	61.0074	35.5545	6.89235	76.521	73.9923	8.90727
LOC7463218	8.44609	5.68226	3.12659	9.30807	7.03788	3.58194	7.97815	6.14022	3.08801
LOC7474938	20.892	22.1851	0.952097	29.0297	31.9931	1.69913	25.1432	27.4353	1.90963
LOC7458918	43.6747	32.8047	19.1195	36.9403	33.2667	19.7366	24.7676	25.1034	15.6779
LOC7458919	6.01446	5.65128	0.956402	5.62329	6.80732	1.01284	4.80238	7.27667	1.04869
LOC7494379	2.07353	5.20122	1.72437	2.17148	3.90012	1.15461	1.9826	1.29038	0.45548
LOC7458915	0.423891	0.183161	0.525128	6.38747	8.12728	10.7345	0.565768	0.793375	1.07547
LOC7458917	2.61297	2.17633	0.217397	38.9639	48.1334	3.48301	26.8962	43.6241	2.75132
LOC7458910	23.0989	16.7991	21.293	42.3619	37.4087	44.1846	28.8911	30.2519	40.3784
LOC7458911	0	0.033727	0	0.012609	0	0	0.023028	0.073184	0
LOC7458912	3.80762	6.76599	5.4236	18.6628	37.0049	19.038	20.8717	26.8673	15.4023
LOC7458913	1.15246	1.49552	1.19774	0	0	0	0	0	0
LOC7497515	19.6573	19.5599	7.95271	20.1914	22.7434	9.15905	24.5871	20.9138	8.81016
LOC7497514	10.9528	10.9618	8.34247	17.6062	14.2676	19.1471	12.3734	12.6873	20.1648
LOC7497517	23.9226	29.0574	44.196	35.8362	38.72	59.6791	36.5737	42.3315	75.6688
LOC7497516	13.5794	17.4139	7.95995	21.2365	19.9332	9.83399	14.2421	17.0066	9.73389
LOC7497511	11.16	17.5594	0.58965	10.7234	14.4985	0.401841	11.9383	11.5846	0.654726
LOC7497510	29.6284	35.1237	36.872	34.3906	40.3724	44.9979	27.4401	33.7864	44.8537
LOC7497513	5.0227	4.07416	0.251597	20.17	16.0821	1.10798	24.5026	21.3574	0.849571
LOC112323995	2.61398	4.06339	0.863928	0.683022	1.17952	0.087943	1.10378	0.769246	0.063427
LOC7497518	7.6704	6.97666	5.45884	2.66241	2.36093	2.27439	2.91833	2.05507	1.94717
LOC112326641	3.02876	2.04933	3.2994	8.66138	6.95302	15.6635	5.58754	7.91828	12.212
LOC112327297	0	0	0	0.039701	0.050569	0.536995	0.033462	0.015123	0.047154
LOC112327290	4.48484	5.14865	0.369449	4.11186	3.74062	0.467464	5.1368	2.41115	0.218192
LOC112326644	21.4104	21.5948	27.5193	2.35607	2.59813	2.37889	2.71908	1.51112	2.70583
LOC112326647	12.9032	12.9443	9.79348	25.8332	24.7747	21.8008	12.909	13.9285	14.1844
LOC7487979	14.4512	11.5683	13.6491	33.4269	31.3261	33.2537	37.4706	39.5122	47.5141
LOC18105190	24.8053	24.1716	1.07021	6.15112	5.34838	0.681393	5.38784	5.3734	0.883716
LOC18105191	15.9505	13.3605	4.45686	23.3488	22.1153	6.66238	25.2147	24.9577	7.05002
LOC18105192	13.5983	6.33195	0.036517	5.54817	0.266483	0.036499	5.46399	0.684844	1.59106
LOC7487975	67.8693	102.904	5.34364	12.5038	15.6916	0.677058	9.33891	9.18502	0.152205
LOC7487970	18.8598	18.8584	10.3407	31.5758	36.1143	20.878	24.7982	28.5481	16.0268
LOC7487971	846.805	997.016	2137.89	10.0269	10.1339	30.2208	3.52071	6.9478	13.1863
LOC7478743	0.871411	2.05455	0.651519	3.85367	6.87018	2.49512	6.99494	7.01601	2.32788
LOC7469138	1.15669	1.48668	0.013752	2.41534	2.86527	0.0542975	1.97124	2.89532	0.0236633
LOC7496566	23.5893	20.7026	2.22417	15.8796	13.8975	1.52309	17.6521	18.0819	1.95538
LOC7469132	1.16969	0.893792	0.24673	1.02955	0.824565	0.235853	0.410762	0.465222	0.0363805
LOC7469133	1.50008	3.45694	6.05065	5.61826	4.69652	17.5515	4.57347	8.32261	22.0389
LOC7469130	5.08379	10.3824	2.40005	5.16418	7.3097	1.23626	5.46583	7.62173	1.109
LOC7469131	1.47637	1.15122	0.522103	2.97015	3.13263	1.61565	2.90228	1.3953	1.29432
LOC7469136	6.12525	6.25081	0.609152	6.30627	5.22887	0.619626	8.53567	6.58194	0.298297
LOC7469137	18.5819	20.983	20.7761	20.6364	17.7984	56.6666	24.498	29.6225	58.5737
LOC7496564	3.05972	6.40193	5.97743	4.78261	7.60076	5.40145	5.09286	4.35628	5.85851
LOC7486379	10.1979	16.2102	0.785568	7.41996	8.39981	0.80591	7.73794	8.68045	0.532623
LOC7486378	0.211759	0.402205	0.125883	5.0042	9.26238	3.62017	6.11951	8.69888	2.89242
LOC7461301	5.13905	4.23824	1.15328	6.46274	6.83975	1.06943	5.92995	5.89652	1.66193
LOC7486376	4.68156	5.46107	4.75064	4.03974	4.11008	4.00666	3.09633	3.76966	3.66521
LOC7461302	8.7263	15.073	2.89098	8.50753	11.3058	1.71078	5.68757	8.05828	0.833899
LOC7486372	50.5388	43.3585	28.9716	15.0289	12.0153	6.42812	12.6821	11.6279	6.94448
LOC7461307	28.5591	30.0812	68.3229	43.4399	39.3101	116.516	31.6141	34.6927	99.8842
LOC7478746	34.9051	32.0563	2.04741	30.8569	36.936	1.11291	26.4275	32.7149	1.25723
LOC7478745	1.2955	1.34989	0.526656	1.14283	1.65356	0.257073	0	0	0.104555
LOC7493878	1.54854	0.986338	0.651235	2.47408	2.0899	1.00683	1.86356	2.12308	1.08188
LOC7493879	0.576594	0.427162	0.271031	12.8427	10.8585	10.194	15.2704	10.851	10.4537
LOC7493870	11.103	15.9233	5.58359	11.9993	18.2481	5.66326	15.0215	14.8629	4.56702
LOC7493871	45.8099	39.9179	1.13208	14.6438	14.9731	0.443992	13.7347	13.6903	0.147379
LOC7493874	38.2825	55.2315	9.78648	19.455	30.2043	7.05748	23.1765	32.3721	5.86971
LOC7482614	4.22356	5.49227	2.25916	13.411	18.0254	8.26753	15.4156	13.4965	7.06133
LOC7482617	5.63445	3.20232	3.63353	7.88239	5.24358	6.70332	6.0678	4.62682	5.17222
LOC7482610	5.54965	4.19071	5.34528	10.551	7.82246	11.1957	4.54426	7.15278	8.5682
LOC7482611	0.134467	0.064983	0	0.084757	0.04355	0	0	0	0
LOC7482612	4.65995	5.86231	0.559369	0.636728	0.877545	0.0340838	0.25062	0.279968	0
LOC7482618	6.59202	3.29347	0.012099	4.90378	1.31383	0.1503	5.68998	3.69748	0.011413
LOC7482619	0.90455	2.25448	3.06629	1.68409	2.06017	2.30191	0.724355	1.1042	0.853191
LOC112324678	2.12512	7.05229	3.28618	2.18549	1.68134	1.09346	2.39339	3.81186	0.387533
LOC112324679	1.19644	3.49346	1.58651	2.56469	4.08909	2.48461	5.09944	2.79558	2.69038
LOC112324674	0.005267	0.003888	0	0	0	0	0.005113	0	0
LOC112324675	0.016687	0	0	0	0	0	0.004206	0.179647	0
LOC112324672	0	0.068649	0	0	0	0	0	0	0
LOC112324673	0.930043	0.792747	0.27608	2.52052	1.95081	0.860847	3.71112	2.83332	1.51587
LOC112324670	0	0.044176	0	0.772888	0.488748	0.689316	0.964384	1.13422	1.15101
LOC7487399	2.50404	3.48496	1.02334	2.5509	5.87426	0.851656	4.15433	4.38211	0.835726
LOC7487392	4.52971	6.64185	6.52363	3.71643	4.54927	4.11354	4.30367	4.59708	3.55584
LOC7487390	1.90421	5.45082	1.70816	8.24316	18.8655	6.20823	10.2762	10.9201	1.14951
LOC7487391	96.0769	149.1	118.998	59.5697	75.7448	85.4196	33.5309	73.623	77.7077
LOC7487396	4.3323	4.02374	4.6519	6.06411	7.05053	7.37791	7.36932	9.31669	11.7518
LOC7487395	8.84942	5.95425	0.964533	9.11098	7.41691	0.976387	10.9602	11.3096	1.61449
LOC7487029	1.88472	2.0309	0.197766	1.57382	1.77425	0.108584	1.46134	0.636517	0.148683
LOC7487022	4.02409	4.27422	4.32634	2.41737	3.13772	3.22215	1.55122	1.25471	1.70289
LOC18101833	32.1512	53.9759	4.01757	48.5198	80.6581	4.71567	72.3102	73.2216	5.90006
LOC7484612	1.85902	4.19211	0.070005	0.082635	0.242999	0	0.139187	0.065452	0
LOC7484613	3.84086	5.89384	11.0217	0	0	0	0.030019	0	0.035051
LOC7484610	3.2361	6.9814	6.13171	4.45017	10.2316	6.61857	6.40474	6.17525	4.75893
LOC7484611	11.6023	7.00719	12.3728	18.6339	14.1813	26.3675	13.9348	18.217	28.1013
LOC112328682	0	0	0	0.0341307	0	0	0.0585236	0	0
LOC18101768	32.2979	27.6303	7.57717	0.637106	0.59498	0.287832	0	0	0
LOC7483897	0.17625	0.184292	0.257507	0.195975	0.0975	0	0	0	0.082482
LOC7471119	7.21496	4.62422	6.81986	24.5286	28.1967	49.3403	45.2271	28.792	46.6124
LOC7471118	143.832	123.95	152.272	125.311	128.832	163.825	119.739	118.891	141.09
LOC7471115	7.76567	9.34154	10.6634	12.4428	12.9558	17.1212	10.376	19.3451	14.5252
LOC7471114	14.5041	17.4574	2.71658	23.0898	25.6576	3.12274	25.642	26.9184	2.89425
LOC7471116	55.0882	57.9649	74.2991	94.0872	121.96	237.165	79.9393	117.042	199.22
LOC7471111	8.64924	7.5747	6.92996	12.7673	11.4756	9.40791	10.8641	10.2469	7.90437
LOC7471110	10.3803	11.7836	2.3501	2.0957	2.42626	0.228908	1.59162	0.688125	0.09878
LOC7471112	0.308377	0.433708	0	6.57965	9.04385	0.015785	2.78372	2.07812	0.084761
LOC7479340	7.30658	6.52156	1.06874	12.4871	9.67995	0.874843	10.6804	11.1433	1.40244
LOC7479341	0	0	0.016647	0	0	0	0	0	0
LOC7498035	11.4614	13.3703	0.970715	9.16833	12.2025	0.395348	6.2831	7.20351	0.433659
LOC7479343	1.30323	1.7963	1.49192	1.33944	1.25691	0.856337	1.11514	0.394877	0.723936
LOC7498033	15.3311	12.8704	28.8095	17.0928	15.873	52.6361	7.40153	12.8651	29.679
LOC7498032	49.405	39.9716	21.7331	51.4001	48.458	24.6135	45.367	40.0882	24.1291
LOC7480017	1.42608	0.794023	1.81364	38.8758	30.2991	53.7072	21.9368	31.1136	57.5724
LOC7498039	0.055009	0.079013	0.22062	0.365931	0.296479	0.498976	0.357754	0.405794	0.616197
LOC18102716	0	0.039633	0	0.08095	0.093693	0	0.09301	0.075711	0
LOC7465161	204.856	162.012	215.329	28.686	15.7635	32.5475	21.0941	15.0862	25.1924
LOC7465162	4.70035	6.37693	1.22157	6.08725	6.68395	1.4957	6.38491	6.94608	2.14085
LOC7465165	0	0.020998	0	0.030982	0	0	0.014452	0	0
LOC7465164	32.6529	38.5009	17.7135	18.7223	28.7315	9.78472	21.646	22.33	8.73389
LOC7465167	17.6611	18.0625	20.6948	67.4127	80.5522	87.3166	75.2764	98.0178	98.5154
LOC7465166	0.105534	0.07127	0	2.95292	3.20949	0.50236	0.622026	1.32594	0.423046
LOC18108295	21.2091	15.6328	16.3982	41.2503	40.6277	38.4286	46.2928	45.1909	45.0732
LOC18109476	62.0991	81.9231	149.081	87.5842	116.935	186.425	74.9663	96.2663	182.353
LOC18109470	0	0	0.070507	2.38433	3.95992	2.4416	4.03924	4.45355	2.4487
LOC7484327	0.598509	0.728549	1.14203	1.47449	2.49541	4.18354	4.13864	2.60423	6.84892
LOC7465560	4.71299	4.14547	2.85575	5.18942	4.76396	3.04182	12.0134	5.98048	6.53478
LOC7477611	0.0811546	0.0842601	0.0744075	0.0440969	0.107967	0.0410151	0.0135522	0	0.0537049
LOC7477612	8.23998	7.20255	9.40159	1.84635	2.19489	2.99139	0.20159	0.711687	1.00096
LOC7477614	20.9825	15.205	22.5519	0.401726	0.192388	0.345621	0.172727	0.336634	0.226996
LOC7477616	27.1365	28.3673	36.4901	38.0897	39.7081	47.2396	22.8046	25.8371	30.8384
LOC7477618	0.451348	1.13309	0.396719	0.22766	0.057755	0.147939	0.0737148	0	0.27663
LOC7477619	5.54448	2.94474	1.19542	4.13199	3.56213	1.03544	3.11857	3.39333	0.786834
LOC7465569	0.061975	0.050915	0.017335	0.017794	0	0.034653	0.002146	0	0
LOC18106521	6.2883	7.55414	12.6431	5.09146	4.50368	9.54593	4.04571	3.93597	8.08993
LOC7470394	192.698	141.283	136.03	134.987	86.5634	98.5565	104.93	96.5353	117.528
LOC7470395	45.0062	46.0727	49.1291	19.7592	18.2494	21.382	8.29916	11.4658	16.5146
LOC7470397	30.042	20.6209	5.70634	97.7055	71.8748	25.067	93.9847	83.2929	23.6375
LOC7470390	0.589704	1.00238	0.0993757	7.71802	12.7551	0.605749	7.94041	5.04069	0.277404
LOC7470391	10.2613	4.30437	1.39387	18.9924	14.3558	4.76859	14.5242	9.96674	4.32713
LOC7470392	15.9865	24.7281	12.5283	34.3498	49.5263	28.6209	29.2969	45.2191	28.806
LOC7470393	3.32817	2.98336	1.52999	79.1728	68.683	19.2803	102.954	93.4294	29.4862
LOC18104313	30.2862	24.9677	15.4111	20.2404	19.4994	9.56439	15.3087	14.6547	8.14411
LOC7462308	58.4341	142.148	84.9474	12.0259	26.0926	18.7594	17.9425	24.7919	18.5974
LOC7462309	0.190986	0.155134	0	3.01567	4.1312	0.759627	10.0856	8.82105	0.30226
LOC18101140	2.4246	2.59889	1.63219	8.58902	8.91942	4.09203	2.5426	8.07226	2.80014
LOC7462300	0.586264	0.821969	0.0662238	0.808596	0.786795	0.0590636	0.678868	0.459732	0.0641194
LOC7462301	0.727433	0.385887	0.347114	0.058526	0.045407	0	0	0.104613	0.163848
LOC7462302	5.28836	18.1009	3.22233	6.78162	19.3482	2.01532	20.3142	22.2118	3.00493
LOC7462303	0.449463	0.6175	0.0465356	4.36149	8.52161	0.294199	8.66346	9.5886	0.442997
LOC7462304	0.462769	0.494494	0.0583818	4.24896	5.0736	0.567443	8.67758	7.17997	1.31836
LOC7462305	101.918	104.993	228.874	270.485	318.93	793.531	193.84	246.737	577.043
LOC7462306	8.42117	11.8692	7.74835	37.9102	46.4849	42.0239	36.6915	36.744	27.5497
LOC18104317	0.952168	0.605592	1.72815	1.42145	1.66129	1.43922	0.809487	0.462703	0.724493
LOC18104316	3.96276	4.25819	2.30541	6.08743	5.96979	1.7129	2.7534	3.94107	1.1504
LOC7494479	30.4131	26.2008	27.7132	164.814	151.537	130.437	68.8455	72.317	84.1447
LOC7494478	23.2504	23.6584	18.5674	42.1627	43.6461	22.1744	43.7563	48.5887	23.8182
LOC7494472	0.739568	0.419576	0.034631	0	0	0	0	0	0.058436
LOC7494470	6.17503	4.78039	1.66356	5.75103	3.67778	0.307809	3.80369	4.15358	0.266415
LOC7494476	1.40124	0.669034	0.270923	66.0184	53.1824	35.4599	27.1029	20.9656	15.7414
LOC7494475	45.5163	35.67	29.898	30.843	29.7167	23.0579	22.6432	22.6451	19.8551
LOC7494474	2.091	1.74953	2.02267	1.52726	0.978157	1.82195	0.635486	0.063438	0.270755
LOC7471939	13.5904	13.2427	1.16146	10.7511	10.3182	1.00582	13.9036	11.1625	0.70541
LOC7471937	0.821331	0.726036	0.253279	5.59189	3.94817	0.592939	1.87388	0.6496	0.361031
LOC7471936	18.161	14.8959	3.27806	14.6737	13.2359	3.72566	14.3183	13.3197	3.1015
LOC7471935	0.425206	0.044342	0.832577	0	0	0	0.083725	0	0
LOC7471934	41.0941	38.8678	17.7321	13.5085	12.817	4.67182	12.2417	11.8584	4.60602
LOC7471933	0.612786	0.403851	0.38557	3.49455	2.29392	2.40872	4.12864	3.96504	2.91904
LOC7471932	0.221267	0.281879	0.00853182	0.135622	0.325715	0	0.0928423	0.0254772	0
LOC7471931	7.22823	8.18009	6.09037	11.1961	9.36855	8.19731	9.4506	10.3738	8.69562
LOC7471930	41.5722	37.4015	65.0134	35.7287	21.5573	76.0796	58.7225	53.447	90.0951
LOC7480114	0.101063	0.131223	0	0.56477	0.592949	0	0.236372	0.292883	0.078709
LOC18101204	9.80516	12.364	5.68304	12.6634	16.5854	7.27206	11.7488	12.1954	5.19079
LOC18101206	31.9321	25.2339	23.7361	22.7331	14.2393	20.6594	2.80983	3.51936	3.52487
LOC18101201	0.098088	0	0.023069	0.737486	1.02498	0.336439	0.955557	1.47265	0.124484
LOC18101202	8.67237	22.0667	3.00801	5.83577	12.4377	1.55806	9.76866	9.77767	1.05334
LOC18101203	19.8601	28.0774	6.82475	17.0319	17.8647	8.73062	20.0804	31.3944	6.67929
LOC18101208	0	0	0.019623	0	0	0.07832	0	0	0
LOC18101209	25.571	25.5735	31.7353	69.9578	74.0397	95.5198	49.5038	65.7205	78.2003
LOC18099719	0.297354	0.30963	0.198116	0.337041	0.275026	0.192983	0.372149	0.121027	0.154494
LOC7453792	16.2855	18.5921	8.07303	6.66665	6.39769	3.32901	4.76728	3.72003	3.2136
LOC7460274	10.3983	9.6007	3.83644	5.71182	5.46895	1.3193	3.75963	4.28678	1.16547
LOC18099713	32.7469	26.5525	45.1915	15.8455	11.3505	23.5269	7.72664	12.2402	25.7706
LOC7460272	13.8447	3.97263	1.23295	15.3502	12.3945	1.5971	10.0997	11.1566	1.33622
LOC7460273	0	0	0.058437	0.359778	0.246615	0.132295	0.131512	0.288971	0.015828
LOC7460270	14.786	13.2827	16.377	18.1764	19.6668	20.2225	14.0499	16.7099	18.8859
LOC7460271	0	0	0.062541	0	0.064934	0	0	0	0.028866
LOC7475139	33.0104	21.3496	33.4748	15.1403	9.68748	7.59464	8.49314	8.16583	7.41417
LOC7475138	3.36161	3.38748	1.25002	5.2347	4.64492	1.53853	4.005	4.05245	1.26037
LOC7475132	1.96689	2.84537	1.4901	3.74472	5.24489	2.35349	7.29171	5.84564	4.62562
LOC7475130	10.8946	5.98562	7.50135	10.1087	7.0719	8.52354	9.06374	6.00265	9.35951
LOC7475137	0	0	0	0.198133	0.125197	0	0	0	0
LOC7475136	40.3537	32.1819	28.8725	5.84106	6.26604	4.70055	3.40327	6.52878	4.1236
LOC18100556	14.3175	24.2502	36.376	3.16795	4.17629	9.31289	3.02277	3.38228	6.59969
LOC18097977	0.016401	0	0	0	0.061937	0	0	0	0.018638
LOC18097974	0	0.020397	0	0.182485	0.102467	0	0.243689	0.456061	0
LOC18097975	0.019666	0.031919	0.058916	0.181504	0.344133	0.468571	0.415104	0.423747	0.531919
LOC18097972	0.422117	0.387951	0.124766	0.486291	0.304557	0.167764	0.273285	0.219664	0.036393
LOC18097973	0	0	0	0.013558	0	0	0	0	0
LOC7490886	26.9273	21.3892	11.6519	16.8309	13.8467	10.0131	13.789	14.5189	12.6568
LOC7490887	5.27411	6.479	4.51248	6.53399	7.78497	5.46156	5.87165	5.62814	6.03538
LOC7490884	3.69785	2.2475	1.23079	3.41764	1.52481	1.61244	1.2029	1.19147	0.683405
LOC7490885	19.7897	13.3105	3.89487	20.5484	18.0713	4.68328	20.4058	19.2507	5.78163
LOC7490882	1.98766	2.20432	2.56137	28.2999	28.1744	30.1041	13.0684	18.2169	21.6052
LOC7490881	0.192013	0.072312	0.028709	0.180328	0.079918	0	0.317759	0.005678	0.076117
LOC7490888	22.9381	34.7617	9.72536	34.036	54.3828	19.002	53.6589	54.8255	17.5168
LOC7490889	30.6822	34.9269	0.38325	5.9694	7.70739	0.032909	5.4053	6.50255	0.129531
LOC7497359	0.89172	0.535175	0.805503	14.1599	9.20878	8.40979	5.99289	5.55684	5.75454
LOC7497358	11.6153	5.92497	4.48546	38.388	24.9453	23.3273	22.3029	17.3064	15.069
LOC7497353	110.449	92.7106	109.247	97.9247	110.872	100.091	99.1697	98.0792	92.7194
LOC7497352	7.43235	23.622	1.45628	11.9555	26.2459	2.69063	15.2901	25.9852	3.3199
LOC7497350	65.7378	55.0497	121.121	7.32286	5.82706	12.4893	0.86398	0.966008	2.08598
LOC7497357	11.8708	11.3667	4.16965	8.9022	6.94456	2.17178	5.68147	6.78224	2.49533
LOC7497355	0	0	0.07351	7.39324	6.90939	5.93044	3.67885	3.90036	4.32014
LOC18103119	0.143908	0.178955	0	0.079808	0.126688	0	0.408811	0.390289	0
LOC18096599	1.7551	1.10306	2.47353	0.152187	0.083019	0.158615	0.177782	0	0.290714
LOC18096598	0.384013	0.1547	0.221095	0	0	0	0	0	0.046147
LOC7488909	7.38936	15.8473	19.7124	10.3189	15.0479	18.1977	13.2427	12.1328	15.4062
LOC18096593	11.2776	11.7915	10.5251	18.1086	21.7274	19.6205	20.2314	18.2907	19.0795
LOC7488907	22.9378	24.0638	40.9068	35.2623	35.0637	59.1824	38.5014	42.0707	76.0968
LOC18096591	0.461677	0.260647	0.536047	5.66558	4.6857	11.4535	3.52831	2.76534	6.39084
LOC7488905	0.243372	0.077488	0.255781	54.3627	50.7274	62.6158	24.2003	38.4494	52.9158
LOC18096597	2.44211	1.98731	1.91109	0.36954	0.648972	0.423225	0	0	0
LOC7488903	7.29794	8.99446	4.30199	3.65544	3.99757	1.64055	2.30104	3.23924	1.10584
LOC7488900	12.935	14.8204	19.4528	9.25993	13.1121	17.403	9.15872	11.3241	16.8871
LOC7488901	0.75102	1.14237	0.0891353	0	0	0	0	0	0
LOC112326837	0.72164	4.71425	0.144872	0.229611	0.373193	0	2.57781	1.45972	0
LOC112326834	0	0	0	0	0	0.144312	0.300882	0	0
LOC112326835	0.216116	0.12909	0.360823	3.14499	1.77582	4.56	3.41421	1.4103	4.82318
LOC112326832	0.148043	0.465459	0.105745	0	0.113917	0	0	0	0
LOC112326830	0	0.011569	0	0.008451	0	0	0	0	0
LOC112326839	17.5686	28.5278	21.9102	5.60697	10.1112	5.03483	3.48824	3.81909	2.35257
LOC18094999	24.4564	20.2622	4.88266	54.4242	53.6617	15.7128	49.3684	49.914	15.391
LOC18094995	9.03664	11.9388	0.497153	35.1879	41.1745	0.495499	45.2867	46.3171	1.41136
LOC18094994	36.4937	81.1825	11.688	70.4873	139.143	17.1867	174.328	184.705	24.971
LOC18094991	4.49666	6.22114	4.04193	1.31453	1.28832	1.24888	0.614841	0.555122	0.714012
LOC18094990	29.2232	24.6687	7.45778	26.8636	26.4246	5.7981	23.4173	19.58	4.29598
LOC18094993	0.194861	0.414869	0.396645	1.58351	2.82039	0.128779	0.35368	0.651025	0
LOC18094992	7.7709	7.73831	7.20258	10.0219	7.58903	12.4088	6.30422	5.91558	6.20201
LOC18096629	4.08102	4.50707	7.94632	16.1712	9.56646	37.3511	8.76368	7.11002	21.0439
LOC18096628	7.08992	12.6948	19.8575	9.77839	17.5223	31.1228	10.0879	12.6936	33.7544
LOC18096625	5.07534	8.80509	1.34249	2.20956	3.08923	0.617931	3.57047	2.81265	0.238739
LOC18096626	0.987897	1.89201	1.44102	2.06997	3.7005	1.98732	2.20576	2.2158	0.871631
LOC18096622	8.74286	8.52415	4.36268	0.720203	0.74486	0.275166	0.09638	0.218911	0
LOC7458591	3.78736	3.39226	0.774286	3.94951	4.97667	1.0842	4.91664	4.04136	1.28904
LOC7458593	9.10936	9.67636	4.79168	14.1476	17.8073	3.03946	12.3571	14.8754	2.90595
LOC7458594	1.25325	0.804574	0.152203	5.33976	8.00112	1.81446	3.52178	4.76079	1.02465
LOC7458595	346.033	267.143	10.0838	808.329	650.796	42.5219	337.835	536.126	30.9931
LOC7458596	76.4789	84.0426	25.347	290.073	344.62	40.8919	276.476	355.025	41.8569
LOC7458597	0.674117	0.248262	0.888047	9.93825	14.7658	25.1924	7.41838	9.11504	12.6961
LOC18094665	18.6747	16.6031	3.43567	28.1556	24.1345	4.53234	31.6042	34.4202	5.92083
LOC18094664	0.0441547	0.181074	0.300686	2.46319	2.47477	3.36122	1.52521	2.03635	4.01924
LOC18094663	2.25344	2.41635	3.35305	4.35203	5.06955	5.90545	3.97809	5.73492	4.25925
LOC18094662	10.9391	16.8472	20.0987	4.5573	7.39756	7.75621	4.87437	4.1988	5.90944
LOC18094661	3.55233	2.70962	0.755605	4.9249	4.29661	1.20966	4.31194	4.22083	1.05127
LOC18094660	57.2377	58.6665	70.4007	105.321	129.277	111.058	84.4695	107.666	104.119
LOC18094669	14.4203	14.3323	12.7511	2.31326	2.05562	1.50975	0.052426	0.327351	0.558937
LOC7473269	0	0	0	0.00703	0	0	0	0	0
LOC7473268	1.24137	2.39392	3.49113	0.459757	1.23215	0.878851	0.045813	0.36085	0.249161
LOC7473261	14.5897	14.6476	18.9752	13.9063	17.6661	16.6031	12.7332	11.685	11.2204
LOC7473260	0.038824	0	0.044559	0.23755	0.176695	0.700261	0.03979	0	0.071449
LOC7497823	0	0	0.072109	0.186789	0	0.361014	0	0	0.412475
LOC7497822	1.64554	2.24152	1.3748	6.69148	6.91698	5.79888	1.55809	4.21401	3.76246
LOC7473265	0	0.0129526	0	1.94242	2.43962	0.76595	1.48429	1.4473	0.260762
LOC7473264	12.9048	14.8668	11.2412	6.10964	6.93736	6.62921	7.41645	8.60622	6.728
LOC7473267	117.805	138.547	32.4416	126.166	162.888	27.1874	142.816	171.204	34.9141
LOC7497826	0.060708	0.049441	0.04172	0.859594	1.0577	0.638566	1.67139	2.1024	0.859065
LOC18104663	0	0.024152	0	0	0	0	0	0	0
LOC18104662	0.113276	0.086403	0	0	0.038621	0	0	0	0
LOC18104667	0.35833	0.626546	0	0.093662	0.02188	0	0.26194	0.027423	0
LOC18104666	0	0	0	0.134539	0.251904	0	1.14291	1.8162	0.237763
LOC18107319	1.06279	1.27539	1.26697	0.292594	0.43648	0.30623	0.6842	0.631765	0.848176
LOC7483819	18.1422	21.1617	0.934717	19.1822	20.4548	0.831469	25.0533	18.8932	0.636639
LOC7483818	15.203	13.1254	13.5611	23.4723	20.3542	26.1514	17.6948	18.105	18.7826
LOC7483815	0	0	0.050159	0	0	0	0	0.037987	0
LOC7483814	16.5547	19.4659	25.1093	22.3134	28.5711	31.3387	26.9461	36.5793	47.2405
LOC18107312	22.1761	17.9308	29.7284	0.682031	0.900272	1.59147	0	0.01678	0.265312
LOC7483816	105.58	55.8846	113.691	260.241	138.297	459.056	151.876	110.721	342.277
LOC7483810	31.8666	24.8661	1.54223	2.18741	1.55538	0.097447	1.06228	1.29663	0
LOC7483813	0.047727	0.034198	0	0	0.076218	0	0	0	0
LOC7483812	88.624	103.21	207.901	248.622	248.975	698.833	160.442	202.17	474.112
LOC18102793	0.033797	0	0.030845	0	0.024886	0	0	0	0
LOC18102797	12.7499	17.5259	24.6612	12.1293	12.1791	19.9328	9.04889	11.5874	18.7139
LOC18102794	2.09633	1.23815	1.58604	1.13565	1.09974	1.92008	0.834117	0.865855	0.705496
LOC18102798	0	0	0	0.040872	0	0	0	0	0
LOC112324993	0	0.056767	0	10.3789	14.0998	6.11225	4.7271	8.2488	3.51651
LOC112324991	0.052589	0.13683	0	0.176437	0.035175	0	0.011321	0	0
LOC112324997	0.302274	0.119001	0.17895	2.566	2.11037	2.58221	0.817417	1.04021	1.77148
LOC112324994	0.056998	0.084838	0	0	0.029593	0	0	0	0
LOC112324999	0	0	0.112429	0.688993	0.184964	0.180021	0	0	0.146077
LOC112325022	0.188024	0.411211	0.222382	50.9952	52.7008	32.3976	76.8252	86.109	58.9492
LOC112325024	2.57702	2.6808	0.649375	3.25875	2.82617	1.0715	2.94906	3.311	0.751985
LOC112325027	0	0	0	0	0	0.006965	0	0	0
LOC7493475	13.404	10.8376	19.0125	9.49927	8.50682	14.3655	7.12739	5.13256	11.4183
LOC7464628	14.4844	12.4406	4.81489	15.9592	17.0009	6.57917	14.1294	14.3613	6.72266
LOC18105220	4.74387	5.1674	10.961	3.28994	2.57272	6.40165	3.2176	2.64407	10.7334
LOC18105227	23.8068	14.389	11.1933	49.7505	34.0454	25.6801	48.6181	47.5731	32.6195
LOC18105225	14.8849	14.2733	3.30834	14.2417	14.1625	1.59457	12.9479	10.9154	3.37045
LOC18097503	0.042153	0	0	0	0	0	0.032625	0	0
LOC18097502	3.76921	3.42956	1.19896	4.37648	5.14257	1.59627	6.28212	5.77865	1.7845
LOC7463206	12.6515	11.0054	5.73177	13.1393	12.7774	5.77362	13.6244	12.5227	4.76717
LOC7463207	4.22984	6.22845	1.13864	5.35811	6.27927	1.68008	3.24787	4.32037	0.984751
LOC7463204	4.54013	5.94619	2.59244	21.5513	24.5442	12.9582	26.5738	31.3106	13.1814
LOC7480736	18.2605	14.8974	7.00455	35.6659	32.8245	14.9499	35.1916	31.1752	14.817
LOC7480731	0	0	0.04485	0.155438	0.036154	0	0	0	0.120226
LOC7484891	15.4796	17.5122	0.382954	19.0495	20.2989	0.844371	16.6607	16.7016	0.888132
LOC7480733	8.9539	9.02547	7.95495	29.3451	25.8012	21.0949	29.8282	30.6178	32.0048
LOC7484893	14.787	9.96608	2.17818	20.4664	15.9883	3.05352	27.5482	22.7369	3.381
LOC7488120	5.86402	6.33256	2.25709	4.85471	6.17663	1.83427	8.52179	8.28686	2.4591
LOC7488121	9.68776	9.53776	7.94873	16.6681	18.0669	13.6458	20.9055	21.8491	20.787
LOC7488123	0.108102	0.243672	0	0.339266	0.578048	0	0.761625	0.705895	0.070718
LOC7484898	3.00113	4.00291	2.6318	5.61355	5.52358	4.33369	6.00798	6.6084	4.23707
LOC7484899	7.58102	7.21452	5.09804	17.3717	15.1844	9.79655	16.4496	14.405	10.4344
LOC7463208	6.95152	5.36234	5.57758	23.3995	19.5561	21.2617	17.904	14.4499	15.5694
LOC7463209	10.095	11.4562	10.4193	7.43966	6.65868	6.06228	9.97877	8.93801	7.6681
LOC18107661	57.7817	102.27	58.2668	71.8348	109.886	79.6235	113.032	154.565	85.4617
LOC18103943	3.65436	2.28614	0.11293	0.145613	0.0164072	0.0189713	0.169211	0	0.0719794
LOC18103945	12.489	16.6374	14.0212	12.4948	14.2722	14.6003	15.5061	14.9065	14.2349
LOC18094863	0.097389	0.606564	0	0.430996	0.856618	0	2.5727	0.674834	2.23266
LOC18103947	12.2392	21.3383	7.29523	23.6648	35.1024	12.7056	26.0035	28.3533	12.2775
LOC7459968	4.27301	7.40692	7.82836	4.04027	6.49042	8.75877	4.41136	6.61206	8.82531
LOC7459969	0.587362	0.150159	0.577331	0.334348	0.370016	0.81266	0.428776	0.724498	0.907806
LOC7459963	0.525693	1.17796	0.69763	8.66238	10.0802	4.90242	5.44556	6.20424	2.76984
LOC7459961	5.20745	3.96355	0.016822	6.98807	5.72641	0.286118	9.11248	9.48417	0
LOC7459966	5.6741	11.026	1.18211	11.3696	17.7558	1.53405	6.88684	12.4061	1.00125
LOC7459967	0.755541	2.40067	1.06254	19.0775	45.5408	9.48759	28.4184	14.9143	4.43301
LOC7459964	30.2805	41.7979	1.03651	47.9369	52.8219	1.4704	48.7131	67.1323	0.824263
LOC18107666	33.6372	30.0628	21.2274	67.9595	75.6923	31.3402	86.1695	81.4815	38.2751
LOC18107668	3.63339	3.89555	2.89237	0	0	0	0	0	0
LOC18094868	5.02792	8.55119	2.20285	6.26171	10.5434	2.94902	9.66974	10.6116	2.76342
LOC7453933	2.58186	2.33763	2.55809	17.7322	11.1712	32.1224	19.7829	18.3113	44.2539
LOC7453932	0	0	0	0.181273	0.199704	0.057411	0.193883	0	0.128813
LOC7453931	3.94404	4.17694	0.00618218	5.10694	6.02972	0	4.22097	3.52186	0
LOC7453930	0.095282	0.104269	0.137173	0.218678	0.158302	0.21707	0.058441	0.237634	0.16247
LOC7453937	0.368349	0.13754	0.353484	0.659267	0.350848	0.624528	0.0407612	0	0
LOC7453935	4.80607	18.349	8.55971	6.5135	15.6285	5.40662	15.6981	13.5424	5.29378
LOC7453934	0.55828	0.481114	0.831061	0.027486	0.127231	0.26962	0.025427	0	0.050322
LOC7453939	0	0	0	0.025199	0	0	0	0	0
LOC7489651	8.75219	10.317	4.49481	6.73796	7.21458	3.21968	5.60654	5.85208	1.87923
LOC7489652	2.35653	2.65544	1.37605	1.73038	1.97124	0.86648	1.20155	1.3946	0.510874
LOC7489655	17.0037	17.193	12.1896	17.2477	22.8961	15.4414	20.2525	20.8715	11.7046
LOC7489657	0	0	0	0.135891	0	0	0.581138	0.040607	0
LOC7489656	2.90427	2.0321	4.20565	14.5804	9.44355	15.5544	4.11944	3.05711	7.02814
LOC7486498	2.96348	2.96033	0.297278	1.74779	2.7901	0.439642	2.34829	2.48859	0.418493
LOC7486496	5.63468	3.86497	3.88118	5.3918	8.03556	4.78062	3.60215	6.39843	3.94371
LOC7486494	4.57537	6.53269	1.31451	0.197492	0.285368	0.150987	0	0	0.008987
LOC7486492	0.304836	0.23622	0.154161	0.142367	0.242385	0.049654	0.113444	0	0.017963
LOC7486493	4.01904	3.31309	0.735841	2.18932	1.64148	0.318193	1.07905	1.71742	0.351519
LOC7486490	3.89547	3.32443	3.88523	3.82628	3.85975	4.45051	1.98469	2.95492	4.40169
LOC7486491	1.02724	1.18866	0.770092	1.37029	1.76681	0.727052	0.18878	0.653387	0.176622
LOC7487729	81.456	73.5781	48.6206	115.265	107.461	42.2934	131.552	148.189	48.6115
LOC7487728	32.1933	25.1706	17.7224	40.4236	34.9227	27.8734	37.2613	30.4591	24.4968
LOC7487727	1.07325	0.91709	0.47223	4.06812	3.63633	1.8116	4.26979	5.87025	1.46779
LOC7487726	9.01589	12.7354	2.08243	11.4017	13.6232	1.92562	12.2907	12.0391	1.4532
LOC7487722	0.676876	0.697411	0.505079	0.286856	0.34041	0.719641	0	0	0.126639
LOC7455193	64.0147	52.4421	66.3083	195.491	189.035	238.924	108.096	127.685	158.068
LOC7455191	22.0049	14.4941	23.4608	5.43719	3.45798	8.47496	6.77709	6.90611	15.3118
LOC7455190	0.12368	0.053439	0.048536	0.484358	2.93824	1.21362	3.16873	3.43824	0.743482
LOC7455197	29.8615	21.7118	19.8387	131.715	113.346	97.1693	143.492	126.225	102.658
LOC7455196	5.4598	7.19302	11.6137	5.79906	8.28673	12.3057	3.93176	4.61979	8.73867
LOC7455195	1.60258	3.5365	3.71769	9.06158	19.9006	22.4252	17.3586	9.55554	14.1865
LOC7455194	19.1226	11.4294	23.2556	48.9432	38.791	68.3762	47.0192	43.9453	79.9179
LOC7455199	16.298	11.4694	9.09413	4.88193	4.2556	4.08807	10.4713	6.25661	7.36455
LOC7455198	0	0	0	0.030991	0	0.073135	0.121313	0	0
LOC7463889	0.758364	0.377231	0.518745	0.448856	0.328722	0.520267	0.346006	0	0.323999
LOC112328801	0.881352	1.81869	3.51752	1.28726	1.46551	1.67052	1.12935	1.06617	1.19268
LOC7482805	15.187	17.1743	7.13144	30.8917	34.3022	13.896	39.4099	39.0092	11.8809
LOC7482804	44.3707	35.0749	38.3544	97.9681	108.3	120.757	98.1574	85.47	102.388
LOC7482807	4.69993	2.67663	1.93444	10.7853	10.315	6.79252	0.67068	2.85813	1.63899
LOC7482806	5.0848	6.53391	0.981969	5.11488	6.91602	1.00013	5.1178	5.23949	2.55898
LOC7482801	110.255	111.128	47.98	52.1584	52.665	24.856	27.4347	27.4712	13.3299
LOC7482800	10.3499	12.084	17.1284	6.88805	5.80357	11.6137	5.84908	6.34207	11.8799
LOC7482802	0.543039	0.111246	0	0	0.028381	0	0	0	0
LOC18108179	0	0.03977	0	0.05528	0.139225	0	0.176087	0.056301	0
LOC7454718	14.0707	11.1608	8.54957	26.2167	25.0719	28.7323	23.408	23.9802	24.1713
LOC7454719	9.39213	5.62515	7.16264	1.33106	1.69038	1.50118	0	0.209841	0
LOC7454712	14.7278	13.5334	1.44941	14.8187	24.2358	39.0945	12.7444	13.4893	2.34341
LOC7454710	5.75098	4.8817	2.11463	3.02326	3.26135	1.68726	2.30671	3.01953	1.26883
LOC7454716	14.0289	14.281	6.00138	19.4724	21.876	7.39457	16.3853	17.2345	6.19257
LOC7454717	2.33041	1.53378	3.46764	0	0	0.040809	0	0	0.05601
LOC7454714	9.89254	10.9633	7.55472	21.531	22.1177	13.5639	48.7524	41.4676	22.8188
LOC7454715	7.20075	7.84049	3.41133	10.4379	11.1408	2.65548	11.2286	9.53267	3.10544
LOC18100367	38.345	34.751	23.6474	1.46157	1.51204	0.624553	0.713144	0.749667	0.151662
LOC18108173	0.221638	0.309351	0.015358	0.285347	0.735067	0.0467492	0.549043	0.179086	0
LOC18098020	0	0	0	1.79694	2.5245	0.703494	2.87106	2.7595	1.56001
LOC18098023	57.1685	25.0277	0.29051	15.3942	8.74991	0.31822	11.6797	10.6581	0.110993
LOC18098025	0.349835	0.06762	0.016472	0.391001	0.100366	0	0.250199	0.246095	0.059017
LOC18098024	0	0	0	0.054601	0.08519	0	0	0	0
LOC18098027	0.662464	0.570995	0.471165	1.09141	0.855998	1.0478	1.164	0.497565	0.790078
LOC18098029	0.095798	0.083876	0	0.195706	0.124903	0	0.349089	0.218932	0.114866
LOC18098028	0.48382	0.440597	0.02324	0.461972	0.933412	0	2.82531	2.24055	0.056949
LOC7484408	2.62127	3.337	0.826031	2.48807	2.45657	0.413729	1.93604	1.46299	0.314974
LOC7484406	7.6009	5.27284	5.63166	0.711452	0.840334	0.541918	0.282411	0.030946	0.122989
LOC7484404	18.6301	24.8141	0.172917	11.9569	15.7094	0	6.5956	7.91359	0
LOC7494938	13.9003	10.2888	5.03841	24.4948	24.7108	9.14214	27.042	24.7792	10.3614
LOC7484401	93.1843	271.724	186.942	93.7974	219.768	149.16	97.08	213.284	153.467
LOC7484400	23.0275	17.9814	8.9934	5.8073	4.34026	1.22881	1.52251	1.80427	0.489941
LOC7467970	9.81695	10.402	8.35639	12.0657	11.8922	10.6881	10.0375	8.31282	8.9159
LOC7467971	90.7339	71.2484	74.7842	163.375	136.164	182.671	89.6254	92.415	101.119
LOC7467972	0.163366	0	0.130932	1.06245	0.857903	2.50989	4.81145	1.68792	3.45973
LOC7467973	52.2658	57.7848	96.9439	74.1542	76.2999	131.079	46.2679	58.1542	106.85
LOC7467974	2.43289	3.16294	1.77954	3.10886	3.68861	1.81351	1.3442	1.97193	0.568777
LOC18103295	7.32139	8.29998	4.68674	8.5304	10.8697	5.52356	9.70335	11.8128	7.63871
LOC7475814	8.04195	16.1623	26.4994	6.24932	6.38223	17.2723	7.96689	9.67163	14.6271
LOC18103298	9.29974	13.6133	2.14079	12.7619	20.6699	1.54454	16.4496	21.0355	2.12397
LOC18109636	15.699	10.9841	2.27329	9.45309	7.59817	1.26529	6.18558	7.33218	2.58268
LOC18095732	0.24984	0.14835	0.200535	0.025141	0.071473	0.047975	0.33193	0.048126	0.017819
LOC18099862	17.1943	18.092	18.186	5.79048	6.98923	8.50361	0.142256	0.117767	0.306524
LOC18099863	1.71793	1.84413	1.29581	0.542941	0.732696	0.781202	0.051902	0.045703	0
LOC18099861	0.106332	0.220947	0.197443	7.36167	6.00246	11.8932	4.24233	3.46108	8.50561
LOC18099867	23.2182	15.9045	17.4124	9.10258	9.6232	9.63823	6.58028	5.54912	7.54879
LOC7475811	12.5381	9.79487	4.80098	18.2133	14.5198	3.87879	14.4273	16.2389	5.0604
LOC7464407	0	0.0330453	0	0	0	0	0	0	0
LOC7464406	2.07194	2.72367	0.631567	0.173504	0.163134	0.0194994	0	0	0
LOC7471098	12.5278	14.732	8.65198	19.1646	19.2447	16.5191	14.9996	18.3219	14.1835
LOC7471099	16.7914	15.7703	17.7899	30.6221	33.9	34.5466	28.6334	34.1128	14.1477
LOC7471090	0.293638	0.036078	0.195137	0.816357	0.579495	1.40287	0.816446	0.490426	1.24729
LOC7471092	13.9942	31.2168	12.3051	7.39254	17.6592	5.06318	8.44221	14.2621	3.56128
LOC7471094	0	0.120702	0	2.46914	2.14785	1.42786	2.42723	2.96086	2.36659
LOC7471095	2.23633	3.31163	0.229351	0.311597	0.663265	0	0.487201	0.181878	0
LOC7471096	6.24172	5.78983	0.310012	12.761	14.9717	0.523699	17.7365	17.1913	0.227143
LOC7471097	0.021954	0	0.163861	0.247902	0.333403	0	0.269681	0	0
LOC7498172	0.353886	0	0.046953	0.155198	0.174075	0.037671	0	0	0
LOC7498173	15.1839	50.9201	0.319628	6.57976	7.33542	0.105897	6.4955	7.18916	0
LOC7498170	25.0391	17.8822	27.4091	61.0599	52.3002	112.984	92.0372	94.4518	184.288
LOC7498171	19.4829	18.3707	21.8875	27.8036	24.8093	30.0264	19.7484	19.7806	24.264
LOC7498174	305.102	458.644	243.952	127.358	209.065	102.759	82.3806	175.028	77.1689
LOC7498175	10.4452	29.3683	3.84809	2.58396	4.78821	0.591937	0.867457	0.897827	0.018107
LOC7498179	1.5287	1.00482	0.334406	3.84697	5.64313	0.903584	5.8442	5.29873	0.523467
LOC7490362	0	0	0	0.144921	0.060159	0.294236	0	0.258654	0.325321
LOC112328478	9.01749	11.6926	9.00448	9.49738	12.533	2.52072	9.72649	10.4559	6.03292
LOC112328471	0	0	0.271815	0.309929	0	0.533811	0	0.500273	0.347902
LOC18100148	4.15048	4.6606	0.229751	2.32857	4.11136	0.151298	2.97095	2.57369	0.208199
LOC18100149	47.7615	74.572	4.6882	11.0369	15.4047	0.805236	12.5286	18.2317	1.19177
LOC18100144	12.6394	8.22457	10.661	130.031	102.251	151.532	131.715	116.919	192.226
LOC18100145	6.53042	10.944	2.31758	3.68985	4.67699	1.05623	3.43964	3.96463	0.574435
LOC18100146	0	0	0	21.2715	22.2461	25.518	24.2444	28.7476	31.2852
LOC18100140	4.45953	2.83749	2.34029	2.99593	3.30775	0.628281	1.67719	1.77578	0.770214
LOC18100141	3.17575	3.03307	2.6079	2.96048	1.79859	3.14084	4.89985	1.46789	2.40812
LOC18100142	26.0112	34.9594	1.39308	12.475	16.4472	0.541072	17.1788	16.4925	0.502781
LOC18100143	18.0225	35.8729	2.60564	10.0279	12.6683	1.69826	7.98769	11.0697	0.92999
LOC7474570	10.1105	14.2472	21.4552	17.5498	18.5008	31.5586	14.953	19.4068	33.1009
LOC18108790	0	0.013044	0	0.743993	0.69401	0.0866939	3.79842	2.69918	0.225514
LOC7474574	0.278926	0.836867	0.30004	13.0362	15.3792	12.732	7.19263	6.82036	6.22421
LOC7474576	8.18256	4.29851	11.2391	24.8676	12.8154	47.4568	15.7097	13.8126	34.6233
LOC7474577	0.335669	0.740936	0.28941	6.90122	7.33709	5.92871	4.91357	3.4622	2.54416
LOC7474579	14.329	14.5031	0.490396	4.88394	5.58597	0.03486	3.40201	3.63974	0.111063
LOC112323333	0	0	0	0	0.057772	0	0	0	0.008645
LOC112323330	0	0	0	0.011881	0.030843	0.018684	0.010003	0	0.020925
LOC112323336	0.138887	0.244227	0.019931	0	0	0	0.046392	0	0
LOC112323337	0.726544	0.527279	0.262457	0.384437	0.274741	0	0.930288	0.400621	0.052547
LOC112323334	1.20025	0.752019	1.62515	48.3444	48.8052	78.3051	38.5138	55.4929	78.608
LOC7478607	11.8721	7.47497	12.2302	24.7546	18.2111	32.2597	18.7279	19.6702	30.631
LOC7478604	0.614905	0.224055	0.465245	0.793699	0.704502	1.26287	0.227055	0	0.100951
LOC7478605	87.4185	48.8588	40.5152	397.395	229.353	272.714	446.572	321.348	331.227
LOC7478602	3.12626	4.01463	1.47677	0.744118	1.03203	0.572019	0.370887	0.35584	0.165229
LOC7478600	1.62998	1.59661	0.529046	1.7683	1.76836	0.454841	3.94618	3.35081	0.754299
LOC7478601	100.388	98.3884	70.5006	143.253	128.982	129.487	120.892	116.906	114.93
LOC18094463	10.195	8.28863	3.48297	17.8728	16.805	5.83896	12.9733	13.3102	3.60826
LOC18095207	0.645178	2.03857	0.53822	1.65425	5.0977	0.970741	2.66426	3.15064	0.761663
LOC7462809	1.72297	2.85716	0.175297	2.35936	2.47729	0.107636	4.32373	0.842166	0.109097
LOC7462803	6.78255	5.54618	1.15599	4.22422	2.43821	0.780916	4.12811	2.40835	0.648874
LOC7462802	16.7254	14.324	18.9111	27.5384	37.7394	27.0747	19.3575	22.6789	26.0731
LOC7462800	4.67175	4.3155	5.50089	10.7802	9.77707	20.3212	8.75292	9.8827	15.3753
LOC7462806	5.45408	3.61157	4.06731	0.148206	0.100219	0.209724	0	0	0
LOC7462805	5.02889	4.36606	1.37279	9.54156	12.5758	1.20901	11.9687	11.9812	0.945693
LOC7465468	7.49853	8.695	3.2455	15.5064	18.3251	6.67364	17.5319	18.7059	7.11921
LOC7465469	0.300001	0.268281	0.168231	0.107406	0.181157	0.310955	0.130055	0	0.129233
LOC7495663	4.17704	4.74388	4.4059	6.89891	5.96956	6.2611	9.07285	9.51931	7.62178
LOC7495662	8.09814	10.5989	1.4583	14.3604	18.4203	3.23246	19.1848	19.3143	2.74034
LOC7495665	4.3112	4.51662	1.03466	0.903345	0.397365	0	0	0	0
LOC7495664	787.202	770.335	96.4484	6.41968	6.52137	0.438413	5.80352	6.0356	0.292084
LOC7495667	0.233102	0.033061	0.0606557	0.0160958	0	0	0	0	0
LOC7495669	14.3572	13.2858	4.75698	27.9166	25.4816	11.7922	27.4993	27.0733	12.5379
LOC7495668	1.04498	0.983848	1.3579	0.562178	0.539368	0.817691	0.597949	0.541247	0.151576
LOC7465465	8.38199	17.095	9.93225	12.4281	24.0993	13.3814	24.2541	27.9108	13.3297
LOC7465466	15.4406	16.5213	13.1947	8.31662	9.67245	5.24833	3.61344	2.71201	1.67171
LOC7465467	7.37633	6.10357	4.18086	28.0874	26.1775	17.247	25.6202	30.4774	18.7839
LOC18106420	2.03168	1.50111	0.06014	0.927261	0.572567	0.110458	0.789929	0.876333	0
LOC18106422	0	0	0	0.138195	0.120009	0	0.736902	0.642919	0.331478
LOC18106424	0	0	0	0.189035	0.330038	0	0.622038	0.215295	0
LOC18106427	0	0	0	0.114771	0.062332	0.101059	0.328734	0.356257	0.072838
LOC7492129	4.99441	9.71704	1.29983	4.53254	7.26209	1.02185	4.76123	4.77841	0.468671
LOC7492128	7.59421	9.53331	5.12755	46.6203	50.2209	32.3176	57.1503	58.2179	35.4112
LOC7488126	21.0017	20.7476	23.2631	25.7631	24.4611	23.7592	31.6246	29.5777	28.8859
LOC7492123	267.483	238.184	63.9559	0.315215	0.120184	0	0	0.101866	0
LOC7492121	16.4518	11.8211	1.77415	135.734	137.501	13.2935	165.522	170.719	20.6941
LOC7492120	11.4092	25.2266	13.7637	12.3222	29.0842	11.46	22.4904	19.4137	10.5394
LOC7492127	0.719246	1.66244	0.0343315	4.09509	6.97816	0.222198	5.30743	5.55418	0.156107
LOC7492125	0.090638	0.104625	0.163558	0.126404	0.507264	0.693163	0	0	0.052455
LOC7492124	12.9188	12.6329	2.14977	17.5632	21.3569	2.35021	22.6635	24.3545	2.17992
LOC7475719	0	0	0.0123	0	0.176644	0.169489	0.055859	0	0
LOC7475713	2.34681	1.96265	4.45613	2.46976	1.54579	6.49428	0.207911	0.802734	0.991119
LOC7475711	1.54707	0.375112	0.292357	1.55313	1.28626	0.159532	0.822258	0.708009	0.060654
LOC7475717	1.37741	2.84435	0.398802	3.34036	3.09232	1.41139	2.83542	3.87408	0.258469
LOC7469837	22.5953	27.0461	32.1376	37.9759	50.1065	43.2169	43.8042	39.6654	47.613
LOC7481735	0.921381	0.261077	1.05644	6.70259	4.30278	22.0475	5.35958	7.73769	24.3335
LOC7462118	31.21	27.7319	18.3737	3.22987	2.478	2.37567	2.80828	2.69842	1.54333
LOC7462111	12.0543	14.069	21.4727	3.47363	3.575	3.35626	2.3503	2.01686	2.81639
LOC7462110	16.7116	24.3684	27.6216	32.9065	51.2968	54.9833	27.8391	32.3719	38.6338
LOC7462113	17.9725	12.9057	13.7034	25.8335	21.824	25.2681	16.7659	16.443	15.3459
LOC7462112	1.7944	2.49858	0.237432	4.67673	7.17284	0.29876	6.78956	7.64308	0.453652
LOC7462115	9.76662	11.5753	11.97	15.8996	19.9285	17.8672	12.5583	16.4902	16.6766
LOC7462117	4.4996	4.10164	0.38879	3.72135	5.48638	0.154263	3.82331	3.20576	0.143057
LOC7462116	1.53872	1.32701	0.189267	0.707861	0.631705	0.051769	0.708501	0.425879	0.045232
LOC18097345	0	0	0	0.25671	0.35538	0.252923	0.100529	0	0
LOC18097347	0	0	0	0.146057	0.066208	0.146136	0	0.192575	0.087563
LOC18097346	0	0	0	0.235619	0.013019	0.615225	0.027276	0	0.180819
LOC18097341	82.78	111.779	186.769	22.2102	33.0785	66.3524	30.3362	47.1084	86.5721
LOC18097340	0	0	0.128134	0.996042	0.732348	0.882353	0.440543	0.410825	0.205743
LOC18097343	0	0	0	1.2358	1.53232	1.84982	0.686134	0.909064	1.05766
LOC18097342	0	0	0.043687	0	0.071982	0	0	0	0.108477
LOC18097349	2.89617	3.59315	1.38709	4.88086	3.20488	1.25991	0.627235	0.494782	0.811692
LOC7463444	0.132288	0.166953	0.036819	0.750411	0.818961	0.419332	0.716906	0.74701	0.49392
LOC7463445	3.08674	2.70406	3.5326	7.46772	6.38778	8.73285	11.7626	8.80657	13.7912
LOC7463447	36.5664	41.4067	6.38619	9.21787	9.52657	1.0651	6.72209	4.902	0.618978
LOC7463441	1.60717	1.02824	1.32333	26.4418	17.0304	25.7272	32.5428	27.9101	37.8778
LOC7463442	0.512872	0.259178	0.55455	8.60034	7.14504	9.51407	11.9212	10.5657	12.8908
LOC7463443	0	0	0	0.090391	0.099678	0.113333	0.512702	0.367728	0.712488
LOC7471873	10.6304	29.9776	25.0339	14.3504	25.8746	18.8767	19.2846	38.1079	19.671
LOC7471871	6.91861	4.06018	3.93181	4.77168	3.00195	4.31116	7.20967	5.11761	7.22988
LOC7463448	6.8488	9.8629	0.053185	7.86136	9.56739	0.064131	7.74737	11.7779	0.239463
LOC7463449	8.69413	11.7837	0.338372	15.5442	19.643	0.916167	19.1002	18.2045	0.510533
LOC7471874	0.92118	3.32272	2.90771	0.273088	1.05741	0.222562	0.647546	0.551981	0.173617
LOC7494125	0.431143	0.388811	0.43641	0.614385	0.499489	0.942855	2.72155	1.36203	2.75076
LOC18099039	4.5054	9.09606	1.39993	4.17951	18.9075	2.51638	14.3221	19.2399	2.52697
LOC7467569	7.71786	9.19835	15.8397	19.7806	16.4546	68.8482	16.2422	17.1115	47.1488
LOC18102992	10.1015	9.84912	2.52015	9.73377	9.32388	3.04663	10.2323	7.81114	2.63863
LOC18099030	3.68878	2.96758	1.10189	5.32273	4.89542	1.61665	5.0551	4.05828	1.16714
LOC18099033	1.10546	1.47921	0.035107	2.27771	3.06537	0	4.6276	0.133842	0.029549
LOC7467565	34.3548	18.5228	19.4052	64.2396	47.6381	44.2345	48.1175	38.6629	42.9737
LOC7467564	33.3463	25.0457	55.5706	105.134	67.1121	230.633	67.7592	54.0145	180.11
LOC18102997	0.196201	0	0	0.0849885	0.138417	0	0	0	0
LOC18097135	4.17762	6.63067	4.2366	5.1547	10.167	4.13305	5.31162	6.30915	3.00198
LOC7463998	20.9334	18.9419	29.2145	20.343	19.9409	24.809	19.2711	17.2841	25.7794
LOC18100967	5.93286	6.73489	3.86064	6.57535	6.69491	4.96224	6.9212	5.64636	5.00747
LOC18100965	23.3871	26.1231	23.6077	24.4773	26.5977	22.4311	17.1564	15.4116	16.9739
LOC7463992	3.12717	3.84155	4.65409	12.0017	16.4156	22.7739	12.186	18.0176	21.3613
LOC7463993	1439.92	922.272	2089.6	2.0449	1.08031	4.17485	0.519457	2.10182	1.63301
LOC7463990	11.1155	19.95	23.5363	12.1855	13.0383	21.1959	12.9693	16.8908	21.2084
LOC7463991	4.76134	6.37831	6.82593	7.60954	11.9571	7.71285	7.94292	9.69551	7.49638
LOC18105301	16.6366	19.9963	10.2803	16.5666	18.8898	9.96964	18.388	15.3649	6.44514
LOC18105304	22.2347	13.6727	10.69	12.7222	9.16799	9.0694	7.47524	6.61379	5.73051
LOC18105309	31.5732	32.3253	18.7421	45.7846	49.2812	24.2892	39.4177	41.6464	22.2313
LOC7472521	13.7585	25.3824	9.25221	5.49265	9.32625	2.74423	9.17847	7.39299	3.3026
LOC7472520	0.169748	0.369879	0.065221	0.159544	0.165655	0.063566	0.163746	0.040808	0.093086
LOC7472523	10.8156	13.491	15.9099	12.6629	11.5687	15.4352	9.64322	9.74305	12.4087
LOC7472525	20.0555	20.4564	0.701873	7.19546	6.22103	0	6.49634	7.33788	0.28378
LOC7472524	0.750465	1.30346	0.510489	0.63797	0.577539	0.058295	1.52856	1.95754	0.007072
LOC7472527	0.03741	0.057546	0	3.63965	2.74701	1.35136	4.48552	2.14047	1.24005
LOC7472526	96.2239	81.1324	43.327	35.492	35.7634	15.3348	21.6267	20.4139	8.86774
LOC112326209	11.9149	17.0648	12.0804	16.6817	22.6857	3.00315	16.2472	24.9725	5.17702
LOC7472528	0.969572	1.06234	0.397046	0.905261	0.831497	0.666564	1.33088	0.9265	0.241557
LOC7467697	7.03649	5.7888	7.96666	12.3633	8.10569	13.2119	11.132	8.80249	13.3291
LOC7467696	0	0.023362	0	0.029146	0.418566	0.029139	0	0.110821	0
LOC7467691	0	0.125131	0.100938	6.16721	5.35926	5.48278	5.04532	4.71081	5.49474
LOC7467690	4.59137	1.81724	2.89743	26.7721	26.6482	60.5948	9.8787	10.8472	28.1036
LOC7467693	30.6975	19.0121	16.3748	10.1777	7.62116	5.9135	8.28227	7.31488	6.12031
LOC7467692	32.3473	12.5554	24.7962	85.7854	40.6739	99.2625	39.9562	27.9416	64.7837
LOC7457634	11.0935	13.0662	7.87647	11.2178	12.1386	7.18069	9.64418	11.6099	6.96066
LOC7457637	1.97873	2.28695	1.3895	2.06328	1.59378	0.482465	1.0313	0.552439	0.219194
LOC7457631	16.0331	18.2068	3.14922	13.1374	12.5181	5.52242	11.3998	13.8884	5.08536
LOC7457639	1.93641	1.76899	0.056224	5.12737	5.12856	0.228083	2.88271	3.43682	0.07261
LOC18098340	37.8362	46.4619	68.9084	52.2012	65.7705	98.8326	53.1977	63.5534	94.459
LOC18098341	55.587	49.853	47.7331	62.4136	68.1818	51.1017	76.9457	75.3805	71.5507
LOC18098342	60.4751	54.388	45.9279	117.914	124.41	83.0555	110.277	118.728	89.5646
LOC18098343	0.428987	0.108472	0.26124	0.245509	0.081075	0.068287	0.165365	0.071727	0.098136
LOC18098344	1.46929	1.39993	1.19302	6.7209	8.77757	4.17441	6.73197	3.65963	3.39604
LOC18098345	23.8743	11.1041	8.0187	24.9857	17.3588	13.2856	21.8147	19.8489	16.4217
LOC18098347	2.05476	2.04617	1.85642	1.7568	1.60125	1.49376	2.92856	1.57166	1.63277
LOC7487529	10.4876	14.5945	7.49422	24.3882	35.9218	18.4764	22.8805	26.678	16.4601
LOC7487528	2.94328	4.55983	3.78164	21.9216	36.9357	22.5037	26.955	27.5107	20.4896
LOC18111049	3.64992	2.44133	1.01487	6.61906	4.82719	1.95267	5.13885	3.97283	1.46765
LOC18111048	15.832	9.02009	10.6347	13.7331	9.19177	10.9218	5.38096	7.57181	8.91046
LOC7487525	33.0321	46.8554	46.4693	28.4907	22.9856	46.3155	24.5583	27.1249	40.8493
LOC7487524	9.25025	22.3337	4.3834	12.3829	15.3347	2.22911	13.8949	15.0963	2.62618
LOC18096124	10.2309	10.5435	6.05096	12.8715	14.6603	9.15703	12.5353	14.5925	8.1331
LOC18111043	0.091505	0	0	0.17588	0.203557	0	0.358784	0.18658	0
LOC7487520	8.45244	17.2234	3.15194	7.87038	15.9706	2.70851	10.0762	12.6158	2.33663
LOC7487522	48.2769	42.0622	42.6292	22.2885	19.5034	23.628	14.8133	17.9429	20.7686
LOC7477822	24.145	17.1552	28.5117	21.7241	13.907	29.4341	14.3941	12.3322	28.4822
LOC7477821	16.4403	12.7303	23.4753	113.114	100.457	231.079	208.447	152.697	280.281
LOC7477820	11.596	10.8783	4.87189	30.3527	28.2574	14.307	22.8298	23.1231	17.6569
LOC7469349	0.09447	0	0.017982	0	0	0	0	0	0
LOC7477825	7.78987	8.54985	12.1003	4.29624	4.23498	6.82457	3.45085	3.19244	4.58253
LOC7477824	38.2706	22.5354	9.05036	20.3061	14.5641	7.76241	29.8027	24.5707	9.59938
LOC7469345	0.934913	0.61848	0.581417	0.275631	0.291206	0.0770344	0.326551	0.364456	0.0391582
LOC7469344	61.4311	50.4896	37.6973	24.869	19.3967	15.6117	20.048	21.297	15.245
LOC7477829	7.23301	4.77797	7.48464	7.1329	5.01233	6.50522	5.58974	7.81679	10.1877
LOC7477828	20.7682	23.7011	12.3489	31.6662	34.7124	20.1633	22.5901	24.9474	16.7705
LOC7469341	22.7909	27.9075	50.6116	16.8475	19.5608	38.8075	14.3883	15.4116	29.614
LOC7469343	13.8037	30.5878	24.9795	3.68567	5.2075	4.84002	3.24435	3.41009	1.9611
LOC7469342	40.4979	30.0809	27.7288	86.4663	69.3895	75.117	79.7568	66.4506	71.0372
LOC112327152	27.088	24.5881	13.7334	9.90444	6.24901	4.27565	5.55839	4.92723	2.90381
LOC7461592	0.041176	0.091231	0.264302	2.24296	2.22129	5.1345	2.44987	1.01549	5.54495
LOC7461595	12.2732	12.1909	4.82751	6.13176	5.84441	3.56608	6.12073	6.90471	0.30867
LOC7461597	0	0	0	3.82076	3.5729	0.952852	3.33321	4.2579	1.38343
LOC7461598	0.0504388	0.050857	0.11271	0.716384	0.733402	0.480785	0.890249	1.06864	0.57523
LOC112327159	4.39696	3.12625	2.42135	6.27465	5.9909	3.26661	5.62094	6.87072	3.93641
LOC7465873	10.8932	10.4378	6.34774	9.67468	7.56523	5.45556	6.22101	6.65936	4.15511
LOC7487296	0.494225	0.304789	0.18221	2.65984	3.02997	0.829309	3.25806	2.8251	0.324062
LOC7465871	38.7906	31.6622	11.7782	66.3357	63.4834	25.295	105.847	112.565	35.2822
LOC18105874	0.0517937	0.0217966	0.0345112	1.56946	2.81464	0.551273	1.82337	3.69846	0.625605
LOC7487293	7.61588	13.6381	5.95932	9.51614	18.1334	4.27603	13.5653	15.0601	3.8025
LOC7487292	3.37347	4.30699	5.56959	8.85122	8.3926	13.8689	8.72094	7.54527	10.9813
LOC7465875	45.2372	50.0597	119.982	122.999	106.382	322.844	111.805	118.309	347.398
LOC7487290	0	0	0	0.155822	0.175956	0.12176	0.237192	0.09909	0
LOC18105879	100.565	119.289	269.956	246.328	271.946	867.437	170.909	244.929	670.194
LOC7487298	2.03562	1.47262	0.0171583	1.39178	0.916539	0.0107707	2.14066	1.5698	0
LOC18101421	0.502206	0.681437	0	0.254026	0.41945	0	0.32229	0.074847	0
LOC18097839	11.487	19.5421	25.0529	1.06601	1.32547	1.68628	1.08563	0.693893	1.03352
LOC7496874	346.273	423.448	276.042	28.0498	28.7824	27.251	23.814	29.3145	28.2068
LOC18097831	4.44303	14.1484	18.798	4.13778	7.06514	9.27249	3.30046	3.40616	5.65866
LOC7496876	0	0	0	0	0.005893	0	0	0	0
LOC18097837	0.883029	3.74555	1.16343	4.87846	15.5604	3.81711	16.9445	15.923	5.94367
LOC18097836	11.7682	12.642	0.692742	22.2301	26.5574	0.461553	22.4265	20.3901	0.480001
LOC18097835	11.1711	21.9145	0.067597	8.85585	11.2793	0	5.54974	9.51694	0
LOC18097834	20.6868	19.801	24.3758	25.2577	30.2614	12.7593	28.1004	30.9205	16.0687
LOC112325796	15.8808	9.40206	13.5685	24.2557	17.1726	27.0418	21.6903	21.9937	36.0984
LOC112325795	0.090506	0	0.033791	0.003602	0.031527	0	0.046281	0	0.02757
LOC112325792	0.290932	0.389393	0.058007	0.813092	0.760859	0.044954	0.467416	0.655523	0.060348
LOC112325793	4.05659	2.67157	0.718259	5.4581	4.50703	0.854207	6.41959	5.68451	1.62251
LOC112325791	1631.07	1289.81	2998.83	12.2523	8.69734	32.2766	8.86562	8.36695	23.6833
LOC7453604	60.6666	26.8486	41.9691	88.21	38.3156	127.271	74.8169	57.4462	147.92
LOC7453607	31.7573	27.4307	46.5908	46.7853	42.1001	69.3721	41.5996	44.8068	77.6511
LOC7453606	20.5136	19.8814	18.2228	27.2987	29.2541	30.0553	21.6483	32.1647	31.6952
LOC7453601	24.3463	26.3805	25.458	20.2283	22.0299	14.4846	10.5293	11.6174	9.89279
LOC7453600	0	0	0	0.169802	0.017861	0	0.09279	0	0
LOC7453603	187.543	109.467	153.435	347.611	214.322	362.268	237.858	176.108	267.263
LOC7489265	0.414074	1.07072	0.134953	0.381109	1.00758	0.067987	0.223916	0.646393	0
LOC7489266	9.2504	13.252	12.3099	7.11315	8.33806	8.39348	5.5846	6.40927	8.8626
LOC7489267	68.14	58.1921	33.5945	9.04702	4.94157	3.50952	5.50319	5.16375	3.90025
LOC7489268	0	0.249575	0	0.611245	0.612674	0.31573	0.301806	0.554591	0.189053
LOC7489269	59.9804	18.8892	50.0095	515.263	150.371	704.196	84.7516	107.351	371.952
LOC7496457	20.8162	45.4715	2.85281	34.8882	62.0204	6.70221	62.3383	68.363	6.89383
LOC18095471	15.4916	17.2544	25.5676	16.626	16.4168	18.1954	6.5137	5.1653	8.41138
LOC18095473	0	0	0	1.76974	0.803655	2.5362	0.213335	0.672324	0.38361
LOC18095472	2.56474	4.10447	7.87179	6.19179	9.73063	21.6176	5.04572	6.12619	16.265
LOC18103096	9.59239	19.3903	14.8401	15.8105	22.8305	27.6949	13.3035	25.0089	28.9235
LOC18103093	0	0.0293336	0	0	0.0367816	0	0.0218924	0	0
LOC7456279	50.1361	42.6392	14.6132	32.0332	27.6077	7.92383	30.2022	28.188	8.37016
LOC7456278	0.3713	0.269384	0.203153	1.15091	0.711445	0.753488	1.76881	1.98533	1.56157
LOC7456276	0.208875	0.05716	0.671981	1.17982	0.807119	1.99012	0.761617	0.49996	2.28457
LOC7456275	9.50022	5.38991	7.28598	9.41442	8.44184	9.42439	8.28479	9.67121	13.0873
LOC7456272	5.50426	5.87019	2.73276	13.9868	20.282	9.24094	14.9736	12.2915	5.20576
LOC7456271	5.00749	4.44306	2.00723	4.1103	4.07793	1.43332	2.95629	2.65969	0.655826
LOC18103098	0	0	0	1.51861	2.36973	0.893171	1.68593	1.27301	0.680965
LOC7458381	0.026155	0.230854	0.100653	0.090627	0	0.061035	0.010276	0	0.011999
LOC7458380	0.047728	0.462565	0.291521	0	0	0	0	0	0
LOC7458383	6.91213	6.57426	0.760804	8.50704	8.433	0.299783	8.20601	8.3932	0.371113
LOC7458382	0	0	0	0.238227	0.268833	0	0	0	0
LOC7458385	13.2044	12.4116	3.25237	6.10264	5.01899	1.53314	5.04415	3.19967	1.83454
LOC7458384	4.99871	4.86998	0.755959	7.78866	5.00206	1.55483	8.70432	8.30344	1.54145
LOC7458387	2.7713	2.33471	1.70168	27.7042	24.6204	17.3253	28.3764	31.2213	19.2129
LOC7458389	2.34648	3.23534	3.72193	3.79636	2.34063	4.39249	2.99393	4.59694	5.18309
LOC18103329	0.429509	0.480138	0.048068	1.15876	1.71413	0.362649	3.33307	2.25877	0.01358
LOC18103328	0	0	0	0.623857	0.659802	0.0844245	1.21898	0.875223	0.0783936
LOC7477979	0	0	0	0.305422	1.58256	5.08325	0.271567	0.197349	0.101708
LOC18103320	1.05913	1.25101	0	0.248204	0.578427	0	0	0.20775	0
LOC18103322	1.53216	2.70326	0.514337	1.41629	1.97841	0.331232	1.55919	1.26579	0.227216
LOC18103326	5.28941	7.1276	2.37201	11.2617	17.999	4.15323	14.2342	17.1954	4.70031
LOC18107439	8.187	9.01865	2.73255	15.5158	17.7027	6.66058	4.13283	7.38109	2.69258
LOC18107438	11.8032	17.1431	8.16028	20.5385	27.5527	12.9703	12.475	15.0122	7.26828
LOC18107431	27.4741	15.2019	8.71249	262.503	186.301	109.318	204.137	117.659	84.7099
LOC18107430	3.30254	4.54519	3.51488	3.34688	4.40894	2.24303	2.85118	2.5059	1.63318
LOC18107433	2.17375	5.00686	0.798188	1.48752	2.36404	0.149573	2.0713	1.13755	0.130963
LOC18107432	0.827075	2.44307	2.90632	1.54884	3.01261	2.50867	2.83999	2.52058	2.72274
LOC18107435	0	1.11471	3.42665	0	0	0	0	0	0
LOC18107434	1.41091	0.508008	1.52247	0.262352	0.273924	0.173114	1.08957	0.248781	0.998731
LOC7474039	3.44991	3.92934	1.00566	4.32197	4.2384	1.45535	2.70308	3.21896	0.805928
LOC7474038	5.1404	4.53115	10.1524	6.50258	5.9934	13.2041	7.39441	10.2619	19.998
LOC7474031	18.6638	12.8169	7.27977	0.88594	0.896227	0.503077	0.980965	2.27341	0
LOC7474030	14.0901	26.0186	8.41145	34.3803	60.7886	11.1568	42.6707	67.4852	11.3639
LOC7474033	5.71196	1.61706	0.145764	5.15183	5.46381	3.18653	2.35206	0.608352	1.66633
LOC7474032	0	0	0.0289	0.165987	0	0	0.077672	0	0
LOC7474035	53.3215	99.432	153.26	140.833	209.477	247.706	106.323	188.112	185.026
LOC7474034	0.571829	0.835141	0.895048	3.11136	3.37149	2.85308	1.53835	1.36987	1.62405
LOC7489842	7.14364	17.8404	31.5216	11.6606	26.473	36.8853	14.758	17.9608	32.481
LOC7465958	14.9293	10.0552	0.381922	2.00592	1.6084	0.0945409	2.37268	2.0427	0.025496
LOC7463042	1.45756	2.49907	0.116001	25.0157	42.7111	2.38333	65.8515	71.4513	5.95714
LOC7465954	1.74257	1.96877	1.72234	7.72754	8.93057	5.40474	7.80977	7.71995	6.6658
LOC7465955	9.43212	10.499	6.11189	13.8513	15.3842	7.56178	12.292	10.659	6.32407
LOC7480133	10.0254	9.38739	0.117539	6.50384	6.23131	0.051845	7.93492	7.7771	0.134521
LOC7467430	8.01967	7.18088	1.46431	13.7675	12.8382	2.09395	31.4804	27.0041	4.89654
LOC7458183	5.22971	4.26601	2.42914	1.67697	1.22734	0.968155	0.647379	0.612934	0.215663
LOC7480131	17.873	20.8221	33.0336	20.7095	25.3314	39.0969	15.7181	16.54	28.7478
LOC7458182	9.45935	8.27541	8.31913	15.6708	17.6399	14.4847	7.9985	11.6393	8.77177
LOC7460810	0.499371	0.647365	0.149024	2.55347	2.7189	0	0.075318	0.571742	0.232963
LOC7483998	12.5981	15.9269	9.23412	7.36083	9.13385	3.92852	8.26876	9.46252	4.38633
LOC7483999	0.859092	0.711619	0	0.967676	1.01673	0	0.756046	0.89077	0
LOC7460811	3.18374	3.01664	5.85915	0.308489	0.243867	0.927315	0.104769	0.175456	0
LOC18106814	8.07785	8.81974	6.24353	9.00211	9.55972	10.3894	6.75345	6.83514	9.3461
LOC112324542	1.13479	3.24852	7.03159	0.453239	1.26798	0.539019	0.357964	0.403257	0.917987
LOC7483993	0.271299	0	0.154403	5.02912	3.87631	4.15093	2.63065	2.87716	3.34147
LOC7483995	8.0679	12.5015	0.711256	6.0184	10.0397	0.22928	7.73613	7.96723	0.192076
LOC112324546	0.534877	0.685231	1.1059	2.09715	2.30493	4.85947	1.51272	1.45355	2.85749
LOC112324547	19.1627	14.7778	26.4104	17.7804	8.5384	30.8137	18.467	14.3902	37.4459
LOC18102059	11.5957	6.65193	3.14334	15.1876	11.0466	4.71923	16.6764	9.59422	5.8698
LOC18106816	6.57414	8.05939	0.500177	8.83362	9.38478	4.09808	9.50641	10.1593	2.57703
LOC18106817	13.3854	9.87027	2.99364	35.1213	45.0558	9.09052	79.0388	83.5328	12.3449
LOC7460968	53.2383	46.232	50.9292	158.568	135.098	131.606	125.399	158.762	117.464
LOC7460969	0.198886	0.84886	0.1073	0.32879	1.04423	0.110376	0.36685	0.176698	0
LOC18106740	0	0	0	2.23983	1.27415	3.26266	0.707906	1.39674	1.35267
LOC7460963	18.5318	19.3229	12.7874	9.39496	11.4174	6.62481	5.46073	7.70955	3.46849
LOC18106742	0.426105	0	0.342112	28.4901	20.5326	41.2347	3.39886	3.48045	5.92087
LOC7460961	19.0251	25.5705	18.4012	31.4774	39.6012	23.0845	40.0462	44.4857	30.9621
LOC18106744	0	0	0	1.52521	0.748855	1.89941	0.434855	0.2086	1.01512
LOC7460967	0.094592	0.067585	0.091293	0.192246	0.311471	0.189525	0	0	0
LOC18106746	0	0	0	0.228387	0.146474	0.087135	0	0	0.126455
LOC7460965	42.6311	29.269	67.7421	57.4099	42.0601	104.922	40.1221	27.415	75.3937
LOC7485567	0	0	0	0.067417	0.129858	0.168815	0.29081	0.04116	0.203169
LOC7460533	0	0	0	0.070993	0.041857	0.278975	0.02936	0.439931	0
LOC7485564	2.57549	3.20391	0.932502	2.85099	2.47189	1.20544	3.02668	3.4143	1.50989
LOC7485563	12.8608	19.5265	28.3068	11.0859	19.216	21.6918	11.8895	13.6463	18.9143
LOC112327930	1.32144	2.70653	1.48175	1.21933	1.39337	1.19353	0.403786	0.933534	0.558076
LOC112327931	8.95946	9.60951	3.07677	1.50837	0.655525	0	0	0	0
LOC112327934	4.54526	5.22284	5.76156	1.0901	0.583364	0.418054	0.065297	0	0
LOC7460537	1.42487	0.367091	1.84146	0.266298	0.193375	0.852184	0	0.154256	0.101146
LOC7496099	16.9592	17.2479	1.65667	29.5624	26.8168	2.93357	30.1818	36.4301	4.22338
LOC7489413	0	0	0.063531	0	0	0	0	0	0
LOC7496098	3.03165	2.73309	2.95816	13.2228	8.64988	32.9936	8.475	7.59018	18.6355
LOC7460538	14.8747	23.8255	0.763437	23.9705	32.5386	1.23022	22.514	32.4491	0.724952
LOC7489415	22.5587	24.4968	10.3574	23.3594	23.9975	9.17842	16.1214	16.2857	6.0972
LOC7491420	5.95164	10.7378	0.088406	89.2139	146.729	1.93073	92.035	133.759	1.94343
LOC7491425	2703.5	2261	388.997	12.8812	9.94454	1.47326	4.54594	5.69411	1.09687
LOC7491424	10.4826	8.07252	8.02841	13.9702	11.0322	12.4694	17.0252	15.5664	15.8629
LOC7491429	5.75748	3.47217	2.31957	3.33576	1.91395	1.32964	0.954136	1.15698	0.64965
LOC18110585	0.483336	0.757659	0.359264	0	0	0	0	0	0
LOC18110584	0.428412	1.12728	0.0506527	0.926581	1.07212	0.25354	0.717565	0.517001	0.166787
LOC18110587	0	0	0	0.142315	0	0	0.277961	0	0
LOC18110583	0	0	0	0.302601	0.13544	0	0.026489	0.126715	0
LOC18109824	0	0	0	0.199701	0.279357	1.07458	0	0	0
LOC18109826	11.2438	11.709	8.00012	0	0.011722	0	0	0	0
LOC18110057	0.016741	0.120739	0	0	0.116182	0	0	0	0
LOC18110050	15.8885	9.94591	14.7899	214.331	173.328	227.814	221.907	153.783	258.76
LOC7480500	9.54443	6.53728	1.88602	11.6363	9.84502	3.73661	10.7592	8.65602	4.77539
LOC7480506	3.31489	2.53721	0.0825128	2.16208	1.81965	0.0322888	2.20805	1.66657	0.0906393
LOC7480507	5.77177	6.03626	2.76193	0.031021	0.036044	0	0	0	0
LOC7480504	6.31953	4.44558	1.1465	3.78122	2.96359	0.872779	2.88089	1.70243	0.681263
LOC7480505	0	0	0	0.023554	0	0	0	0	0
LOC7468574	12.9835	11.9279	3.76042	0.311994	0.21757	0.180597	0.156051	0.061361	0.229484
LOC7479715	3.68959	3.53057	3.11281	7.79532	5.13777	6.51305	4.23199	6.14554	7.94598
LOC7468576	33.0867	25.1043	29.6934	0.638834	0.201103	0.735843	0.305511	0.336913	0.528464
LOC7468571	14.1998	10.5368	7.91205	12.2516	8.41608	8.86245	15.0625	15.0671	13.5631
LOC7468570	36.5939	57.3215	123.148	38.0004	46.7337	149.724	60.2865	94.5295	236.854
LOC7468573	64.9876	51.9615	65.6212	4.19846	3.30651	3.55745	4.02579	1.97056	2.57471
LOC7468572	6.00181	4.63679	3.35077	23.1481	20.2686	17.1825	18.4519	14.2695	13.4549
LOC7481454	19.2017	11.6475	18.6445	29.205	18.7187	30.72	20.6202	20.1179	32.9785
LOC7468579	46.33	44.135	49.713	1.73361	1.90169	2.42186	0.840163	0.564956	0.864372
LOC7468578	234.146	220.308	398.209	206.345	132.976	287.215	145.314	100.923	259.689
LOC7479719	3.60946	2.52251	1.02628	6.2925	5.17717	3.17875	5.55234	4.12396	2.36186
LOC7481450	5.33019	6.3146	1.54196	4.31295	7.24699	0.766821	5.72712	5.1032	0.264242
LOC7478049	8.58234	8.89668	0.975197	7.11913	6.59221	0.375191	5.27007	6.64373	1.04117
LOC18097894	101.273	80.1007	5.5754	0.743787	0.924376	0.044668	0.041699	0	0
LOC7487883	27.0711	33.4	26.5773	23.911	30.8204	15.6766	23.7748	33.399	13.4127
LOC7469628	1.81995	1.01799	1.24523	3.14019	4.49234	3.93532	0.506723	1.40637	0.746008
LOC7469629	5.44215	6.40063	5.04858	19.8314	19.767	7.25196	7.73045	10.7947	7.59573
LOC7469623	2.96463	6.72353	0.0705249	7.18347	10.1285	0.118667	13.5869	14.3807	0.134387
LOC7469626	3.51479	2.28202	0	2.03247	1.52242	0.246954	1.36824	0.978414	0
LOC7469625	1.9684	1.17725	0.141178	1.79334	1.04684	0.459762	2.05882	1.45719	0.320745
LOC7482104	31.0461	25.8451	10.3171	53.9626	49.1076	17.4813	75.4702	85.1703	28.5936
LOC7482105	0	0	0	0.78978	0.974	0.33238	0.071758	0.153685	0.050377
LOC7482102	9.9766	15.7248	29.7726	16.6915	22.0161	60.9046	21.1485	33.6991	66.8049
LOC7463692	14.3124	2.75894	0.0262504	17.2439	10.1497	0.0140411	15.2345	11.2987	7.6893
LOC7461094	0.262081	0.133493	0.355623	0.288008	0.196228	0.355051	0.046181	0	0.126949
LOC7456356	10.7337	11.5671	7.16956	15.2555	16.376	8.06556	12.7019	14.0864	6.58057
LOC7461096	29.5868	32.3561	9.06566	36.0403	46.6849	9.68585	37.9443	45.4957	10.374
LOC18099239	27.4836	24.1277	24.7783	30.9814	23.6504	22.3106	25.7742	27.2569	25.9972
LOC18099238	0.909464	0.287759	0.423459	20.1181	27.1073	11.3434	20.8567	31.9513	10.7273
LOC18099237	26.406	40.2446	0.10283	20.253	19.6099	0.085404	17.2732	18.4344	0.405096
LOC18099235	6.4451	11.0277	3.48121	7.73027	9.15632	2.15761	8.54837	7.92389	2.38387
LOC18099234	0.173335	0.349897	0.207532	9.85657	11.6241	4.91863	9.277	10.8213	4.30229
LOC18099233	0	0.159881	0.14151	0	0.016405	0.008836	0	0.060369	0
LOC18099232	0.04657	0	0	0	0	0	0	0	0
LOC18099231	5.50045	7.97916	3.85506	2.93726	4.35861	1.67276	2.71339	3.58413	0.847473
LOC18099230	0.238499	0.028484	0.026941	0.241345	0.208395	0.044124	0.237445	0.429219	0
LOC7466909	0.9563	0.574943	0.085398	2.31958	1.26662	0.869409	2.62839	1.72723	1.08102
LOC7466906	1.94668	2.70635	0.828556	0	0	0	0	0	0.0316427
LOC7466904	42.4155	40.4207	32.8649	44.6308	47.1549	36.0054	36.7119	35.0382	25.2262
LOC7466905	8.36191	10.2633	2.52925	3.15955	1.95897	1.19842	1.40087	2.1576	0.613077
LOC7466902	23.3549	22.0797	37.1788	30.6389	27.9576	60.0074	36.8787	30.6312	60.8595
LOC7466903	51.9843	49.1706	51.1361	33.8584	42.2008	43.4939	79.8367	70.5918	74.5674
LOC7466900	17.0704	11.4982	18.0582	1.99525	0.969277	1.95665	0.575637	0.676086	0.258721
LOC7466901	3.64048	2.5383	1.27865	83.5242	69.5255	42.3958	81.8184	71.2916	44.7311
LOC18099585	30.5458	18.3389	39.768	30.1582	21.0698	44.8966	30.1983	24.2934	57.0148
LOC18099589	0.026815	0.0476	0	0.02626	0	0	0.182101	0	0.034473
LOC18099588	0	0.56363	0	0	0.114322	0	0	0	0
LOC7483769	1.1619	1.94308	0	0.766023	1.61599	0	1.1556	1.3595	0
LOC7483768	0.031032	0.022883	0	0.014041	0	0	0.017681	0	0
LOC7483767	105.175	93.4404	44.6219	7.73608	6.93655	4.33776	3.82587	4.51965	5.26256
LOC7483764	0.00802	0.249295	0.162551	0.416918	0.382775	0.533042	0.652036	0.714037	0.162838
LOC7483761	6.50567	9.81252	8.57165	7.62462	9.58427	7.4026	9.55837	8.31504	6.58054
LOC7483760	3.90572	2.94385	1.8536	5.90961	4.36647	3.0356	9.74779	7.13104	3.87116
LOC7456083	0.2041	0.062516	0.209859	1.36053	1.97843	1.10802	1.5162	0.583744	0.90233
LOC18106900	11.7088	5.56421	8.75925	8.71926	4.44663	7.79749	11.8246	7.86285	10.6554
LOC18098189	10.413	10.5741	5.08438	14.9228	12.9904	6.77597	15.7292	13.5034	8.38229
LOC18098186	3.3579	3.38493	2.90596	0.920226	0.700997	0.811114	0.491378	0.628216	0.101568
LOC18098187	98.8367	70.7321	111.432	93.9099	78.268	109.448	86.4473	80.9187	125.789
LOC18098184	54.8149	76.0448	45.3618	3.12722	3.82103	1.59559	1.70481	1.29866	0.67016
LOC18098185	22.7605	30.9763	15.5826	51.3252	37.761	23.7303	47.43	48.032	69.2405
LOC18098182	4.57789	2.65667	2.11252	5.52571	4.4433	2.45556	3.20317	2.96635	1.7412
LOC18098180	0.04786	0.02231	0.097789	0.082241	0	0.084176	0	0	0
LOC18098181	0.311808	0.562827	0.355398	15.353	18.4847	8.64821	29.7691	24.6908	11.7808
LOC18096325	11.5041	8.39497	3.94521	18.4685	16.0207	8.01632	23.6983	23.7803	9.20688
LOC18096326	0.137583	0	0	0.109961	0.181799	0	0.941249	0.388882	0
LOC18096837	2.6131	1.02524	0.598323	2.78689	1.77381	0.838912	3.00043	2.57782	0.858761
LOC18096320	29.3987	37.6107	77.7763	26.8395	32.6827	67.7011	18.1659	26.3199	58.5808
LOC7477430	2.62401	2.82797	0.071226	0.05226	0.061534	0	0.146194	0.174837	0
LOC18096496	0.483604	0.671436	1.61287	36.0412	40.523	72.3937	17.3041	34.1422	75.7748
LOC18096494	0	0	0	0.09992	0.011038	0.202678	0.241717	0.386233	0.942138
LOC18096493	0	0	0	0.162419	0.094995	0.542954	0.736739	1.05374	2.24967
LOC18101173	0.091589	0	0	0.060686	0	0.440553	0.065397	0	0
LOC18109366	0	0	0	0.365848	0	0	1.47678	0.034509	0.024897
LOC18109365	2.36587	3.72297	4.21634	0.409935	0.554849	0.446779	0.434789	0.097867	0.253262
LOC18109364	0.347675	0.084185	0	0.123849	0	0	0	0	0
LOC18109362	4.99113	9.98743	1.58247	3.79123	6.54294	0.633308	5.05013	5.60268	0.944468
LOC7485402	0.03129	0.206573	0.062675	0	0	0	0	0	0
LOC7473033	3.95619	5.9819	6.23708	11.864	16.6318	16.7735	15.5873	18.7739	18.8049
LOC7479058	13.3701	12.6981	6.1519	131.731	158.226	61.5592	212.704	161.376	79.1681
LOC7473035	2.7938	2.84194	2.12462	2.65726	3.25731	3.01005	2.82982	3.43024	2.88834
LOC7473036	0.376348	0.726913	0.673824	8.07608	1.23526	0.149036	5.0078	6.53428	0.10456
LOC7479054	1.0487	1.97021	0.087742	1.50585	1.82475	0.21794	1.56869	1.98149	0
LOC7479055	3.67516	4.01894	1.1363	4.55053	4.67293	1.35864	6.06265	5.76237	2.28375
LOC7479057	0.046262	0.2016	0.086158	0.453507	0.921666	0.541076	0.302178	0.523501	0.436571
LOC7479050	23.7619	64.2935	26.7145	6.08387	12.275	3.58417	11.1656	8.72928	3.32898
LOC7479051	18.9444	14.5818	36.9079	11.077	9.45555	32.5265	6.86276	9.65908	24.1631
LOC18095673	8.13925	8.90743	3.08082	0.467836	1.13801	0.33425	0.078538	0	0
LOC18095672	30.0805	28.3147	23.4264	0.766472	0.615719	0.5713	0.292275	0.605119	0.56488
LOC18095671	11.1164	6.87697	18.6522	18.8568	9.87576	27.2425	8.16998	8.93559	23.7419
LOC18095679	4.46426	8.74034	1.11656	0.295312	0.349794	0.119098	0	0	0
LOC18095678	0	0.0111073	0	0.336372	0.474435	0.136002	0.189903	0.236824	0.11459
LOC7496987	37.1953	23.669	37.992	12.5385	8.45317	13.0362	7.83216	6.17085	9.40278
LOC18111020	0	0.068478	0	0	0	0	0	0	0
LOC7458147	10.325	6.86163	11.8846	66.1703	39.4574	104.693	51.3209	44.8518	93.4031
LOC7458146	0	0	0	3.28524	4.70549	0.909573	3.19638	3.43091	0.756549
LOC7458145	320.096	203.973	270.542	337.404	233.185	309.449	280.755	213.772	274.967
LOC7458144	16.2262	13.1691	14.3438	28.0711	24.4459	31.4483	38.509	33.119	52.1276
LOC7458142	21.7682	25.7934	54.2704	47.9915	52.3457	130.944	39.3616	58.1474	133.589
LOC7458141	0	0	0	0.065202	0.777283	0.789999	0.327306	0.276332	0.464255
LOC7458140	6.09193	5.39929	5.34987	13.3935	14.4691	14.0429	19.5894	18.8012	16.8842
LOC7458148	6.67387	7.00507	4.72097	6.2119	5.78094	5.00809	3.24342	5.01612	4.30786
LOC18109583	0	0	0.07965	0	0.192247	0	0.122752	0	0
LOC18109582	0.261679	0.620797	0.055584	0.251399	0.630754	0	0.580499	0.44488	0
LOC18109585	16.6066	12.8578	14.2885	61.7477	57.7793	53.3303	181.272	175.743	146.262
LOC18109584	165.376	119.733	213.576	372.282	312.282	662.201	213.102	243.635	440.912
LOC7464676	18.6873	24.9602	10.1259	16.9757	20.3163	10.1909	14.8336	18.1002	7.52269
LOC7464677	0.132187	0.062337	0.010809	3.34859	2.22538	1.97007	1.70146	1.17192	0.889145
LOC7464674	0	0.250204	0.0224191	0.68717	1.59772	0.167399	0.444405	1.44467	0
LOC7464675	142.068	82.2261	128.102	2.50391	1.52884	0.626862	1.34751	0.420175	1.13335
LOC7464672	2.11239	2.50117	3.3122	3.60628	4.51054	2.37343	3.67851	4.0349	2.5042
LOC7464673	19.7543	39.9044	36.3046	4.37893	6.99063	5.91606	5.06302	4.93411	3.88538
LOC18107639	0.022387	0.045188	0.051932	0.198107	0.168868	0.155679	0.094642	0.011787	0.206766
LOC18107635	2.70078	1.85615	0.286751	3.34898	3.55812	0.235634	2.47312	2.10932	0
LOC18107633	6.54101	10.0001	7.11249	17.5712	20.2682	12.5134	52.5072	37.5001	19.5638
LOC7464678	0.054632	0	0.167068	1.18768	0.794486	1.41796	0.094609	0.161301	0.435706
LOC18107630	0.214235	0.0166621	0.0219471	0.179882	0.27206	0.0556535	0.191471	0.204511	0
LOC7471689	6.39237	4.99857	2.78279	8.68555	5.78463	4.85994	7.04714	5.85181	3.75989
LOC7471688	11.4654	13.4773	4.34488	8.72528	8.82503	2.71656	5.8153	7.64469	2.4661
LOC7471681	0.049378	0	0	0	0.029868	0.048211	0.016349	0	0.034825
LOC7471680	0	0	0.032642	0.315674	0.603109	1.41572	0.683099	0.430221	0.619148
LOC7471683	0.04189	0	0	0	0	0	0	0	0
LOC7471682	15.0417	12.8185	5.07243	13.0176	11.7055	6.37843	10.8196	10.2205	3.54863
LOC7471684	115.327	81.0068	46.9121	161.724	137.316	88.3873	170.068	165.058	105.567
LOC7471687	4.05241	2.06926	2.30167	3.75406	4.41881	0.436289	3.13782	2.85458	0.418287
LOC7471686	0	0	0.031194	0.743439	1.19475	1.31149	0.737954	0.382211	0.327127
LOC7462630	13.5203	14.5828	4.46603	7.35653	7.56345	2.07924	6.49637	7.45151	2.07802
LOC7462631	11.8184	13.1826	8.18737	24.3582	24.5126	12.2577	26.6524	25.2829	12.3189
LOC7462633	17.6613	19.0167	15.4101	23.3526	23.0614	20.523	14.6295	18.6192	15.5861
LOC7462634	36.9714	52.7678	32.9938	2.25995	2.3781	1.24165	0.0218006	0.117881	0.0681277
LOC7462635	8.48253	10.9438	5.98346	3.94159	4.7973	2.25331	3.80538	4.2558	1.6111
LOC7462636	11.7015	8.52725	3.39116	5.36896	4.32675	2.13684	4.06059	4.38591	1.61578
LOC7462637	5.55023	5.3257	1.15831	6.61852	8.54307	0.84765	5.18643	6.77591	0.539656
LOC7472340	42.9884	32.2608	8.06621	95.3543	72.057	24.7392	80.9524	80.6713	31.4334
LOC7496503	25.9788	33.1621	49.904	5.60054	5.28948	9.17763	0.130453	0.313864	0.932212
LOC7472345	5.72941	4.83925	5.15278	7.29668	5.99511	6.65707	6.7258	7.68092	7.23617
LOC7496504	7.91691	8.75216	1.96466	17.8493	20.7803	2.23762	10.5866	15.4304	1.65735
LOC7496507	13.8698	10.7969	2.23764	21.8654	18.1408	3.43639	13.1839	14.0785	16.2317
LOC7472346	9.15807	14.1503	17.214	10.6358	13.9359	13.3538	10.3666	9.75857	11.7702
LOC7496509	3.1704	5.88383	8.53299	5.5934	5.30914	11.0695	4.34077	5.23081	10.1735
LOC7472348	7.77732	5.24699	5.47564	8.53257	5.99997	8.00035	23.9284	13.4036	15.7059
LOC18107180	0.640569	0.592877	0.054296	4.45355	7.26936	0.349957	5.67912	4.60796	0.288759
LOC18107183	0	0	0	0.043934	0.098821	0	0.077848	0.162355	0
LOC18107187	0	0	0	0.019215	0.116186	0	0	0	0
LOC18107188	0	0.061268	0	0.026639	0.046581	0	0.095439	0.012993	0.009158
LOC7471533	34.7455	37.0787	14.354	67.4224	73.7941	24.085	62.4308	73.0257	24.9195
LOC18108181	1.78261	2.5598	3.37749	14.5511	35.536	41.1341	91.8277	46.2898	47.3306
LOC7493489	16.589	24.9763	10.0172	11.2149	14.279	3.50165	8.14641	10.9947	2.27318
LOC7493488	50.5507	55.7236	73.847	49.4422	47.789	71.4524	44.7854	48.2642	76.3572
LOC18108184	0.683597	0.796172	0	0	0.024862	0	0	0	0
LOC18108185	9.48241	27.4787	0.740411	1.09109	2.52691	0.067031	0	0	0
LOC7471535	4.97078	5.70145	8.33284	0.059945	0.16628	2.19696	0.066237	0.599391	1.04681
LOC7493481	4.5585	4.84658	0.0895197	10.3717	8.5984	0.151063	8.66005	10.0157	0.13308
LOC7493480	21.8331	24.3009	21.4438	59.1338	57.2261	58.8711	68.3455	74.7085	73.4932
LOC7493486	35.7509	47.683	53.5151	38.6519	53.2909	34.577	31.7088	34.4477	31.7359
LOC7493485	0.146806	0.253017	0	0.037711	0.195226	0	0.154466	0	0
LOC7493484	14.5386	17.7415	21.1808	27.1403	28.1993	43.9868	19.573	23.3647	32.5148
LOC7482278	0	0	0	0.182465	0	0	0	0	0
LOC7468951	3.04403	2.75218	2.39038	5.00781	5.4391	6.34856	8.58699	7.53601	7.23105
LOC18098968	16.8597	25.2103	30.9647	12.4852	13.9016	27.653	12.3605	14.2184	15.8401
LOC18094235	0.812508	0.545858	0.366599	27.2972	28.4112	12.178	27.6766	37.5873	10.4456
LOC18094233	0.070318	0.065807	0.013333	0.155383	0.309231	0.046511	1.12034	0.198722	0.242454
LOC18098961	2.24216	2.27458	1.40302	1.4027	1.71313	1.5559	2.53365	2.10561	1.47096
LOC18098962	0.202722	0.084451	0	0.041721	0	0	0	0	0
LOC18098963	2.0492	2.23782	0.370505	12.523	10.8826	0.996044	13.7207	15.6362	1.55464
LOC18098964	60.1736	41.6774	57.756	51.3507	40.3529	72.3947	49.3095	50.0141	71.8752
LOC18094239	5.16193	5.98109	3.57037	8.80046	8.90085	6.50674	6.25021	6.90282	5.57855
LOC18098966	36.8146	61.4386	27.6886	5.88502	5.77534	2.74092	2.91932	2.06836	0.708074
LOC18098967	0	0.024041	0	1.74913	2.56561	0.181765	1.38886	0.925831	0.134432
LOC7494518	2.00105	1.32677	2.56289	82.5789	59.4601	114.679	53.2903	42.5323	80.619
LOC7479251	22.7892	28.9123	8.97389	1.24036	2.118	0.697766	1.31032	0.824955	0.42591
LOC18106588	24.5192	22.5561	46.0111	57.9421	69.2108	97.7968	57.2711	73.6875	108.521
LOC18106589	7.52815	15.8605	15.5305	7.33907	14.3983	10.1259	8.00793	8.2841	9.4801
LOC18106587	31.7298	24.1288	11.116	23.4069	20.7198	6.9101	25.3862	28.263	6.78969
LOC18106584	0.0411421	0	0	0	0	0	0	0	0
LOC18106581	13.7452	11.2856	17.7826	18.8614	13.9312	24.8429	17.1763	15.2836	29.7108
LOC7475694	20.8697	46.7149	9.4069	23.0891	43.7124	7.45309	45.391	38.5121	6.88368
LOC7475695	76.2485	47.2181	101.68	0.290201	0.096764	1.10218	0.08422	0.496009	0.175799
LOC7475692	77.751	55.5243	31.0465	25.8521	17.9758	11.9491	27.0392	22.6222	15.5024
LOC7475693	7.06981	7.82095	7.69902	11.204	11.3378	11.943	9.12455	10.8606	13.2184
LOC7475691	8.42281	14.1968	6.7595	8.57814	13.206	4.88504	9.63185	7.16197	3.69385
LOC7475699	0.032415	0.148981	0.006274	0	0	0	0	0	0.00669
LOC7494908	13.615	13.4234	6.13994	29.575	35.9597	9.69045	30.4283	32.1847	9.71911
LOC7494903	18.395	12.1269	5.14994	25.5523	22.2651	6.80253	32.9823	34.054	11.0398
LOC7494902	2.20278	3.08745	0.060618	17.9938	17.1634	0.815834	20.9315	22.8757	0.640347
LOC7494901	0.04931	0.111862	0	0.027405	0.017023	0	0.124928	0	0
LOC7494900	23.3476	28.6414	0.761234	13.1832	14.7098	0.462729	14.1616	13.2083	0.333209
LOC7494907	0	0	0	0.033208	0.106433	0	0	0.043436	0
LOC7494905	11.6297	11.9516	17.9444	10.9696	9.88287	15.7881	5.11612	8.24476	11.849
LOC7461379	17.3513	21.2327	0.297979	0.44664	0.428169	0	0	0	0.028101
LOC7489720	12.7899	10.5503	2.92233	20.8638	19.3546	8.0766	1.91763	2.74815	0.71146
LOC7475529	2.11509	1.13374	0.443444	1.25936	1.52864	0.114863	1.46139	2.02692	0.125594
LOC7475520	17.7545	14.3427	21.6224	36.0924	28.5457	43.9293	27.9465	25.4132	38.0255
LOC7475521	52.0815	38.3768	73.0807	43.8076	31.7148	61.6257	31.9195	29.6899	62.8827
LOC7475522	6.92424	5.31166	4.87959	25.6178	18.2933	23.0927	24.8338	18.0347	25.7194
LOC7475523	35.9385	39.7174	38.9287	160.614	150.18	173.261	143.094	169.096	158.835
LOC7475525	10.4556	10.3385	12.1969	12.4091	12.0237	16.8353	8.75636	7.60078	10.6786
LOC7475526	5.86711	4.01645	3.93225	6.71263	5.42514	8.05242	6.21376	4.64682	5.0046
LOC7475527	6.28801	13.2292	4.37745	5.03212	8.89417	2.12382	5.46656	6.87088	1.92601
LOC7473599	1.29264	0.735981	1.20916	5.73976	5.95088	6.10313	0.269468	0.051859	0.366444
LOC7473598	68.888	65.3579	20.2649	63.3755	61.8316	21.473	54.7041	70.5706	17.6566
LOC7473597	4.64914	3.78083	4.83694	1.97238	2.08822	3.44094	1.08542	1.6498	1.96787
LOC7473596	0.561029	0.877964	0.0197907	1.11305	2.02231	0.017325	1.69694	1.70611	0
LOC7473595	12.1834	10.96	1.58711	18.2748	15.8699	1.36746	16.5247	14.5548	1.60506
LOC7473593	3.03415	2.12309	1.48477	6.17319	7.31446	5.73346	4.23136	6.17516	4.50209
LOC7473592	14.5179	17.6439	9.07032	7.35485	8.20749	3.43914	7.05511	6.48717	2.9648
LOC7473591	0.011194	0.078688	0	0.306019	0.852257	0.17325	0.400241	0.736687	0
LOC7491621	19.6536	15.6468	28.3976	54.5103	55.7282	120.535	31.968	38.8736	72.8847
LOC7489441	19.3918	18.8956	18.2537	39.1089	33.4474	29.2144	49.3309	34.9128	18.5486
LOC7491623	5.78048	6.69262	13.2754	5.29293	5.31118	15.0844	5.76226	4.47152	14.501
LOC7491622	17.0998	14.1986	14.5383	63.3699	57.9139	51.1885	42.5674	43.6242	43.6046
LOC7489444	20.692	23.4225	17.4747	13.8529	15.6059	12.4852	8.11695	11.9181	6.48208
LOC7489445	200.44	126.797	174.477	209.403	153.314	235.049	239.304	222.743	312.696
LOC7491629	0.125006	0.196958	0	0.446642	0.257951	0.06101	0.201778	0.440285	0.0764
LOC7491628	14.1147	13.8924	2.51497	15.5937	15.702	1.57942	15.2306	14.9514	2.04455
LOC7469168	9.38408	8.3767	16.3553	11.6235	7.20416	21.6052	7.26531	4.70094	17.7188
LOC18102461	28.8093	17.8629	41.0973	35.8635	23.7925	52.3408	21.8408	18.8753	41.4009
LOC18102460	7.26394	5.98073	0.563218	8.15687	10.6527	1.15599	7.28721	7.3549	1.81553
LOC18102462	0	0.024982	0	54.8325	87.3954	1.5914	42.8033	68.3086	1.22599
LOC18102464	8.87301	15.8903	1.69573	5.64423	12.3605	0.606293	6.88517	7.12351	2.48011
LOC18102467	0.052608	0.051193	0.049214	1.25524	0.710434	1.69597	1.74407	1.91399	3.74956
LOC7454986	0	0.055313	0	0	0	0	0	0	0
LOC18102469	6.78763	4.12508	0.153008	9.69369	6.57454	0.304708	14.3547	9.47827	0.286771
LOC112325960	3.76546	2.42611	0	2.37323	2.07306	0	3.35989	3.21507	0
LOC112325962	0	0.075774	0	0	0	0	0	0	0
LOC112325969	3.27655	3.12754	3.38001	1.66972	1.12026	2.14874	0.869133	1.3194	2.468
LOC18106821	7.76713	13.0532	10.7624	14.6448	27.4504	13.7239	19.5743	18.3878	13.6917
LOC18110215	27.0727	18.2545	42.1513	143.976	120.062	340.275	103.806	131.874	316.741
LOC18110214	42.9217	60.9941	141.884	186.216	188.544	921.3	142.783	239.515	835.602
LOC18110210	0	0	0	0.00844137	0.0156818	0	0.0934596	0.019924	0
LOC18110219	0	0.071824	0	0	0	0	0	0	0
LOC7494019	45.8876	60.1885	46.6223	38.8205	47.3211	40.7678	52.2756	49.9418	39.9732
LOC7494018	0.142586	0.138167	0.450816	0	0	0	0	0	0
LOC7468778	51.6717	99.6266	97.6247	8.92211	18.3638	13.677	7.32705	6.41643	6.06212
LOC7458991	0.161283	0.112319	0.092611	0.80811	0.765476	0.496361	0.530565	0.271587	0.405738
LOC7458992	12.0788	15.9925	11.437	11.7141	14.5714	8.31472	15.1392	10.4087	7.86884
LOC18096868	0.270537	0.284797	0.530177	4.59277	7.58042	9.86359	6.93727	6.67873	14.6753
LOC7494011	0.158382	0	0.032264	10.1265	10.2621	12.2847	2.85095	5.43321	6.2256
LOC7468771	0.057923	0.235389	0.08329	0.630835	1.27537	0.444894	0.677796	0.908426	0.359792
LOC7494012	5.01954	7.02099	1.23029	5.91065	7.70895	0.93753	7.00765	6.18959	1.28439
LOC7458998	12.3665	6.8394	5.39224	4.79974	3.51177	2.38349	2.42936	2.7881	2.78837
LOC7468776	24.5025	18.8667	15.2661	48.6515	37.2708	26.7699	47.33	44.5242	34.7858
LOC7468775	0	0.338429	0.295993	0.277449	0.313491	0.522651	0.095876	0	0.113282
LOC7494016	0.350909	0.426078	0.593626	0	0	0	0	0	0
LOC7481619	6.12638	10.2429	8.96869	13.2124	27.8096	16.0178	28.6034	21.6066	17.6094
LOC7481618	32.4077	23.2772	18.9594	13.4908	10.9776	8.15769	18.4409	16.6911	12.5631
LOC7460568	3.95922	2.39306	1.59222	8.28587	6.47549	2.9361	5.93452	3.85256	0.845549
LOC7460569	0.764351	0.408627	0.131499	1.95278	1.75001	0.412998	4.49511	3.54749	0.297559
LOC7460566	1.45803	1.81304	0.180799	5.31051	5.17626	0.431428	8.39278	7.47469	0.375195
LOC7460567	3.75989	4.62964	2.88333	6.16195	6.07633	4.81921	7.63327	5.83167	4.00771
LOC7460564	0.225963	0.215244	0.0640193	0.0498516	0.0526224	0	0	0	0.0452546
LOC7460565	34.6251	38.1421	38.6512	44.4096	48.321	44.4508	26.3486	30.6252	30.9609
LOC7481611	0.955506	1.23771	0.567199	1.10712	1.19187	0.365912	0.475741	0.71577	0.08297
LOC7467715	15.0221	16.4144	9.68091	16.2734	21.9132	11.1409	13.8376	18.6098	10.4864
LOC7481613	5.46268	3.68142	4.80894	3.80118	2.17638	4.66477	4.15147	2.51137	4.06104
LOC7467717	4.33012	7.10888	0.215985	2.4581	2.32589	0.320032	5.21386	1.72169	0.371811
LOC7486049	0	0	0	0.304743	0.270229	0.329765	0.119187	0	0
LOC18108787	3.88996	5.24503	3.35444	5.54458	8.85072	5.96353	5.32443	7.4605	4.25307
LOC7486041	2.85421	4.86482	4.17343	3.56211	3.24735	2.14746	3.17469	3.34105	2.21565
LOC7486043	3.8046	6.53117	0.219154	9.55533	11.0947	0.350608	10.7026	11.6064	0.700666
LOC7474562	1.49976	1.35571	0.457066	0.406528	0.405481	0	0.338925	1.03386	0.0887336
LOC18105110	14.6672	9.20379	22.3234	32.3236	19.5666	68.0881	21.2713	20.1733	58.6183
LOC18105112	9.62796	6.96649	3.07329	14.8482	11.3533	7.18424	12.0772	10.3069	6.84394
LOC18105113	112.369	182.517	171.46	348.674	462.402	616.807	230.546	391.769	424.137
LOC18105115	7.45006	5.61107	0.730162	23.9243	23.0726	1.86588	45.3999	36.3185	3.1603
LOC18105116	2.09807	1.97087	2.42931	2.58364	3.17468	5.27576	1.75327	1.69886	2.48717
LOC7491998	91.0652	92.7212	185.548	0.437253	1.29694	1.62159	0.600606	1.07722	1.29156
LOC7491993	0.691181	0.685978	0.474831	0.181497	0.082448	0	0.171962	0	0.121107
LOC112326438	9.52918	8.12682	2.84334	2.17053	1.77027	0.921511	1.5228	1.60197	0.879993
LOC112326439	0.231607	0.430794	0.339014	0.292565	0.268103	0	0.093674	0	0.662346
LOC7491997	21.4022	25.5314	2.99893	5.55854	4.37474	0.311607	0.50741	3.67614	0.601129
LOC7491996	124.629	96.2988	113.855	378.743	293.689	596.572	222.418	289.47	412.515
LOC7491995	84.8274	148.264	72.1309	0.643091	0.568531	0.216367	0	0.03933	0
LOC7491994	36.507	62.6606	104.93	23.1112	32.4764	70.0834	22.3753	29.9508	59.7698
LOC7461382	0.144837	0	0.03584	45.4325	87.6853	77.4753	19.3118	16.9435	18.417
LOC7461384	0	0	0	0.151601	0	0.023431	0.061	0	0
LOC112324365	0.085492	0	0.031338	0.048968	0	0.062156	0.282499	0	0.039421
LOC7459485	3.62352	3.7243	2.85455	8.83789	7.28849	6.76609	12.7969	11.6612	11.3741
LOC7459484	13.1675	11.7953	14.4715	10.3398	9.4382	9.22666	11.3848	6.86836	10.2055
LOC7459487	0.841416	0.956139	0.648021	0.231678	0.155597	0.387283	0.26109	0.189625	0.189
LOC7459480	4.28875	4.86577	2.33614	10.5213	15.3929	5.98848	15.0703	16.5496	6.05233
LOC7459483	11.699	7.59747	12.4689	11.1774	7.37938	15.4417	4.74668	6.23046	10.6827
LOC7459489	14.6638	13.2261	11.6329	16.7876	13.4307	16.1782	9.47096	12.0133	12.1456
LOC7459488	0.766293	0.970661	0.774614	0.956784	0.706181	1.0834	0.835644	0.810636	1.27647
LOC7497599	19.5842	23.8789	2.87351	24.0647	30.8698	2.26069	31.7222	38.0419	3.23394
LOC7497598	4.20092	7.51902	0.487787	5.67532	8.00194	0.696411	8.81487	10.6628	0.238446
LOC7497595	12.885	15.2887	15.3478	20.3276	24.1649	24.2848	24.4758	24.1464	25.6414
LOC7460383	1.03689	1.6592	1.39262	0.607362	1.09931	0.229067	0.506466	0.111531	0
LOC7497597	5.29797	7.33284	5.4888	16.5573	17.9333	17.9479	12.3044	13.1792	12.2112
LOC7497596	9.31787	13.7705	3.73479	13.5312	21.9885	3.43696	32.7208	25.4667	5.67047
LOC7497591	2.36799	4.43116	0.448344	4.29709	5.21876	0.025217	2.91557	3.14483	0.277235
LOC7497590	4.73979	5.22718	3.91561	18.7936	31.5562	23.204	37.4602	33.0738	28.5921
LOC7460384	4.96886	9.21146	2.48244	7.79883	14.7807	3.00334	8.30378	16.0082	4.9938
LOC7497592	9.85886	7.92917	16.54	128.717	101.569	192.117	89.1602	94.1587	188.97
LOC112323321	0	0	0	0.075159	0.096391	0.050437	0.631574	0.367062	0.190985
LOC7487312	12.1526	17.7916	14.5159	6.77716	10.8705	5.29875	6.05754	9.67694	4.60316
LOC7487313	2756.14	2479.83	5520.42	10.4098	8.69138	28.4982	5.9043	9.09489	23.6517
LOC7487316	8.29774	5.40278	3.49097	1.06711	0.683967	0.757241	0.564524	0.701558	0.229851
LOC7487317	55.1459	76.7497	74.1701	1.94376	3.23076	1.17427	0.035851	0.659643	0.334734
LOC7487314	34.4123	38.3582	2.98827	20.0183	24.2527	2.03805	13.5582	19.5559	1.3518
LOC7487315	6.31586	8.34553	1.12687	2.99464	3.34655	0.908302	2.35712	1.70652	0.493829
LOC7487318	6.22401	11.5821	2.25897	13.1281	17.6089	2.04378	13.7324	19.0749	1.91
LOC7487319	17.2379	8.64365	1.51366	19.392	12.053	1.52863	16.6644	13.8084	1.11009
LOC18106829	3.55635	4.71668	1.01473	4.75094	5.66942	0.709167	6.65494	6.59872	0.664901
LOC18095880	29.0203	11.6611	29.7309	36.7077	15.5378	74.34	25.6133	14.0094	52.9874
LOC18095881	3.87845	4.17041	1.18329	2.61076	3.89019	0.450328	1.47203	0.884263	0.106072
LOC18095882	0	0.069773	0.080744	0.640296	2.26621	0.76973	1.17074	0.79182	0.35061
LOC18095883	9.07461	17.6715	13.6267	13.0278	21.28	12.7889	12.0896	12.9717	9.01371
LOC18095885	1.10115	1.43699	1.49757	2.6153	2.80152	2.7519	2.69515	3.07735	2.06308
LOC18095886	1.56084	0.971894	0.676945	2.70545	1.59376	2.52539	1.47875	1.22807	2.07608
LOC18095887	3.19303	8.4585	1.06072	7.48165	20.6419	2.09924	7.38975	11.8443	1.16825
LOC18095888	54.915	99.7703	62.067	4.55109	7.18537	5.4541	10.4913	10.1629	5.65386
LOC18095889	47.9699	87.2387	34.5459	67.1291	112.933	32.0536	149.444	179.287	53.4279
LOC112327479	2.52335	2.19664	1.1128	1.24348	1.62966	0.770013	1.84886	1.75585	0.774583
LOC7456332	9.40408	6.5382	0.722025	10.0603	9.35713	0.84113	7.65719	7.25858	0.68899
LOC112327473	0.286737	0	0	30.7475	50.2421	1.05856	22.6814	58.2187	0.811652
LOC7456331	1.55109	2.14585	0.279632	6.55213	9.85848	0.760891	13.5386	10.8295	0.99878
LOC112327474	0.497758	0.63786	0.073548	0.255952	0.169848	0.031533	0.210561	0.317187	0
LOC7456334	1.00249	1.04002	0.345369	0.4863	0.532998	0.285627	0.447835	0.38948	0.082927
LOC18094477	1.81713	3.06803	3.45885	2.97588	5.32735	3.50911	4.11693	4.56063	4.21872
LOC112325186	3.53951	2.45015	4.22506	0.798436	1.62962	1.5525	1.48406	1.14376	1.92414
LOC7458468	1.77873	1.42397	0.166924	6.80666	6.67945	1.66236	10.5035	11.7351	1.96605
LOC7458469	0.185384	0.102609	0.127981	0.192566	0.509966	0.459751	0.572348	0.467486	0.244033
LOC112325181	0.208458	0	0	0.490995	0.292596	0	1.65955	0.205383	0
LOC7458465	3.8206	6.83659	0.0910475	6.2227	9.09305	0.295544	7.13523	8.3102	0.174344
LOC7458466	40.4131	28.036	0.408213	120.575	93.3368	2.26939	176.152	160.395	3.30523
LOC7458467	24.6995	20.8639	0.712938	36.9598	31.1901	0.594124	38.4868	45.6437	0.634719
LOC7458460	0	0	0	0	0	0.026125	0	0	0.120189
LOC112325189	15972.7	15526.4	44390.5	531.223	294.006	1726.89	7.97032	50.9671	46.533
LOC7458463	12.4556	9.06553	0.899543	7.78914	7.2606	0.244814	5.79834	6.54758	0.0478019
LOC7455738	6.29542	2.15172	2.14238	27.356	12.6489	11.5511	73.0072	25.6282	21.8135
LOC7455737	91.7109	76.028	46.3626	38.5799	32.8115	30.7175	40.1042	51.0137	32.3024
LOC7489121	4.76908	2.70639	0.074908	6.77534	4.67258	0.280711	7.74018	6.08761	0.511489
LOC112326984	22.3989	24.2489	38.0615	12.1802	14.0081	19.085	11.1556	11.3389	17.4483
LOC7483568	44.5227	41.9925	13.2559	17.6107	16.4158	7.75305	26.915	33.5998	12.7992
LOC7483564	0.98438	2.36561	3.0233	3.31444	7.42887	7.57374	6.19273	7.08346	8.40965
LOC7483567	4.21907	2.50195	4.61477	3.97213	4.2751	7.40256	1.06424	0.749416	1.01234
LOC7483561	0.0816519	0.230411	0.0221898	0.753693	0.292991	0	0.0317315	1.06334	0.0349303
LOC7483562	1.21272	1.90478	2.06861	0.581654	0.691684	0.190649	0.193956	0.147318	0.427366
LOC7484033	1.91326	3.46531	0.880584	4.06232	2.03339	2.69374	2.29759	2.02355	1.87978
LOC7484030	1.4888	1.79761	0.491842	2.708	2.49534	1.17646	4.81306	5.40058	2.49374
LOC7484031	10.3256	11.828	0.528253	19.4435	20.8936	1.08707	22.6622	22.1719	1.2678
LOC7484035	0	0.012166	0.01541	0.420483	0.887751	0.119856	0.244692	0	0.016432
LOC7484038	2.78107	3.33146	0.118773	2.31202	2.26851	0.161328	2.34193	2.26903	0.231218
LOC7484039	23.6882	21.3061	18.1275	66.1949	67.9301	67.633	77.3433	83.4208	71.9536
LOC7485927	30.0736	27.8837	33.1901	109.617	121.233	132.281	63.4346	74.1792	91.0304
LOC7485926	6.85663	7.27745	4.96875	0.28138	0.293575	0.369275	0	0	0
LOC7485925	4.96549	3.95556	0.672828	5.90799	5.94879	0.801191	7.26895	7.0587	0.821831
LOC7485924	11.4771	12.502	0.067533	6.85073	5.25422	0.043165	3.87245	4.48017	0
LOC7485923	0.113972	0.09596	0.032013	0.435554	0.183251	0.110917	0.369636	0.486941	0
LOC7485922	0.516163	0.730918	0.702651	2.91875	3.68738	1.84908	2.21707	1.91917	1.30393
LOC7485921	1.43904	2.08416	0.970718	0.224396	0.598506	0.222198	0.230054	0.08132	0.3126
LOC7485929	0	0	0	0.223099	0.044189	0	0.258058	0.246849	0.087697
LOC7485928	1.97506	2.31961	0.186543	2.31646	2.69353	0.290778	4.25145	4.00039	0.0714307
LOC7470432	2.50479	0.488347	0.435855	3.34344	2.98909	2.68263	5.94543	3.52901	4.29261
LOC7470434	1.12208	0.962614	1.407	3.75465	8.2897	13.1621	10.0536	19.7425	23.9697
LOC112323589	0.025491	0.040299	0	1.08822	1.43725	1.55553	0.403517	0.537921	0.18492
LOC7497862	49.5685	56.9934	4.72952	50.9836	55.5785	3.74166	54.0568	53.1213	3.53885
LOC7494329	9.49682	9.44334	1.30383	18.4261	17.1594	3.27907	16.4414	13.6557	2.85604
LOC7470575	0	0	0	7.30686	4.55452	8.40556	11.6017	8.8472	13.1617
LOC7481558	14.1867	12.4632	5.30373	19.1369	19.5422	5.72066	19.2731	22.1924	5.90517
LOC7481559	3.53023	3.82146	6.73801	5.56508	5.05253	13.5389	5.8629	4.39022	12.1236
LOC7481552	18.875	20.6214	25.5177	19.4494	21.6402	30.7318	21.3895	18.8663	31.3231
LOC7481553	5.07313	4.92288	3.44752	11.9306	11.9382	9.65164	12.699	10.1193	9.47618
LOC7481550	0	0	0	0.648419	0.490822	0.705844	1.78784	1.80648	2.15666
LOC7481551	43.461	29.341	35.5824	19.4755	13.6229	21.3315	15.0483	15.2986	19.4266
LOC7481557	8.5971	7.98829	0.188599	12.1693	9.50341	0.030168	12.6174	10.8721	0.053414
LOC7481554	3.46275	1.94128	0.169844	4.43312	3.8146	0.467558	5.29152	3.68049	0.466565
LOC7497729	9.24178	9.54811	18.3857	13.8623	15.6984	27.3832	11.7615	10.2473	20.5987
LOC7485075	0.231033	0.532537	0.605817	12.7678	30.1967	19.3121	16.2548	14.3048	12.1137
LOC7485074	0	0	0	0.185422	0	0	0	0	0
LOC7485077	10.3031	10.1467	0.641965	16.6895	19.1745	1.74076	22.2218	20.9305	1.34733
LOC7485076	12.8971	8.16145	5.57493	17.6751	13.0915	9.40273	15.3516	17.3438	11.3902
LOC7485071	0.808537	1.05609	0.071133	7.44981	12.21	0.063199	22.0461	29.5973	0
LOC7485070	0	0.621327	0.396185	7.24283	5.65228	8.25674	6.40181	4.74728	8.56058
LOC7485073	0.047743	0.177388	0.032735	0.234348	0.380765	0.385168	0	0	0
LOC7485079	11.1683	10.2362	3.67235	15.6207	14.5128	7.61794	20.3113	17.258	7.34539
LOC112328607	0.611653	0.486169	0.753797	5.21281	3.3533	6.32325	6.22103	4.37685	9.18221
LOC112328606	1.8705	0.813446	2.10731	0.633764	0	0.318331	1.9004	1.98166	3.34248
LOC7479526	11.7917	8.87103	17.8568	24.8745	20.8145	43.3695	14.8127	17.0417	30.8376
LOC7479527	0	0	0.126543	5.26713	6.02579	8.15393	6.69182	3.59377	4.60741
LOC7479520	4.20115	6.59067	3.10602	9.18139	10.1462	4.33825	7.94073	8.20179	1.08436
LOC7479521	18.9437	16.673	18.458	19.3501	18.7621	23.0149	18.0437	16.3522	21.5965
LOC7479522	3.85379	7.33664	5.65556	7.51319	8.81611	5.92927	8.56267	7.99804	4.20629
LOC7479528	3.36708	2.2973	0.102497	7.38208	6.43469	0.247913	4.71316	6.49866	0.367608
LOC7479529	6.12389	9.68289	4.9056	4.39186	6.36392	5.19291	5.52855	7.05376	4.99536
LOC18093965	43.7293	45.0589	70.3789	44.2507	37.2635	75.1003	39.6054	45.0349	81.4338
LOC18097264	6.96796	13.5116	3.43733	6.60392	14.027	3.7256	10.0661	11.6944	2.8704
LOC18093966	5.48297	7.79222	1.88062	6.36511	10.381	2.18418	6.7932	9.78081	2.55644
LOC7462436	13.2018	12.2154	3.33368	7.69521	5.901	1.59376	6.2989	7.68196	1.99387
LOC7462435	2.97695	1.84146	4.09107	17.533	16.073	35.0919	14.7886	16.0581	22.5511
LOC7486528	6.05385	9.29748	7.11118	5.97769	9.56379	6.91029	5.69837	8.70323	7.11545
LOC7486529	1.92368	1.80052	1.26792	9.45399	12.5197	4.57327	12.8421	8.85951	4.15786
LOC7486520	28.2686	23.6407	33.6657	25.7098	27.2832	38.1379	20.0127	25.1455	43.1471
LOC7486521	11.2353	7.28056	0.052769	16.061	17.1586	0.288918	12.1146	19.4088	0.126675
LOC7486527	2.19686	2.044	1.81175	6.90979	5.53844	4.18737	8.53523	8.52191	6.38987
LOC7486524	0	0.123794	0	0	0	0.027419	0	0	0
LOC7465473	3.73903	4.34198	3.09882	1.19226	1.12973	0.701732	1.38469	1.33263	0.677932
LOC7495659	0.253268	0.097738	0.162736	0.721893	0.752146	0.99844	0.559517	0.268415	0.279361
LOC18108346	2.30224	2.87373	1.7232	29.3278	41.1419	0.837754	25.3763	27.1274	9.76874
LOC18108347	0	0.12708	0.149722	0.029897	0	0.072966	0	0	0
LOC18108344	44.743	48.5576	8.10013	10.2153	11.0951	1.17478	9.96333	11.0114	1.255
LOC18108345	6.40748	13.4503	5.25374	6.36073	14.8491	4.50254	3.07152	15.5393	5.57859
LOC18108342	0	0.031689	0	0.011058	0	0	0.021206	0	0
LOC18108343	4.03325	7.61023	7.27676	6.72704	7.97209	9.81118	5.75896	6.84065	7.4193
LOC18108340	9.04953	15.3224	4.73926	6.5313	11.2936	3.41109	8.21527	8.04977	2.47052
LOC18108349	0.186516	0	0	0	0	0	0	0	0
LOC7462386	5.24447	5.58891	5.54419	2.5345	2.29001	2.16715	1.54836	0.931357	1.14689
LOC7490040	0.275722	0.242272	0.232223	0.016496	0.033281	0.003955	0.023293	0.041684	0.012913
LOC7460039	3.13157	2.23639	2.9352	21.2426	24.2937	67.5969	18.8	32.9409	51.9246
LOC7482315	1.19211	1.32565	1.60016	0.213448	0.215008	0.364289	0.04583	0.216178	0
LOC18099677	11.9283	12.8068	6.01696	4.80284	5.87514	2.74769	2.77786	3.24975	1.83361
LOC7482317	26.4115	15.9455	26.369	38.6829	26.9962	42.0363	31.3015	28.0907	39.868
LOC7482313	0.84446	0.371128	0.779956	8.61228	8.99977	11.0767	15.1566	14.7205	15.7989
LOC7497406	4.67458	3.44842	2.1292	6.84011	8.24063	3.85588	11.8334	9.78458	7.17336
LOC7482318	11.6928	14.0026	9.87367	3.68331	4.54258	2.34817	3.13452	2.61408	1.98422
[truncated: 26,986 more rows]

## Sheet: Table S1B
Table S1B All miRNAs from S1, S2 and S3 of 84K poplar.
ID	S1-1	S1-2	S1-3	S2-1	S2-2	S2-3	S3-1	S3-2	S3-3
ptc-miR475d-3p	8	13	2	89	66	24	59	68	86
ptc-miR1447	10669	8488	3391	35564	9189	5221	24960	22987	31974
ptc-miR162b	3148	3064	879	8454	5776	2954	4547	16227	18350
ptc-miR160c-5p	240	214	78	589	464	215	190	582	948
ptc-miR164d	439	431	99	1678	772	367	919	1630	2325
ptc-miR319a	1943	1421	603	18485	11554	4437	31237	21466	33584
ptc-miR160b-5p	240	214	78	589	464	215	190	582	948
ptc-miR171i	47	96	37	352	85	40	98	69	145
ptc-miR6438b	98	174	95	261	217	148	108	236	498
ptc-miR319d	1943	1421	603	18485	11554	4437	31237	21466	33584
ptc-miR390a	1114	1076	326	3668	1817	978	4604	6607	10409
ptc-miR319e	2683	2342	1118	9200	5484	2074	13028	10312	17199
ptc-miR6425e	3	15	0	26	26	8	5	18	30
ptc-miR169h	28	21	19	115	194	87	225	391	490
ptc-miR1446d	111	199	57	325	454	225	1036	2531	3858
ptc-miR319g	2683	2342	1118	9200	5484	2074	13028	10312	17199
ptc-miR171a-3p	2	4	0	340	70	33	93	63	134
ptc-miR477a-3p	6	7	2	8	25	9	60	74	121
ptc-miR171h-3p	47	96	37	352	85	40	98	69	145
ptc-miR482c-5p	7	1	1	59	51	17	149	238	292
ptc-miR169d	28	21	19	115	194	87	225	391	490
ptc-miR6457b	88	57	14	375	176	75	311	374	462
ptc-miR160a	240	214	78	589	464	215	190	582	948
ptc-miR6462c-3p	5	12	1	1864	1290	876	2866	4738	7483
ptc-miR164c	439	431	99	1678	772	367	919	1630	2325
ptc-miR390c	1114	1076	326	3668	1817	978	4604	6607	10409
ptc-miR475d-5p	290	283	96	1869	856	365	1878	2194	2927
ptc-miR475b-5p	290	283	96	1869	856	365	1878	2194	2927
ptc-miR390d-5p	1114	1076	326	3668	1817	978	4604	6607	10409
ptc-miR6457a	51	53	13	208	185	97	499	495	628
ptc-miR476b	2	1	1	20	16	4	11	8	29
ptc-miR390d-3p	31	47	6	411	469	221	1250	2399	3385
ptc-miR1446a	111	199	57	325	454	225	1036	2531	3858
ptc-miR169p	28	21	19	115	194	87	225	391	490
ptc-miR393b-3p	33	96	36	274	139	75	202	324	374
ptc-miR6462d	5	12	1	1864	1290	876	2866	4738	7483
ptc-miR6445b	483	1392	273	2665	2387	1769	6309	7904	9697
ptc-miR169f	28	21	19	115	194	87	225	391	490
ptc-miR530a	272	251	98	1170	913	370	566	840	1651
ptc-miR319h	2683	2342	1118	9200	5484	2074	13028	10312	17199
ptc-miR160d	240	214	78	589	464	215	190	582	948
ptc-miR169s	26	20	19	70	156	71	172	267	391
ptc-miR171f	47	96	37	352	85	40	98	69	145
ptc-miR6425d-5p	3	15	0	26	26	8	5	18	30
ptc-miR171c	21	16	6	5062	1673	891	1905	2076	3106
ptc-miR1446e	111	199	57	325	454	225	1036	2531	3858
ptc-miR6425a-5p	3	15	0	26	26	8	5	18	30
ptc-miR171k	0	0	0	3	10	1	0	6	7
ptc-miR390b	1114	1076	326	3668	1817	978	4604	6607	10409
ptc-miR6425b-5p	3	15	0	26	26	8	5	18	30
ptc-miR171g-3p	47	96	37	352	85	40	98	69	145
ptc-miR482c-3p	26	16	4	321	121	86	343	578	810
ptc-miR6462c-5p	0	1	1	257	670	447	1128	2501	3087
ptc-miR6462e	0	3	0	602	637	435	1202	2474	3729
ptc-miR319c	1943	1421	603	18485	11554	4437	31237	21466	33584
ptc-miR164e	439	431	99	1678	772	367	919	1630	2325
ptc-miR3627a	6	4	4	2296	2791	1342	20227	16014	21724
ptc-miR171d	21	16	6	5062	1673	891	1905	2076	3106
peu-miR2912b	50	81	36	197	133	88	473	309	431
ptc-miR169g	28	21	19	115	194	87	225	391	490
ptc-miR164b	439	431	99	1678	772	367	919	1630	2325
ptc-miR171g-5p	2	4	0	4	29	16	11	14	15
ptc-miR530b	16	11	9	50	48	9	7	4	39
ptc-miR1446b	111	199	57	325	454	225	1036	2531	3858
ptc-miR171b	2	4	0	340	70	33	93	63	134
ptc-miR475a-5p	290	283	96	1869	856	365	1878	2194	2927
ptc-miR171h-5p	0	0	0	3	7	10	1	8	14
ptc-miR393a-3p	33	96	36	274	139	75	202	324	374
ptc-miR6438a	98	174	95	261	217	148	108	236	498
ptc-miR6425c-5p	3	15	0	26	26	8	5	18	30
ptc-miR6427-5p	374	510	180	1623	644	377	325	915	1534
ptc-miR169e	28	21	19	115	194	87	225	391	490
ptc-miR3627b	0	0	0	1	14	4	78	77	115
ptc-miR162a	3148	3064	879	8454	5776	2954	4547	16227	18350
ptc-miR319i	267	139	34	1123	588	245	1256	848	1511
ptc-miR6477	15	35	11	55	47	18	85	60	85
ptc-miR319b	1943	1421	603	18485	11554	4437	31237	21466	33584
peu-miR2912a	50	81	36	197	133	88	473	309	431
ptc-miR6462b	5	12	1	1864	1290	876	2866	4738	7483
ptc-miR6445a	483	1392	273	2665	2387	1769	6309	7904	9697
ptc-miR482d-5p	15	20	10	76	37	28	134	254	321
ptc-miR168b-5p	589	466	113	2362	1620	753	4035	7971	10387
ptc-miR168a-5p	589	466	113	2362	1620	753	4035	7971	10387
ptc-miR6462f	0	3	0	602	637	435	1202	2474	3729
ptc-miR168a-3p	1062	1515	410	6107	6318	3594	25409	29035	42184
ptc-miR171e	47	96	37	352	85	40	98	69	145
ptc-miR164a	439	431	99	1678	772	367	919	1630	2325
ptc-miR1446c	111	199	57	325	454	225	1036	2531	3858
ptc-miR6459a-3p	45	24	9	301	136	81	478	317	345
ptc-miR168b-3p	1062	1515	410	6107	6318	3594	25409	29035	42184
ptc-miR6462a	5	12	1	1864	1290	876	2866	4738	7483
ptc-miR319f	2683	2342	1118	9200	5484	2074	13028	10312	17199
ptc-miR476a	36	61	14	400	358	198	308	435	737
ptc-miR156a	3728	4354	1043	1458	2360	985	888	2448	3126
ptc-miR482b-3p	640	553	215	1154	518	293	507	941	1207
ptc-miR169o	1	4	0	0	0	0	1	1	1
ptc-miR6434	0	1	0	0	0	0	0	0	0
ptc-miR396d	46812	46823	9521	43948	14778	8110	24321	43207	52863
ptc-miR393c	234	413	169	486	481	218	55	154	274
ptc-miR167d	2539	3438	978	2503	1428	611	539	1582	2070
ptc-miR481b	0	2	1	7	5	5	3	6	13
ptc-miR167h-3p	101	196	53	110	132	74	163	185	248
ptc-miR482a.2	5639	5866	2359	10131	5198	3196	4535	7396	11168
ptc-miR477e-5p	2	0	0	0	0	0	0	0	0
ptc-miR6442	0	3	2	4	5	1	7	10	10
ptc-miR478l	2	4	4	2	1	2	7	13	6
ptc-miR478f	1	9	5	3	9	9	19	24	37
ptc-miR6437b	0	3	1	1	2	0	2	0	2
ptc-miR160c-3p	25	44	11	16	45	14	28	88	142
ptc-miR171l-3p	2	3	0	15	11	1	12	12	27
ptc-miR156b	3728	4354	1043	1458	2360	985	888	2448	3126
ptc-miR6478	3591	9907	3747	2181	12097	7041	6716	9144	10097
ptc-miR169a	29	72	32	11	26	14	20	13	34
ptc-miR172h-3p	13	14	2	21	3	7	4	12	15
ptc-miR482d-3p	723	617	263	1194	673	331	738	1227	1540
ptc-miR6461	19	15	7	38	21	10	28	22	47
ptc-miR172e	4	7	1	9	7	8	4	12	20
ptc-miR6474	21	8	4	18	12	2	27	21	15
ptc-miR393b-5p	234	413	169	486	481	218	55	154	274
ptc-miR7821	0	0	0	0	2	0	0	2	0
ptc-miR478m	2	4	4	2	1	2	7	13	6
ptc-miR6476a	31	167	83	12	107	69	72	88	135
ptc-miR7812	1	0	0	0	0	0	0	0	3
ptc-miR171m	2	3	0	15	11	1	12	12	27
ptc-miR1448	5390	6661	2290	10077	3534	2390	4571	9761	13914
ptc-miR478s	2	4	4	2	1	2	7	13	6
ptc-miR478a	0	2	1	1	2	1	4	5	6
ptc-miR159c	164	29	11	84	45	10	88	48	124
ptc-miR7819	2	1	2	4	2	1	0	1	5
ptc-miR481d	21	24	13	36	36	24	26	55	80
ptc-miR475a-3p	348	425	153	613	288	140	169	305	448
ptc-miR6463	0	0	0	0	2	0	0	0	2
ptc-miR403a	7194	7330	1822	8195	3486	2166	3405	6809	8932
ptc-miR480	1	3	0	3	0	0	0	3	1
ptc-miR394b-3p	0	0	0	1	0	0	0	0	0
ptc-miR169n-5p	7	11	4	2	3	3	3	3	2
ptc-miR7817a	0	2	0	2	1	0	3	5	3
ptc-miR156k	7	14	4	4	11	10	3	5	14
ptc-miR6427-3p	57	165	24	24	151	78	195	418	672
ptc-miR396a	13727	15708	3521	22557	12308	6110	24358	40484	52833
ptc-miR403c-3p	7194	7330	1822	8195	3486	2166	3405	6809	8932
ptc-miR172g-5p	1	2	0	1	8	6	5	18	25
ptc-miR169z	3	2	2	1	0	1	0	0	0
ptc-miR1444e	0	4	5	5	3	4	13	6	20
peu-miR2916	281	494	160	128	680	204	250	498	462
ptc-miR7830	1	0	1	2	0	1	0	1	4
ptc-miR6468-5p	0	1	0	1	0	0	1	2	0
ptc-miR6421-5p	51	57	25	42	43	23	109	79	122
ptc-miR167e	12442	11853	3345	14821	4855	2667	1387	4896	5876
ptc-miR481c	0	2	1	7	5	5	3	6	13
ptc-miR172b-5p	1	2	0	1	8	6	5	18	25
ptc-miR7828	0	2	1	1	4	1	6	2	4
ptc-miR171j	2	3	0	15	11	1	12	12	27
ptc-miR7839	0	1	0	0	1	0	0	2	2
ptc-miR156c	3728	4354	1043	1458	2360	985	888	2448	3126
ptc-miR6456	4	0	0	0	0	0	0	0	1
ptc-miR159d	34726	19359	7909	66383	29624	10912	53651	48344	62101
ptc-miR482b-5p	14	14	5	16	29	14	26	38	60
ptc-miR474a	0	0	1	0	0	0	0	0	0
ptc-miR6470	9	35	4	25	22	15	32	33	49
ptc-miR478r	2	4	4	2	1	2	7	13	6
ptc-miR167a	2539	3438	978	2503	1428	611	539	1582	2070
ptc-miR403b	7194	7330	1822	8195	3486	2166	3405	6809	8932
ptc-miR477b	8	1	1	10	6	5	29	44	97
ptc-miR478h	2	4	4	2	1	2	7	13	6
ptc-miR472a	27714	23489	10358	38087	11595	7751	9369	16281	22993
ptc-miR169c	29	72	32	11	26	14	20	13	34
ptc-miR7814	0	0	1	0	0	0	0	0	0
ptc-miR396e-5p	46812	46823	9521	43948	14778	8110	24321	43207	52863
ptc-miR6448	13	18	6	2	8	4	13	26	23
ptc-miR475c	3	2	1	5	12	5	6	12	13
ptc-miR472b	14772	15016	5339	26273	8261	5514	8222	17322	24705
ptc-miR167b	2539	3438	978	2503	1428	611	539	1582	2070
ptc-miR6449	0	0	0	1	0	2	0	2	1
ptc-miR6431	0	1	0	0	0	0	0	0	0
ptc-miR481a	0	2	1	7	5	5	3	6	13
ptc-miR6460	1	6	1	2	10	7	5	16	15
ptc-miR478e	0	1	0	2	3	1	5	3	4
ptc-miR478k	2	4	4	2	1	2	7	13	6
ptc-miR172g-3p	13	14	2	21	3	7	4	12	15
ptc-miR478p	2	17	8	6	18	13	34	37	50
ptc-miR396b	13727	15708	3521	22557	12308	6110	24358	40484	52833
ptc-miR156d	3728	4354	1043	1458	2360	985	888	2448	3126
ptc-miR172i	8	5	1	2	2	0	0	2	4
ptc-miR7831	3	1	1	2	0	0	0	0	1
ptc-miR164f	11	11	2	33	8	7	4	17	18
ptc-miR169b-5p	29	72	32	11	26	14	20	13	34
ptc-miR6476c	31	167	83	12	107	69	72	88	135
ptc-miR7827	58	89	49	42	47	16	58	50	89
ptc-miR478n	2	4	4	2	1	2	7	13	6
ptc-miR1444d	0	4	5	5	3	4	13	6	20
ptc-miR394a-3p	0	0	0	1	0	0	0	0	0
ptc-miR478j	2	4	4	2	1	2	7	13	6
ptc-miR7823	2	3	1	7	0	2	6	6	5
ptc-miR477d-5p	3	8	1	1	0	1	0	2	0
ptc-miR478d	0	1	2	0	1	1	1	4	1
ptc-miR475b-3p	348	425	153	613	288	140	169	305	448
ptc-miR7826	4	0	0	0	0	1	2	1	6
ptc-miR6439b	0	0	3	0	1	0	3	0	1
ptc-miR171a-5p	18	23	17	22	24	9	69	40	64
ptc-miR478q	2	4	4	2	1	2	7	13	6
ptc-miR167h-5p	81	126	40	122	98	68	114	79	86
ptc-miR6452	1	1	0	0	0	0	0	0	0
ptc-miR828b-3p	0	1	0	0	0	0	0	0	0
ptc-miR396f	1848	1670	609	2971	1675	907	3743	3163	3577
ptc-miR169t	18	35	8	7	13	5	1	7	8
ptc-miR7813	0	5	2	0	0	0	1	1	4
ptc-miR6459a-5p	1	0	0	5	3	1	13	9	24
ptc-miR6441	0	0	0	1	0	0	0	0	0
ptc-miR2111b	1	3	1	1	1	0	0	0	0
ptc-miR393a-5p	234	413	169	486	481	218	55	154	274
ptc-miR478o	2	4	4	2	1	2	7	13	6
ptc-miR167g-3p	101	196	53	110	132	74	163	185	248
ptc-miR159a	187160	94403	35622	323370	114258	47377	251609	200759	268334
ptc-miR6469	0	0	1	1	1	0	3	7	20
ptc-miR396c	46812	46823	9521	43948	14778	8110	24321	43207	52863
ptc-miR403d	7194	7330	1822	8195	3486	2166	3405	6809	8932
ptc-miR6443	2	3	4	4	9	4	3	1	20
ptc-miR478i	2	4	4	2	1	2	7	13	6
ptc-miR156e	3728	4354	1043	1458	2360	985	888	2448	3126
ptc-miR477a-5p	8	1	1	10	6	5	29	44	97
ptc-miR172h-5p	0	0	0	0	1	0	1	0	2
ptc-miR7833	1	0	0	2	2	1	10	7	5
ptc-miR478c	0	2	1	1	2	1	4	5	6
ptc-miR6437a	0	3	1	1	2	0	2	0	2
ptc-miR167c	2539	3438	978	2503	1428	611	539	1582	2070
ptc-miR156f	3728	4354	1043	1458	2360	985	888	2448	3126
ptc-miR7841	0	2	0	0	2	0	1	0	0
ptc-miR482a.1	9	17	7	27	21	4	14	19	34
ptc-miR396g-5p	3537	2651	928	5528	2085	1198	5067	3907	4411
ptc-miR6476b	31	167	83	12	107	69	72	88	135
ptc-miR477e-3p	0	4	1	0	0	0	0	1	0
ptc-miR7816	3	23	3	3	5	0	0	0	1
ptc-miR159e	8	1	1	25	9	6	36	18	43
ptc-miR478b	0	2	1	1	2	1	4	5	6
ptc-miR6466-3p	2	0	0	0	1	1	1	0	0
ptc-miR7825	0	1	0	0	0	0	0	0	2
ptc-miR6446	1	0	0	0	1	0	1	1	3
ptc-miR169ab	1	1	0	0	0	0	0	0	0
ptc-miR6471	32	25	16	22	23	9	16	28	33
ptc-miR159b	187160	94403	35622	323370	114258	47377	251609	200759	268334
ptc-miR172d	4	7	1	9	7	8	4	12	20
ptc-miR2111a	1	3	1	1	1	0	0	0	0
ptc-miR160g	3	1	4	2	2	2	3	19	27
ptc-miR160b-3p	25	44	11	16	45	14	28	88	142
ptc-miR6468-3p	6	8	2	2	2	0	2	0	6
ptc-miR169x	4	10	2	0	3	0	0	1	3
ptc-miR399c	1	0	1	0	0	0	0	0	0
ptc-miR167f-3p	101	196	53	110	132	74	163	185	248
ptc-miR408-3p	133222	117757	32543	14586	7959	3803	6035	11197	14499
ptc-miR169b-3p	87	235	83	9	31	16	3	10	28
ptc-miR156l	23	67	18	7	9	5	4	7	7
ptc-miR172a	202	240	112	187	85	31	39	70	171
ptc-miR395a	22	29	11	9	6	3	14	8	1
ptc-miR160e-3p	84	93	22	5	24	4	11	18	30
ptc-miR169v	23	31	5	3	7	3	1	2	1
ptc-miR160h	20	22	7	2	1	2	0	0	5
ptc-miR156g	8304	15157	4638	2575	3383	1470	430	2304	3329
ptc-miR395e	2070	2977	1054	27	9	7	12	14	13
ptc-miR398c-3p	130251	217599	49060	10121	13955	7128	15701	12456	16215
ptc-miR399b	175	84	42	17	19	10	1	0	4
ptc-miR6421-3p	491	500	174	164	66	42	133	129	218
ptc-miR399e	56	40	10	8	9	4	5	19	27
ptc-miR1444c	3545	8719	2641	1377	2658	1302	1809	3672	5359
ptc-miR403c-5p	3553	2748	1027	1253	732	355	672	1080	1345
ptc-miR166i	124867	87626	31850	27462	9435	5098	3252	5472	6889
ptc-miR169n-3p	54	68	17	1	1	2	0	0	3
ptc-miR169ac	933	980	288	196	170	101	11	56	64
ptc-miR169l	558	1012	300	100	237	83	17	67	94
ptc-miR398b	130251	217599	49060	10121	13955	7128	15701	12456	16215
ptc-miR398c-5p	7878	11611	2990	280	464	228	335	607	643
ptc-miR399i	140	144	51	33	49	28	30	25	35
ptc-miR169ad	933	980	288	196	170	101	11	56	64
ptc-miR166d	124867	87626	31850	27462	9435	5098	3252	5472	6889
ptc-miR1450	10105	9327	3041	7048	2982	1406	2668	4531	6935
ptc-miR166n	38797	24186	9269	11130	3714	1821	1180	2020	2742
ptc-miR394a-5p	1315	1517	346	222	165	75	16	143	188
ptc-miR169r	88	200	44	29	36	22	3	14	15
ptc-miR156h	8304	15157	4638	2575	3383	1470	430	2304	3329
ptc-miR408-5p	8604	9134	2668	313	850	341	892	1124	1459
ptc-miR166o	38797	24186	9269	11130	3714	1821	1180	2020	2742
ptc-miR1444b	3545	8719	2641	1377	2658	1302	1809	3672	5359
ptc-miR395d	2070	2977	1054	27	9	7	12	14	13
ptc-miR166j	124867	87626	31850	27462	9435	5098	3252	5472	6889
ptc-miR395h	2070	2977	1054	27	9	7	12	14	13
ptc-miR395i	2070	2977	1054	27	9	7	12	14	13
ptc-miR398a	3618	6463	1354	391	580	347	275	341	493
ptc-miR394b-5p	1315	1517	346	222	165	75	16	143	188
ptc-miR399a	163	48	21	3	8	0	2	0	2
ptc-miR399h	59	42	22	23	10	14	17	13	16
ptc-miR172f	202	240	112	187	85	31	39	70	171
ptc-miR166q	38797	24186	9269	11130	3714	1821	1180	2020	2742
ptc-miR166e	124867	87626	31850	27462	9435	5098	3252	5472	6889
ptc-miR169i	558	1012	300	100	237	83	17	67	94
ptc-miR169q	1680	1402	571	374	320	161	42	85	144
ptc-miR166b	124867	87626	31850	27462	9435	5098	3252	5472	6889
ptc-miR395c	2070	2977	1054	27	9	7	12	14	13
ptc-miR828a	5	12	10	0	4	0	4	12	14
ptc-miR399d	40	1	0	3	0	1	0	0	0
ptc-miR169j	558	1012	300	100	237	83	17	67	94
ptc-miR156i	8304	15157	4638	2575	3383	1470	430	2304	3329
ptc-miR395j	2070	2977	1054	27	9	7	12	14	13
ptc-miR536	22	22	12	0	0	0	0	0	0
ptc-miR169ae	933	980	288	196	170	101	11	56	64
ptc-miR395g	2070	2977	1054	27	9	7	12	14	13
ptc-miR397a	1569	2656	760	294	336	134	181	226	376
ptc-miR160f	354	406	89	68	71	34	46	126	175
ptc-miR166p	178	83	43	57	9	7	1	3	11
ptc-miR169m	558	1012	300	100	237	83	17	67	94
ptc-miR167g-5p	2228	3101	1055	1111	1081	442	370	996	1338
ptc-miR1444a	10787	14160	3814	1191	783	403	1032	1372	2323
ptc-miR395k	2070	2977	1054	27	9	7	12	14	13
ptc-miR828b-5p	5	12	10	0	4	0	4	12	14
ptc-miR172c	202	240	112	187	85	31	39	70	171
ptc-miR166l	124867	87626	31850	27462	9435	5098	3252	5472	6889
ptc-miR169aa	66	87	18	19	11	6	0	6	6
ptc-miR166k	124867	87626	31850	27462	9435	5098	3252	5472	6889
ptc-miR169u-5p	1482	977	245	160	117	48	4	42	51
ptc-miR169af	933	980	288	196	170	101	11	56	64
ptc-miR172b-3p	202	240	112	187	85	31	39	70	171
ptc-miR166f	124867	87626	31850	27462	9435	5098	3252	5472	6889
ptc-miR399g	703	855	231	89	189	98	71	60	129
ptc-miR169w	23	31	5	3	7	3	1	2	1
ptc-miR169k	558	1012	300	100	237	83	17	67	94
ptc-miR166c	124867	87626	31850	27462	9435	5098	3252	5472	6889
ptc-miR160e-5p	354	406	89	68	71	34	46	126	175
ptc-miR399f	703	855	231	89	189	98	71	60	129
ptc-miR166h	124867	87626	31850	27462	9435	5098	3252	5472	6889
ptc-miR166a	124867	87626	31850	27462	9435	5098	3252	5472	6889
ptc-miR397b	12	22	4	1	0	0	1	0	2
ptc-miR167f-5p	2228	3101	1055	1111	1081	442	370	996	1338
ptc-miR166m	124867	87626	31850	27462	9435	5098	3252	5472	6889
ptc-miR396g-3p	57	146	40	14	25	17	15	40	86
ptc-miR395f	2070	2977	1054	27	9	7	12	14	13
ptc-miR395b	2070	2977	1054	27	9	7	12	14	13
ptc-miR156j	8304	15157	4638	2575	3383	1470	430	2304	3329
ptc-miR396e-3p	9404	18100	5120	1809	2559	1024	1108	2900	4340
ptc-miR166g	124867	87626	31850	27462	9435	5098	3252	5472	6889
ptc-miR6440c	0	0	0	0	0	0	0	1	1
ptc-miR6440d	0	0	0	0	0	0	0	1	1
peu-miR2913	0	0	0	0	0	0	3	4	2
ptc-miR7824	0	0	0	0	0	0	3	0	0
ptc-miR6473	0	0	0	0	0	0	0	1	0
ptc-miR6440a	0	0	0	0	0	0	0	1	1
ptc-miR6465	0	0	0	0	0	0	1	0	1
ptc-miR6440b	0	0	0	0	0	0	0	1	1
ptc-miR6425b-3p	0	0	0	0	0	0	0	0	1
ptc-miR6425d-3p	0	0	0	0	0	0	0	0	1
ptc-miR6425a-3p	0	0	0	0	0	0	0	0	1
ptc-miR6425c-3p	0	0	0	0	0	0	0	0	1
chr2_7908	5	8	3	27	34	24	39	103	105
chr15_38097	21	40	11	65	46	24	46	75	127
chr2_7095	3	14	2	15	60	17	126	92	110
chr16_38896	2	5	1	14	10	5	26	25	106
chr3_9453	28	34	11	267	447	216	306	740	1153
chr5_13757	1	4	4	31	14	9	35	35	45
chr5_14542	0	3	5	22	31	18	259	648	839
chr12_29594	6	7	9	36	30	15	72	105	140
chr1_5013	2	9	2	18	21	14	39	39	69
chr14_33824	37	41	19	232	137	93	300	353	420
chr11_28020	50	64	19	95	100	57	178	162	245
chr5_14084	2	1	0	233	110	51	491	403	595
chr18_44749	0	0	0	2	27	11	1	42	42
chr1_2839	0	0	0	12	8	3	15	12	14
chr15_37749	1	6	3	29	8	6	14	12	24
chr4_12929	2	0	1	12	6	8	3	9	15
chr1_3140	50	64	19	95	100	57	178	162	245
chr14_34578	0	2	0	11	10	2	12	18	30
chr10_26494	0	1	0	5	5	3	7	6	13
chr14_34279	6	9	5	36	16	13	48	44	55
chr13_31415	4	6	1	162	55	21	12	17	13
chr13_32710	4	6	1	164	55	21	12	17	14
chr6_18585	2	7	1	4	30	18	188	77	114
chr12_29615	2	4	1	22	9	1	3	2	8
chr15_37485	6	7	2	6	8	5	3	5	9
chr1_5523	90	90	44	287	114	87	184	246	303
chr12_30597	0	3	1	0	1	1	0	1	0
chr6_18215	5	22	12	18	42	14	54	107	168
chr5_14855	7	16	6	8	6	8	12	14	11
chr4_12156	0	6	1	0	1	1	0	0	1
chr19_45739	19	11	3	23	7	10	24	34	61
chr16_38729	15	19	17	20	14	7	8	20	31
chr12_29122	0	98	34	0	17	9	0	22	28
chr13_31355	4	9	12	12	10	9	12	13	21
chr13_32381	382	719	275	630	342	232	876	818	1003
chr11_28784	0	2	0	0	1	0	0	7	6
chr6_16988	0	21	2	0	0	0	0	0	0
chr14_36291	13	12	7	33	2	6	20	14	33
chr17_41213	0	2	0	0	2	0	0	11	11
chr5_13737	0	108	31	0	45	21	0	59	73
chr9_23762	2	7	3	7	1	1	3	6	7
chr1_1384	0	0	0	0	5	0	1	0	1
chr6_16478	0	4	1	0	0	1	0	0	0
chr15_36797	0	25	14	0	37	19	0	131	141
chr17_41599	20	26	3	23	15	4	21	27	44
chr11_27490	12	10	2	5	0	0	0	0	1
chr17_42083	3	5	0	7	1	0	1	1	16
chr3_9140	0	292	63	0	83	52	0	267	329
chr12_30482	634	3917	1260	1544	4972	1711	4959	7797	8577
chr18_44462	34	65	17	40	29	17	71	36	61
chr13_32020	0	0	0	0	2	0	0	6	5
chr6_17872	0	26	10	0	21	6	1	18	27
chr19_46364	13	12	5	21	9	9	11	13	30
chr16_39004	0	30	2	0	0	0	0	0	0
chr12_29306	91	117	60	247	115	86	100	159	309
chr6_18237	0	0	0	0	26	11	0	40	42
chr15_37233	1	2	0	6	7	1	8	7	23
chr10_25107	0	0	0	0	1	1	0	0	0
chr8_22387	0	0	0	1	2	2	6	7	12
chr1_4334	0	1365	320	0	106	43	0	80	117
chr15_37554	0	134	45	0	24	10	0	27	36
chr17_40385	22	66	27	25	26	27	22	40	65
chr10_25297	0	2	0	0	2	1	0	7	7
chr1_2536	0	2	1	5	0	1	6	6	5
chr1_1702	5	7	2	2	3	4	5	5	7
chr15_36863	1	1	1	1	0	0	0	1	0
chr15_38109	1	0	0	3	2	1	2	5	7
chr17_41215	0	211	78	0	91	39	0	39	69
chr14_35649	25	10	2	9	4	3	8	9	11
chr17_40389	0	3	2	4	1	1	3	14	7
chr19_45143	9	21	9	10	6	8	29	11	18
chr15_37367	0	486	144	0	43	24	0	36	48
chr2_6470	3	6	4	8	13	9	22	25	15
chr1_2613	0	2	0	0	1	0	0	7	6
chr4_11853	2	6	3	1	2	3	2	6	8
chr15_38095	0	3	1	0	2	1	0	1	0
chr13_32503	0	0	0	0	2	0	0	6	5
chr3_10443	134	358	138	232	177	100	211	224	340
chr13_32687	0	1	0	0	2	0	0	2	1
chr13_32065	0	5	0	0	8	4	0	14	11
chr3_10265	13	19	22	38	10	6	13	22	37
chr11_27534	373	569	222	103	824	229	130	259	277
chr11_27220	3	6	1	8	1	1	1	1	14
chr16_39006	0	21	2	0	0	0	0	0	0
chr5_14643	0	26	11	0	9	3	0	20	13
chr10_24742	3057	7204	2646	2351	20040	5049	2115	5166	7138
chr1_453	19	16	3	17	7	12	44	35	60
chr12_29502	0	1	1	0	0	0	0	0	0
chr1_1290	3	19	8	4	2	4	5	5	3
chr14_36295	13	12	7	33	2	6	20	14	30
chr18_44123	81	169	32	25	69	39	10	45	69
chr15_36545	0	488	148	0	45	25	0	36	48
chr8_21622	0	1	0	1	2	0	0	2	1
chr14_34834	1	1	0	0	0	0	0	4	2
chr15_36422	4	13	1	5	5	4	3	1	6
chr17_40062	0	2	0	3	5	1	6	3	2
chr17_42444	6	8	2	0	5	3	9	7	17
chr2_5785	0	417	128	0	35	17	0	28	38
chr1_3988	25	44	14	67	30	26	23	28	50
chr16_39260	54	110	45	29	63	53	36	73	122
chr12_29548	0	1	2	1	1	0	0	0	0
chr18_44655	0	28	10	0	22	7	0	19	28
chr1_377	2	0	0	2	2	2	5	7	11
chr10_26168	0	42	12	0	30	16	0	55	61
chr15_37090	0	1	1	0	1	0	0	0	0
chr15_36877	0	15	3	0	35	20	0	137	128
chr10_25994	19	46	11	3	11	13	10	21	19
chr12_30027	0	98	34	0	17	9	0	22	28
chr11_26893	13	17	8	29	18	11	18	26	39
chr18_43683	41	68	13	64	33	29	23	69	98
chr4_12152	0	6	1	0	1	1	0	0	1
chr10_25502	26	59	31	89	26	43	64	78	134
chr4_13034	0	12	1	0	1	0	0	0	1
chr4_12459	7	13	8	21	8	8	25	17	18
chr19_46208	0	0	0	0	2	0	0	6	5
chr16_39625	7	4	0	13	5	3	6	7	6
chr8_22506	0	436	138	0	43	21	0	34	46
chr18_43220	4	8	7	13	7	4	5	7	9
chr2_6420	0	5	0	0	8	4	0	13	11
chr15_37025	0	17	9	23	24	26	38	60	91
chr14_35496	5	12	6	17	2	2	13	12	12
chr4_12219	1	6	0	0	3	0	1	1	5
chr7_19843	0	470	138	0	37	21	0	30	41
chr10_25978	0	33	10	0	9	2	0	11	11
chr1_2640	28	55	24	22	33	19	35	34	40
chr10_26216	16	14	5	12	2	2	4	6	14
chr1_680	1	2	0	1	1	2	6	8	14
chr4_12109	0	1	2	3	1	0	7	3	6
chr3_10260	0	0	1	0	0	0	0	0	0
chr5_13279	0	1	1	0	3	1	0	2	12
chr1_926	11	7	3	24	12	7	28	13	21
chr4_12336	38	63	21	38	26	16	71	34	62
chr9_23663	6	8	3	12	11	8	21	13	7
chr12_30441	0	0	0	0	5	2	0	15	29
chr17_42476	0	0	0	0	1	0	0	8	11
chr5_14849	7	16	6	8	6	8	12	14	11
chr17_42651	2	3	3	0	4	0	0	5	3
chr16_38120	0	4	0	0	0	1	0	0	0
chr8_21361	0	31	10	0	9	2	0	11	11
chr19_45616	2	2	1	10	4	1	27	22	37
chr10_25368	2	0	0	3	5	1	25	10	16
chr8_22782	0	0	0	4	5	0	3	10	14
chr6_18841	0	26	11	0	21	6	0	18	27
chr5_15400	0	470	138	0	37	21	0	30	41
chr8_22174	0	2	0	0	2	1	0	7	7
chr8_21207	4	4	1	5	4	7	7	10	14
chr5_14764	0	8	2	0	1	0	0	2	1
chr6_16924	0	24	2	0	0	0	0	0	0
chr14_34284	0	5	0	0	8	4	0	13	11
chr11_27153	407	886	361	258	1580	462	461	963	1167
chr1_5241	36	72	26	47	88	77	143	138	191
chr1_1942	40	48	16	44	24	10	18	49	68
chr5_14730	0	0	0	0	4	1	0	11	41
chr13_30650	39	8	2	54	78	54	0	10	7
chr2_6991	0	0	2	8	3	4	8	26	37
chr6_18913	4	14	12	7	6	0	4	7	12
chr3_10146	306	1710	816	1924	3770	1718	3354	5653	7333
chr6_19047	0	26	10	0	21	6	0	18	26
chr10_24857	0	436	138	0	43	21	0	34	45
chr19_45707	0	0	0	0	2	0	0	7	5
chr11_27090	6	12	3	18	19	10	38	19	30
chr2_6989	0	8	2	0	1	0	0	2	1
chr1_1436	2	0	1	4	2	0	1	6	2
chr14_33931	120	149	55	175	158	73	237	191	305
chr2_7080	0	25	9	0	9	3	0	21	13
chr12_29161	0	25	14	0	37	18	0	133	140
chr14_35867	32	33	8	30	4	3	15	12	27
chr1_188	19	46	30	36	21	7	19	29	41
chr5_14733	0	0	0	0	6	3	0	28	35
chr10_25333	6	12	5	3	2	0	1	0	1
chr9_24036	17	1465	359	3	108	45	0	84	121
chr2_6209	781	963	477	252	167	106	201	140	189
chr12_29996	16	18	3	0	0	0	1	0	0
chr7_19451	38	30	9	11	10	7	9	13	22
chr13_33209	18	29	17	2	1	1	65	70	90
chr13_33168	19	34	10	3	0	2	3	3	9
chr1_3426	319	451	115	72	43	20	10	26	29
chr5_16338	726	982	369	42	10	17	5	13	12
chr5_16342	726	982	369	42	10	17	5	12	12
chr1_4384	3568	4044	2397	2228	1576	796	1938	1951	2266
chr5_14752	149	283	82	13	47	10	5	10	4
chr18_44757	89	91	42	36	53	24	19	44	94
chr5_16341	729	987	371	43	12	18	12	18	18
chrPltd_47855	1224	4805	3404	620	1332	692	30122	20096	29407
chr13_31942	1227	4811	3406	620	1332	692	30122	20096	29407
chr13_33028	12	108	48	3	5	3	5	8	6
chr14_34033	63	53	17	24	12	9	21	29	34
chr8_22440	3	85	26	0	4	4	0	17	15
chr14_34596	23	22	6	7	4	0	4	6	15
chr10_25140	109	70	23	11	5	6	13	31	24

## Sheet: Table S1C
Table S1C All lncRNAs from S1, S2 and S3 of 84K poplar.
ID	position	S1-1	S1-2	S1-3	S2-1	S2-2	S2-3	S3-1	S3-2	S3-3
LOC112328935	chr10:21847465-21849456	0	0	0	2.41416	2.26677	0	0	0.849954	0
XLOC_002104	chr9:7686486-7690165	8.8194	7.23846	13.5045	203.919	64.2567	137.588	232.513	52.7217	155.647
XLOC_001630	chr4:22607333-22669591	0.284934	0	0	14.7148	1.43674	68.9218	31.9382	11.0327	97.0655
LOC18107369	chr17:11894954-11896656	0	0	0	16.1124	10.5683	0	91.1551	19.4895	0
XLOC_000690	chr14:14714356-14721545	24.4766	31.7322	120.002	578.707	269.823	708.697	648.897	210.65	789.253
LOC112327916	chr6:26384999-26386597	0	0	0	10.7492	3.35408	0	2.99039	0	0
XLOC_001929	chr5:25837980-25841268	46.1363	27.7174	214.087	1176.25	276.942	1997.54	660.979	206.249	1490.02
LOC7465055	chr1:30205765-30206611	0	0	0	37.1487	6.97212	97.4212	88.1639	16.484	296.332
LOC112328051	chr1:42639516-42666784	0	0	0	8.30736	3.1571	0	17.0858	1.84859	0
LOC112323573	chr12:13288744-13290285	2.19369	1.892	13.0267	215.294	68.6058	730.911	206.416	72.0752	882.13
LOC18106242	chr16:10336503-10337405	0	0	0	53.3271	17.4573	0	344.633	113.944	0
LOC112327582	chr5:3500552-3503593	0	0	0	30.7164	0	23.4453	283.799	4.88991	115.371
XLOC_000336	chr11:13856018-13868371	1.34781	3.33801	13.6862	493.047	244.445	656.571	311.918	120.78	556.393
LOC112323805	chr13:16211019-16217204	0	0	0.531165	14.5057	2.59204	8.06146	34.8175	7.31565	9.32515
LOC18106374	chr17:80940-82817	32.6353	20.7191	61.1581	1033.74	291.625	352.781	1147.76	242.808	260.161
LOC18106577	chr17:14539195-14539966	0	0.102957	0	102.148	37.4947	16.3037	65.3779	10.6695	12.1524
LOC7460372	chr16:11796821-11801630	0.66866	1.2555	0.882716	16.0484	6.90735	42.2576	23.5681	4.48053	25.5534
LOC18109343	chr10:10192763-10193282	0	0	2.48143	88.5156	201.343	1935.43	144.776	84.3548	519.429
LOC112328043	chr6:21254280-21257232	3.61972	2.46227	29.8211	201.396	31.7812	526.835	109.261	12.6883	319.451
LOC112326871	chr3:15529950-15532058	2.27857	2.14276	1.58963	66.4121	19.9488	38.2595	76.3177	13.7097	7.47646
XLOC_000010	chr1:23154279-23154543	0	3.3298	0	437.459	1150.16	0	315.736	94.4309	11.0876
XLOC_001789	chr4:23228351-23235846	5.35399	3.99808	26.8826	190.535	78.4342	259.687	172.538	32.7716	216.382
XLOC_000785	chr15:70992-77867	4.54105	0.621166	15.2245	113.996	11.7501	362.693	62.9219	5.01952	115.86
XLOC_001762	chr4:22531755-22537620	6.51782	9.52488	2.96806	344.264	99.3038	149.375	238.901	57.853	118.983
XLOC_000530	chr13:7283809-7284092	7.36464	2.00911	11.6917	594.312	685.228	767.126	668.245	308.062	485.565
XLOC_000539	chr13:7700213-7705676	69.8103	34.7407	34.8858	2423.76	497.984	454.618	1794.44	426.904	366.164
LOC112327107	chr4:2394257-2396665	0	0	0	7.8418	0.414601	25.8723	5.76038	1.3543	16.8088
LOC112327106	chr4:1294167-1295457	0	0	0	4.49291	10.5703	0	4.27532	2.4164	0
LOC112327825	chr6:7042868-7045106	4.38113	2.9646	0.929616	208.217	76.2225	5.18063	488.334	156.794	17.6408
LOC112328386	chr8:16773607-16777118	0	0	0	16.5782	7.41585	0	49.5386	13.5266	0
LOC112328382	chr8:4375257-4375788	125.248	171.729	2029.84	3846.62	2354.98	33319.8	2801.52	1512.08	25950.9
LOC112328702	chr9:9548116-9548964	0	0.236017	1.3467	20.1494	12.114	150.616	150.03	39.2685	380.799
LOC112328140	chr7:10696862-10697544	0	0	5.38193	280.543	108.154	2194.32	403.079	219.177	2964.83
LOC112323592	chr12:1452881-1453926	0	0	0	8.39873	14.45	43.4711	19.0517	12.5022	69.7753
LOC112328415	chr8:8422168-8424079	0	0	0	6.20445	1.12829	0	16.4904	2.9538	0
LOC112324630	chr17:2210572-2218192	0	0	1.09704	22.23	10.2715	253.279	23.33	9.03427	169.192
LOC7482430	chr17:8703820-8705999	1.38774	1.62995	6.51093	174.035	49.8477	237.462	24.5817	13.1412	115.806
XLOC_001063	chr18:6365527-6368952	18.3961	9.50156	53.7763	506.267	85.078	436.148	1340.32	289.768	1824.22
LOC7498031	chr10:10202830-10203459	0	0	3.73002	35.8939	45.4334	654.321	75.1504	19.0467	428.842
LOC112328150	chr7:12183017-12184132	0	0	0	3.04302	5.31588	0	0	1.7293	0
LOC18101404	chr8:3708507-3709221	6.72529	4.08149	28.9432	180.576	51.168	526.948	428.344	137.367	1099.96
LOC18108250	chr19:4344238-4345378	0	0.101224	3.59117	36.1927	7.32677	55.815	203.991	4.35198	17.378
LOC112328695	chr9:3667620-3668253	0	0	0	16.6186	7.42496	23.6608	20.785	8.94681	11.5487
LOC7476924	chr5:23558879-23561383	1.30866	1.3659	4.88071	32.4938	21.8657	203.38	25.2745	4.92537	72.3964
XLOC_000108	chr1:38085600-38090796	68.1907	48.1054	153.122	1422.54	470.359	1007.2	1559.48	385.449	1124.79
XLOC_000105	chr1:37974139-37974833	16.57	6.69743	81.6533	368.172	106.74	1118.26	340.821	93.5898	1264.73
LOC112328767	chr10:15372813-15374290	0.172758	0.144809	0	14.1805	9.5509	0	26.425	4.36882	6.48658
LOC112327631	chr5:17665462-17667421	7.77369	7.29267	24.5337	159.011	55.4714	266.155	120.138	22.8372	293.223
XLOC_001506	chr2:24564726-24569936	57.6678	41.8275	193.757	960.944	304.447	1080.51	852.928	249.822	1177.83
LOC112324733	chr17:8843412-8845016	0	0	0	10.7171	2.44007	9.22649	19.476	0.396111	17.4924
LOC18104977	chr14:3158600-3159392	6.20425	4.5977	8.30128	211.841	84.3261	26.1239	408.937	115.898	10.5987
LOC18106197	chr16:6044767-6045500	0	0	10.2511	958.657	884.376	24961.4	887.335	262.413	6030.04
LOC112325692	-	0	0.105755	1.65867	18.1427	4.80076	29.5618	180.468	2.17276	17.1075
LOC112328378	chr1:421848-423080	0	0	0	6.80146	1.7702	10.2306	0.880762	0	0
LOC112328776	chr1:7572240-7573838	0	0.341087	0	49.1259	7.46969	2.83491	13.8723	4.67702	0.936135
LOC112326000	-	0	0	0	177.152	142.05	0	207.282	119.002	0
LOC18104365	chr13:10728577-10729710	0	0	0	12.897	6.13332	0	42.1825	7.38048	4.31252
LOC112325467	-	0.236072	0	3.00227	72.9908	17.4343	5.6929	44.2563	20.707	2.33868
LOC7478366	chr3:8862622-8863198	0	0	0	149.688	51.6018	222.984	907.622	96.3021	653.225
XLOC_000875	chr15:15159960-15161268	48.879	18.7456	271.642	1434.47	176.959	3689.03	1285.07	262.65	5155.18
LOC18102608	chr10:15511666-15513192	0	0.64581	2.83697	41.7708	15.8063	133.712	17.6557	4.10059	14.2868
LOC18105176	chr14:4597144-4598354	5.01227	3.06257	17.9892	60.7004	28.0445	192.925	41.5848	18.4067	126.549
LOC112326250	-	0	0	0	21.3725	12.2592	5.00906	17.9467	0	5.23144
LOC112327039	chr3:17341030-17342887	7.80845	7.80504	57.5086	611.198	230.297	996.652	332.353	103.374	930.802
LOC112324257	chr15:2905587-2906291	0	0	0	1.7369	0.55499	27.1085	5.22645	4.49216	59.1009
XLOC_000041	chr1:38028785-38029511	0	0	0	115.88	7.48646	315.692	109.926	3.1236	256.462
LOC112329015	chr10:14287317-14287912	0	0	1.18169	47.6816	18.2564	58.0067	55.4473	3.51819	0
XLOC_000864	chr15:15029783-15031093	1.39438	0.640571	3.07697	365.349	106.675	652.78	155.542	48.3351	272.502
XLOC_001733	chr4:22020097-22024184	0.665972	0.665827	4.15975	73.5037	11.6807	189.461	49.9945	12.6737	85.5794
LOC112328420	chr8:4820585-4823292	0	0	0	5.17351	1.32598	0	5.91363	1.15776	0
LOC112323500	chr12:4227699-4228489	0	0	0	78.5771	9.12748	0	301.21	47.2052	0
LOC112324249	chr15:12852749-12854248	10.9954	1.74304	9.83271	363.545	35.6357	172.595	2632.43	34.7996	291.117
LOC112327199	chr1:31543992-31544628	0.362948	0	1.22722	4.73099	2.12525	56.4084	1.39904	2.63088	79.0735
LOC18103364	chr11:13529378-13530031	0	0.203128	0	131.302	104.285	1974.29	146.944	13.0598	412.096
LOC112325466	-	0.630446	1.19636	0	112.366	34.25	8.34248	203.517	23.6634	0
LOC112324509	chr16:2249406-2251142	0.366208	0.709892	0	317.696	126.203	53.8954	926.86	503.474	67.0402
XLOC_000701	chr14:15279084-15279762	1.74901	0.0404373	0.871327	79.343	18.9144	37.8618	61.2759	4.7842	30.1306
LOC112326586	chr2:5276015-5276935	2.03549	1.24723	12.7063	36.8654	19.9224	132.346	87.9258	23.4963	263.544
LOC112326589	chr2:1279170-1280441	0	0.06185	0	22.9668	3.53323	2.36577	22.4841	6.49704	6.5997
LOC112327565	chr5:25762388-25769061	0	0	0	9.41881	1.25338	16.8375	3.95765	4.18928	6.83259
LOC7488908	chr14:5773620-5774610	3.52007	4.58398	2.1087	1668.38	740.802	158.583	2248.46	826.927	157.146
LOC112327302	chr1:49152010-49153685	108.491	35.6001	421.381	2895.57	529.712	7750.5	2670.55	309.515	6077.88
LOC112323314	chr1:8316064-8319150	0.158201	0.085386	0	40.1767	9.15023	3.02197	27.0078	4.05706	0
LOC7466749	chr7:12913163-12915227	0	0.163965	0	15.8742	5.87093	18.3178	57.4859	5.40203	37.9422
LOC7474176	chr10:10900044-10900924	0	0.605159	2.8217	21.1835	20.5997	857.232	17.972	14.4892	448.83
LOC112327536	chr5:6628384-6630259	0	0.304584	0	32.6918	17.6285	19.6951	24.7569	3.31644	0
XLOC_000846	chr15:7256085-7256628	0	0	0	21.5913	11.3693	49.4723	39.4023	9.31878	136.485
LOC18097917	chr4:19667536-19669903	0	0	0	7.69621	4.55233	0	15.0554	4.85133	0
LOC112324030	chr14:1367395-1368555	0	0	0	17.4131	11.26	11.9703	28.7034	3.41418	0
LOC18102567	chr10:14043988-14047029	0	0.197183	0	5.98507	5.26665	2.47756	12.9607	6.82151	0
LOC112323679	chr12:217099-218633	0	0.094743	0	20.4267	9.85938	34.7986	76.1662	10.0622	63.1135
LOC7490369	chr10:19072902-19074555	0.561941	0.478167	2.70106	86.6562	43.7379	75.6604	392.917	48.6107	71.0872
LOC18109340	chr10:10200172-10200736	0	0	0	304.394	405.229	2555.57	564.122	130.582	904.685
XLOC_000430	chr12:9321074-9328045	18.9528	14.123	143.238	2706.12	854.469	7997.4	5184.62	1088.69	12900.4
LOC112326591	chr2:1257846-1259390	0	0	0	8.65331	0.962373	25.0896	19.9858	4.63517	21.6663
LOC112328027	chr6:184076-184715	4.6242	10.4691	34.4226	4446.25	1054.56	4700.5	9602.79	2136.31	9069.29
LOC112327114	chr4:9211819-9212308	0	0	0	0	11.3185	626.213	172.439	0	1390.58
LOC112326173	-	0	0	0	25.4767	6.83601	0	0	7.41512	0
LOC7468505	chr14:11986200-11987717	4.18284	3.95506	37.6866	125.637	30.3379	483.747	167.877	24.2187	634.004
XLOC_000094	chr1:23640755-23641262	2.66808	0	29.3224	226.738	86.7892	1326.8	376.96	73.6771	2277.89
XLOC_001375	chr2:14754761-14762596	55.0673	44.1844	354.427	1825.75	590.425	3776.71	2269.82	557.935	4964.3
XLOC_001374	chr2:14730779-14737101	0.294763	0.398423	2.39571	603.26	235.79	854.587	1567.63	387.147	1906.98
XLOC_001413	chr2:22784756-22787265	0.937914	1.03159	23.0355	87.1278	19.336	543.621	51.9088	10.3705	212.014
LOC18100635	chr6:22618796-22619505	0	0	0	44.8898	54.5776	335.351	121.86	24.0204	106.389
LOC18107413	chr17:12630084-12631340	0	0.280746	3.34415	1385.98	154.488	2802.44	2831.12	136.894	3108.13
LOC18107521	chr18:1074135-1076499	9.45557	4.40007	29.9604	508.099	127.896	916.56	106.883	17.1695	249.617
LOC7488130	chr9:3907285-3907922	0	0.236701	2.93586	1263.98	1038.07	3371.2	2945.87	2078.79	5787.62
LOC112324325	chr15:13229812-13231270	0	1.67186	0	396.144	67.9732	0	1335.33	85.4633	0
XLOC_000087	chr1:23423011-23428619	0	0	0	8.39098	78.8695	70.3599	9.64924	0.904178	0
LOC112327309	chr4:23568907-23572395	0	0	0	2.63136	1.24069	8.95995	4.61939	1.07751	16.3642
LOC7465267	chr16:6008239-6009002	0	0	0	9.86184	11.1859	182.085	20.915	23.1565	223.197
LOC112324031	chr14:1369238-1370774	0	0	0	23.6875	12.3032	0	34.4578	6.35719	5.15214
LOC112327543	chr5:24165709-24168308	0.305266	0	0	12.9443	7.50561	62.6099	18.1491	10.8674	74.505
XLOC_000373	chr12:8713193-8714254	0.465704	0	0.391042	11.4708	5.02483	39.0511	24.1282	3.8759	124.521
LOC112324144	chr14:2745126-2752267	0.290911	0.193552	1.77064	14.552	8.16201	11.406	22.3224	7.99784	24.9372
LOC112324140	chr14:11399092-11399688	4.09597	4.27895	10.4345	94.2288	56.8633	153.509	98.0005	18.8261	45.6066
LOC112324441	chr16:6037258-6037780	0	0	1.54991	86.5057	55.0422	1491.23	91.2272	26.1443	496.102
XLOC_000720	chr14:16383026-16456773	16.9181	78.9343	11.7827	2118.56	2586.53	24.1841	39207.5	2504.71	492.645
LOC18101964	chr9:1587641-1590802	0.734196	0.357497	3.64594	13.6587	7.72507	28.729	9.28028	2.37448	3.0526
LOC112327949	chr6:2675650-2677836	0	0	0	2.73697	2.84219	0	30.61	9.73007	0
XLOC_001917	chr5:21731997-21735511	10.0837	5.41408	29.6511	197.728	43.4631	314.516	123.027	31.8868	264.849
XLOC_001919	chr5:21751228-21756899	1.73091	0.711469	6.26744	134.509	38.298	232.308	114.237	28.3536	173.373
XLOC_001057	chr18:6104567-6107864	2.61142	0.246742	7.33675	176.328	47.1074	484.718	117.527	28.2317	246.128
LOC112325959	-	28.551	4.29423	72.8674	904.184	109.651	1830.41	1037.71	107.892	2239.57
LOC18100562	chr6:19275174-19277563	0.724025	0.458836	3.44488	47.9302	9.34868	47.6718	7.72062	5.45856	25.7779
LOC112328646	chr9:1355358-1360254	0.549816	0.238184	0	31.8295	3.62867	7.0569	26.2445	6.77555	1.58146
LOC7479163	chr5:4934361-4937166	0	0	0	7.14558	2.68145	0	16.1233	2.75637	0
LOC112325798	-	0	0	0	247.355	26.5731	124.088	532.38	23.1904	108.549
LOC112327207	chr4:21660571-21663229	2.74922	1.81988	4.13851	55.9956	12.8239	226.66	36.6296	16.8053	189.964
LOC112326975	chr3:17574807-17584183	0	0	0	7.04229	2.16962	0	5.41736	1.96453	0
LOC112327935	chr6:2667049-2668297	0	0	0	219.456	85.0018	42.5828	343.764	97.0828	41.5053
LOC7470596	chr1:17760799-17761650	1.63625	2.02791	11.0658	311.063	175.482	1012.51	625.902	193.437	1171.27
LOC18102689	chr10:18294161-18294680	261.013	255.756	2675.07	6030.69	1917.59	34492.4	4751.81	1602.56	26577.1
XLOC_000987	chr17:15197-20940	7.67476	5.01222	29.374	148.262	63.9665	162.058	114.568	20.0804	101.89
XLOC_001832	chr4:24142675-24148665	0	1.49941	0	428.263	150.429	77.7205	300.282	48.4848	0
XLOC_001348	chr2:14248030-14265965	1.06207	0.785162	1.16123	28.9478	9.32175	10.0262	22.2141	8.08273	21.8385
LOC7462457	chr6:190920-191559	0	0	0	24.4749	14.6267	43.2194	48.2428	28.3807	231.528
LOC18106358	chr16:13943729-13945031	0	0	0	11.3387	6.70186	0	6.72682	2.3698	0
XLOC_000979	chr17:15973089-15977754	0	0	0	198.09	13.9302	331.412	424.92	227.323	4550.33
LOC112324791	chr1:49661917-49666765	0	0	0	23.2167	30.6921	21.3165	2.79983	11.2507	0
XLOC_001115	chr2:6920763-6921776	1.04384	2.25018	42.2346	122.44	56.8226	934.583	57.4873	45.2682	677.458
XLOC_000935	chr16:143414-143791	8.60634	6.65899	20.2418	2345.1	1067.82	1315.76	37316.4	13016.5	56316
LOC112327574	chr5:23409795-23414863	0	0	0	5.03418	0.935639	0	3.49939	0	0
LOC112327851	chr6:1089378-1092304	8.49546	2.7928	23.0008	233.055	70.9324	498.116	1191.45	117.089	2152.81
LOC7491484	chr1:6202627-6203668	0	0	0	270.537	216.615	326.982	1158	423.929	747.293
XLOC_000326	chr11:13485849-13505885	7.50867	5.39536	48.3081	960.341	150.321	3819.96	4143.51	735.846	16522.5
LOC18104502	chr13:13057892-13058800	0	0	1.55475	6.7229	8.44905	84.2934	7.87626	6.24944	14.4554
LOC112329159	chr11:17072502-17076151	0	0	0	0	0.289081	0	0	0	0
LOC112326881	chr3:18940894-18942204	0.676755	0.0592	0	0	0	0	0	0	0
LOC112328932	chr10:14415613-14418471	0	0	0	0	0	1.00294	0	0	0
LOC18106347	chr16:13277845-13281018	0.676759	1.50999	0	4.11946	2.51225	0	6.61022	1.47951	0
LOC112328312	chr8:2171164-2172481	0.154578	0	0	0	0	0	0	0	0
LOC112328314	chr8:783119-784102	0	0.142407	0	0	1.07838	0	0	0	0
LOC18105588	chr15:2609583-2614588	0.36278	0.836228	0	2.72717	1.13803	0	9.06574	1.1822	0
LOC112324566	chr16:4726479-4727582	0.275836	0.650717	0	0	1.54991	0	2.38168	0	0
LOC112324567	chr16:14105698-14106837	0.341103	0.258626	0	0	0	0	0	0	0
LOC7468440	chr10:21060581-21062227	0.860429	1.36489	0	3.14962	0	0	1.615	0	0
XLOC_002109	chr9:12851883-12852359	3.94165	4.03159	0	135.825	17.6763	0	60.7433	10.9622	69.3889
LOC18102072	chr9:7658622-7659605	46.6524	49.0373	486.907	93.5524	17.5058	517.173	0	3.04241	148.774
LOC112324714	chr17:14182951-14185984	0.171345	0.121299	0	0	0.118551	0	0	0	0
LOC18105229	chr14:6841819-6846078	1.00452	0.264133	0	7.54042	2.50163	0	7.76419	2.52759	0
XLOC_000698	chr14:15189610-15196699	49.5879	40.5809	327.022	300.327	68.1191	434.993	258.438	50.3421	578.467
XLOC_000696	chr14:16506520-18239286	5.49027	38.9063	18.0587	132.2	1426.61	25.6597	1645.44	1360.91	458.086
XLOC_000694	chr14:14926906-14935293	36.2169	43.3335	246.187	628.191	321.335	1061.65	2237.75	453.458	2189.61
XLOC_000693	chr14:14863973-14865608	25.2133	22.4046	452.872	114.355	29.3301	575.781	51.8925	13.9263	321.384
LOC112325369	chr19:1608791-1609780	0	0	0	6.97074	0	0	0	0	0
LOC112325360	chr1:40774053-40774980	0.759484	0	0	5.58873	4.27087	0	9.76408	1.85042	0
LOC112328505	chr8:5407823-5411440	9.01992	12.141	47.7945	88.3317	39.4128	194.177	96.8464	16.0589	144.245
LOC18104986	chr14:3220352-3233918	1.77914	0.895201	0	12.6033	3.86229	0	9.07394	2.96478	0.631766
LOC112329019	chr10:17982975-17983842	2.20057	2.97385	0	2.52482	1.93967	0	0	0	0
XLOC_001922	chr5:21776602-21779419	22.9312	13.9162	134.798	89.3062	27.7862	156.053	69.8546	13.7714	113.728
XLOC_001923	chr5:21807542-21812060	21.54	19.3581	83.0889	402.996	147.884	284.097	273.067	99.7843	224.688
LOC112324963	chr18:5180478-5184676	0	0	1.46022	2.15535	0	0	0	0	0
LOC112324966	chr18:11343017-11343644	0	0.161698	0	3.437	0.700761	0	7.54866	1.24238	0
LOC112325528	-	0	4.44366	0	2.92182	3.91517	0	2.66465	3.06475	0
LOC112326883	chr3:15103548-15104807	0	0	0	2.76383	0	0	0	0	0
LOC112328758	chr10:11617140-11618144	3.66128	2.68944	2.09482	35.0392	13.1615	17.5429	12.8517	3.47611	0
XLOC_002046	chr7:15492963-15498967	11.441	7.88644	4.0518	66.2885	21.3954	0	67.5214	19.3458	0.957068
LOC112325217	chr19:4089369-4096093	0.151352	0	0	1.80765	0	2.05348	11.3098	1.04159	9.26949
LOC112325215	chr19:4035325-4036065	2.05768	1.71966	7.91356	5.69967	2.83773	16.0602	21.6692	10.2771	61.9536
LOC112325219	chr19:15289078-15293064	0.789349	0.911608	0	6.3992	2.43097	0	17.5852	0	0
XLOC_001810	chr4:23580628-23581704	4.15144	2.21874	2.51742	13.8598	5.69639	0	33.1088	0	0
XLOC_001811	chr4:23592384-23595183	20.4986	17.4963	77.6767	105.697	40.2949	172.171	111.28	30.827	132.546
XLOC_001816	chr4:23913508-23917088	50.3581	72.1731	52.847	476.186	220.554	175.86	525.169	190.348	163.657
XLOC_001819	chr4:23940360-23946613	14.9852	10.2327	49.3129	60.4615	28.4428	92.7453	110.01	26.3179	134.116
LOC112323594	chr12:2070587-2072677	0.185575	0.532066	0	0.932278	0.538933	0	0	0	0
LOC18105068	chr14:3784020-3787101	0.074184	0.375178	0	0	0	0	0.864366	0	0
LOC112323591	chr1:38726861-38728359	0	0	0	0	1.01917	0	0	0	0
LOC112323754	chr13:15040452-15043435	4.13501	1.88494	49.9857	63.8386	10.5971	179.112	47.7975	6.2774	84.1961
XLOC_001107	chr19:15848619-15850384	7.19436	13.7961	4.21366	49.5795	18.6975	2.91738	38.0587	19.138	4.32042
LOC18096269	chr2:8698393-8702804	0	0	0	1.21803	0	1.89927	0	0	0
LOC18096268	chr2:8691620-8696529	2.40835	3.89481	15.0793	14.8585	5.75882	14.4766	9.06861	0.508362	5.42609
LOC112328619	chr1:4417024-4418988	18.6819	21.544	245.736	88.544	29.6892	157.574	43.9829	20.3847	102.057
LOC112327123	chr4:2366350-2367908	0	0.482965	0.890609	0	0	0	0	0	0
LOC112327122	chr1:20387504-20388243	0.519842	1.42956	0	3.86909	1.42975	0	5.54738	0	0
LOC112326434	chr2:5550234-5551738	0.440693	0	0	2.60387	1.95057	0	12.8863	0	0
LOC112328438	chr8:12645381-12649833	1.85791	1.47399	7.09237	10.8933	4.33628	20.4785	11.4102	1.34695	14.6981
LOC112324362	chr15:12589846-12591154	1.07473	1.10083	2.42582	3.54409	0.347942	3.64806	3.40765	0	0
LOC112326617	chr2:24414723-24415468	4.24841	4.15479	0.916494	28.6039	8.59551	0	22.2616	0.773955	0
LOC18104275	chr13:9832566-9841719	11.9202	13.3479	35.7544	100.04	19.4201	61.3393	52.0831	11.1571	46.7524
XLOC_000203	chr10:99023-101757	19.7031	12.9228	25.8505	266.123	77.9556	152.18	284.816	76.1128	216.027
XLOC_000207	chr10:162041-169237	75.3681	33.5025	202.863	1057.85	220.373	1269.98	889.502	219.568	1615.7
XLOC_000209	chr10:228876-231327	11.6021	15.3219	37.0529	65.7399	54.9072	97.8394	60.4074	17.4787	26.424
LOC112328056	chr6:23694528-23696990	2.81284	5.36553	14.9249	30.0807	13.5889	42.5849	23.5076	1.03187	29.6045
LOC112328057	chr6:14968227-14969795	0	0	0	3.5626	0	0	0	0	0
LOC112326058	-	14.3703	19.0924	0	7.65229	4.25789	0	7.89848	0	0
LOC112323574	chr12:1665030-1667965	0.211339	0	0	0.729153	0	0	1.57283	0	0
LOC112326502	chr2:24610927-24614532	0.224102	0.292958	0.490888	2.38538	0.878545	0	2.34495	0.141456	0
LOC112326500	chr2:13561689-13564370	3.82642	1.54586	3.73934	28.453	1.73074	5.41924	22.141	3.50524	0
LOC18094424	chr1:9176525-9177485	13.3863	28.3542	61.7237	28.4971	12.5219	112.736	16.3242	4.66123	112.175
LOC112325564	-	7.43334	7.21383	6.09835	50.1837	19.5663	21.3756	99.0311	17.3262	0
LOC112328246	chr1:15164069-15164896	6.07031	3.4824	0	19.5752	3.53068	0	21.148	2.55613	9.53578
LOC112326615	chr2:8056790-8074497	0.886958	1.58041	2.14252	2.23066	4.95977	0	3.33071	0.853136	0
LOC112328615	chr9:9322264-9323599	0	0.457422	0	0	0	0	0	0	0
LOC112323979	chr14:11840622-11840974	7.43542	16.8681	19.9114	51.8798	15.8555	39.062	28.6307	7.32599	40.2739
XLOC_001324	chr2:25102801-25104920	13.3541	10.2083	1.37953	28.0494	11.0594	0	32.0457	4.64129	0
LOC112327589	chr5:23542399-23547169	0	0.474021	0	0	1.48561	0	0.571569	0	0
LOC112327588	chr5:25141220-25144575	1.20061	1.16416	0	12.9351	5.31374	0	14.221	1.41776	0
XLOC_001323	chr2:25088205-25095487	11.6333	11.7876	39.0425	82.4902	21.057	152.262	74.2611	14.6204	126.273
LOC112327584	chr5:3458143-3461948	0.573443	0	0	12.903	1.07432	10.6379	55.45	4.24459	21.1963
LOC112327587	chr5:6048820-6049968	0	1.35241	0	2.95676	0	0	0	0	0
LOC112328168	chr7:11949196-11951571	1.17897	0.338538	0	0.346367	0	0	0	0	0
LOC7478028	chr9:12432109-12433252	4.56769	3.45505	42.1265	12.4861	5.42614	112.408	10.7192	2.91235	54.0253
LOC18101312	chr8:1178933-1182318	0	0	0	0	0.905588	0	0.461324	2.2909	0
LOC18108642	chr19:14792155-14795437	0	0.255902	0	2.12577	1.15273	0	1.62116	0	0
LOC112327443	chr5:12158589-12159949	0	0.331601	1.79287	2.62277	0	0	1.32388	0	0
LOC112323809	chr13:4217949-4221013	1.57428	0	0	1.88733	0.752526	0	0	0.739376	0
LOC18094333	chr1:1852294-1853346	0.678713	0	0	0	0	0	0	0	0
XLOC_001251	chr2:23786970-23791648	9.76288	16.194	1.92375	83.3387	34.6551	14.6214	78.8653	17.7422	3.51747
LOC7459066	chr10:11906318-11911434	2.39255	3.15509	0.491798	12.5752	6.69878	0	10.4579	1.02292	0
LOC112327472	chr5:24861229-24863103	0.584732	0.785485	2.46908	5.28559	0.584743	0	4.21964	2.05021	7.20745
LOC112327475	chr5:119476-121269	4.39453	1.3401	9.93035	21.7071	0.694096	66.2244	10.5786	0	46.1925
LOC112327477	chr5:17883581-17884284	0	0	0	1.61839	0	0	0	0	0
LOC18106480	chr17:15302131-15307382	0.0999417	0.0863024	1.30641	2.802	0.592376	0	1.00189	0	0
LOC112328211	chr7:8782461-8783580	0.346324	0	0	0	0	0	2.8106	0	0
LOC112325182	chr19:15223750-15225085	9.0746	6.84864	92.6177	54.8653	16.4852	253.984	32.2555	10.9697	159.03
LOC112325180	chr19:10777395-10778491	4.79846	3.22825	0	34.9648	15.1602	0	79.4683	6.89244	0
XLOC_002073	chr9:7656148-7656778	0	1.0562	0	0	0	0	4.72528	0	0
LOC112329144	chr1:34974913-34975882	0	0.243875	0	0.882393	0	0	0	0	0
LOC112329141	chr11:14413115-14413345	0	0.193827	0	0	0	0	1.56294	0	0
LOC112328942	chr10:19907805-19908608	0	0	0	8.34157	0	0	3.19104	0	0
LOC112328943	chr10:17233898-17236901	1.06757	0	0	7.34762	1.58706	11.7876	21.938	0	0
LOC112328946	chr10:13665652-13666584	2.69833	2.10864	0	26.0064	16.9824	9.02508	27.24	7.93816	12.2158
LOC112329094	chr1:7627321-7628411	0	0.209458	0	0	0	0	0	0	0
LOC112325203	chr19:3690551-3691765	32.2507	71.5045	1123.05	510.007	117.764	3899.42	1426.31	79.448	2361.66
LOC7455736	-	68.2466	31.6119	79.7643	908.64	184.203	517.183	1409.97	301.352	898.84
LOC112324806	chr17:15428844-15429922	9.91379	10.2755	139.359	107.789	38.8609	415.871	33.7871	15.6764	374.911
LOC112326983	chr1:4850457-4856801	3.46407	2.86114	2.10262	13.4721	4.01653	8.25341	11.7616	2.61641	3.73806
LOC112326986	chr3:18212931-18214034	3.78124	1.44031	4.2246	37.5447	13.7163	17.1235	92.8676	25.1668	19.4584
XLOC_000689	chr14:7489285-7491343	101.477	82.1439	997.63	1322.01	441.484	3372.65	1672.34	302.909	2969.42
XLOC_000684	chr14:7352773-7357192	36.3611	19.3286	154.01	429.443	84.9128	928.927	249.591	49.8312	589.691
LOC18106024	chr16:387477-389269	1.65793	1.71974	0	2.65406	1.01364	0	0	0.812777	0
XLOC_000686	chr14:7386364-7391225	49.3965	48.4536	264.296	518.485	188.873	1033.61	437.211	121.393	827.292
XLOC_000680	chr14:98032-100101	8.44919	6.71173	36.2897	65.8636	35.6325	109.76	59.0869	19.7121	43.5818
XLOC_000681	chr14:7252811-7254641	43.5273	68.1452	5.82992	319.888	156.232	16.1419	310.093	89.8905	0
LOC112327901	chr6:13007931-13008540	0	0	0	2.43894	1.82835	0	0	0	0
LOC112327904	chr6:21569522-21570291	0.348477	0	0	15.3151	3.05412	0	36.7315	5.231	0
LOC112324974	chr18:3756534-3757925	25.1338	15.6725	184.195	442.803	93.27	1251.57	268.303	119.78	833.714
LOC112324976	chr18:1078289-1078984	5.30897	3.18021	0	28.3074	4.03441	0	23.8323	5.26047	0
XLOC_001799	chr4:23430549-23434032	17.3478	13.6943	34.9432	135.481	38.9419	101.386	129.575	36.0329	105.059
XLOC_001798	chr4:23731781-23986658	6.101	6.7526	80.559	85.3516	40.3658	346.268	127.341	48.8324	519.871
XLOC_001794	chr4:23292783-23293292	59.985	34.4183	216.252	697.103	146.184	692.155	393.637	71.089	490.245
XLOC_001797	chr4:23373555-23383979	48.0152	26.0961	146.545	423.313	101.328	581.696	343.22	87.5045	556.447
XLOC_001791	chr4:23265824-23268371	36.5088	36.0854	62.9921	245.18	93.809	73.6043	274.863	54.251	61.3411
LOC112324029	chr14:17803565-17805789	1.00653	1.16833	0	11.323	2.74939	0	3.95854	0	0
XLOC_001793	chr4:23290174-23290448	102.08	50.5853	917.073	1164.55	164.689	3101.53	335.057	67.8062	980.744
LOC112326510	chr2:4191915-4192671	5.34006	4.05194	35.8495	36.029	12.9389	51.7442	52.8395	6.15248	62.014
LOC18098096	chr4:21205868-21207062	0	0.188579	0	0	0	0	0	0	0
LOC7484267	chr11:1967817-1973012	0.035347	0	1.58515	0.52262	0.493776	0	0	0.45599	0
LOC112327872	chr6:27319011-27320577	0	0	0	3.19157	0	0	0.945415	0	0
LOC7459905	chr6:27013749-27039254	3.72176	1.45717	16.9833	18.6557	0	0	29.7346	6.82078	15.9649
XLOC_001865	chr5:21432475-21432766	0	0	0	21.7777	0	0	0	6.23649	0
LOC112326511	chr2:24630049-24630491	0.865298	0.317543	0	0	0	0	1.81103	1.8203	0
XLOC_001869	chr5:21494403-21496607	2.12145	3.62532	0	14.5995	4.99254	0	3.9537	0.27603	0
LOC18109356	chr3:16567610-16569014	0	0	0	0.898576	0.285669	0	0	0	0
LOC112323581	chr12:4938835-4941903	0.879105	7.40724	0.288344	1.56924	0.884608	5.37372	0	0	0
LOC112323580	chr12:1437162-1440408	0	0.471226	0	1.24737	1.48313	0	1.81761	0.200478	0
LOC112323585	chr12:13623757-13624576	0	8.01568	0	0	123.657	13.7629	421.197	168.878	0
XLOC_000344	chr11:13967246-13971560	35.5961	33.5035	2.11757	326.023	106.223	4.85063	326.575	96.0536	4.57074
LOC112323745	chr13:7385599-7386417	1.57583	0.377991	0	0.87913	0	0	4.14663	0	0
LOC112324899	chr18:12251111-12251969	0.665933	0	0	0	2.18037	0	0	0	0
XLOC_001131	chr2:14125323-14126290	2.36682	4.57378	0	24.8822	6.70873	0	15.641	5.66595	0
XLOC_001136	chr2:14239199-14242277	5.20578	6.52021	8.31839	25.1029	13.4169	20.6619	21.6374	1.82786	5.42871
XLOC_001139	chr2:14324893-14337044	0.342311	0	19.0601	87.7745	22.1246	43.9285	0	44.0064	143.421
XLOC_001138	chr2:14321283-14331240	4.75393	2.39931	0.93913	49.7346	8.22378	0	27.8039	0.47065	0.322605
XLOC_000520	chr13:42808-50270	35.0898	28.2736	61.5394	441.416	142.145	65.3624	272.295	87.399	46.9094
XLOC_000523	chr13:86180-91623	63.8275	38.3402	207.61	235.278	67.86	331.819	146.674	34.169	214.244
XLOC_000522	chr13:83903-84585	26.2257	128.753	454.474	82.5288	191.752	210.216	647.851	126.277	514.527
XLOC_000526	chr13:202634-226982	23.5458	16.0627	154.786	251.482	100.584	410.745	404.601	120.958	414.496
LOC112326195	-	0	0.089277	0	0	0	0	0.825873	0	0
LOC112326197	-	2.84455	1.34249	0	28.9136	0	0	0	0	0
LOC112326457	chr2:22399879-22401345	1.17461	1.16423	0	11.1356	0.982475	2.57886	12.7143	5.92617	0
LOC112327914	chr6:7236340-7238008	0	15.0133	3.01766	0.555645	23.5727	6.58228	182.014	13.5893	1.43064
LOC112327117	chr1:39011424-39013346	0.207979	0	0	0.452989	0	0	0	0	0
LOC112325678	-	1.17474	0.774051	0.260496	25.2601	3.84477	0	23.9375	3.8818	0
LOC112326605	chr2:16116211-16117454	0.279952	0	0	0	0	0	0	0	0
LOC112328421	chr8:7429815-7432634	1.33313	1.57258	14.1708	17.6632	3.86136	10.3928	18.1206	3.96876	0
LOC112326606	chr2:3062962-3065015	0.120924	0	0	2.00093	0.565436	0	7.50063	1.45318	0
LOC112326601	chr2:2742297-2743777	0	0.480386	0	0	0	0	0	0	0
LOC18096059	chr1:44789736-44799433	0.461315	1.17077	0	0.258092	0.65642	0	1.93585	0	0
LOC18103622	chr12:2744095-2745959	0.072968	0	0	0	0	0	0	0	0
XLOC_001001	chr17:16033617-16038676	66.1281	47.8313	14.853	233.082	69.2751	7.63157	164.334	44.5463	8.22645
XLOC_001003	chr17:16064069-16068452	58.4596	27.2733	150.745	386.937	86.7552	800.247	255.282	54.4019	691.038
LOC112329103	chr11:4738081-4739928	4.94035	5.2682	9.649	45.0935	8.76638	113.095	28.3856	6.39639	68.3027
LOC112323361	chr11:12513817-12514145	4.75249	1.54305	0	80.0419	25.2108	0	96.1876	0	0
LOC112323363	chr1:35618297-35622317	0	0.388218	1.73129	2.50031	0.349801	16.3916	0	0	0
LOC112323362	chr11:1885100-1885970	0	0	0.849182	0	2.09544	0	0	0	0
XLOC_000239	chr10:15771919-15773810	21.0292	24.3389	1.98058	210.261	98.9798	30.4828	250.107	93.7701	16.8507
LOC112326518	chr1:16429099-16430855	0	1.25978	10.8636	10.0937	0	24.6741	2.72225	0	22.1549
LOC112328045	chr6:4863824-4865053	2.65149	0.881651	0	127.158	27.2676	3.97076	130.605	22.1419	7.79252
LOC112328044	chr6:4869580-4871157	3.56066	1.26776	0	16.8745	5.34172	0	7.80273	0.95058	0
LOC7453996	chr12:14233419-14234365	8.26833	6.90271	0	74.0116	16.8565	0	46.2909	14.1577	0
LOC112323567	chr12:14240608-14267063	9.5663	4.27884	16.3001	90.091	11.9629	1.06289	72.5985	13.5331	0
LOC112326512	chr2:10332619-10333251	0.918745	1.14469	0	21.828	12.0672	0	67.744	17.0468	0
LOC112325518	-	1.93386	5.47955	4.0771	11.5863	19.7904	21.7023	5.18638	2.84954	2.59563
LOC112328795	chr10:14115417-14117660	0	0	0	2.44988	0	0	8.03583	0	0
LOC112327649	chr1:11981728-11982625	5.32052	13.6899	68.4791	23.6974	14.7547	81.4871	19.4424	2.40757	32.1358
LOC18095431	chr1:40073325-40073756	0.462944	0.144732	0	14.4198	1.72497	0	39.3383	2.90383	0
LOC112325514	-	1.1842	1.93778	0.101393	12.2931	6.56799	0	10.0347	5.81566	0
LOC112328025	chr6:9115933-9118907	2.15333	4.18661	1.53723	7.88329	1.75681	0	8.18655	0	0
XLOC_001019	chr18:6058282-6058699	173.069	171.575	524.867	789.351	344.698	715.419	615.781	169.259	366.512
LOC7486526	chr16:10120291-10122784	0	0	0	2.15755	0	0	4.98639	0.596273	0
XLOC_001394	chr2:22264124-22266596	12.126	7.53338	13.5716	68.0142	21.8345	10.7434	45.6361	14.7891	11.13
LOC112327248	chr4:6091987-6093852	2.00395	2.34852	0	13.7138	5.42557	0	9.03363	1.14575	0
LOC112327249	chr4:1310346-1313635	2.30159	6.30806	8.70135	35.992	28.9373	65.3806	49.1925	9.10438	20.7671
LOC112327247	chr4:16494003-16495021	0	0	0	0	0.772869	0	0	0	0
LOC112327241	chr4:4695923-4696721	0.971653	0.386116	0	2.10351	0	0	0	0	0
LOC112328134	chr7:13369448-13370055	0	0	0	0	0.885586	0	3.57124	0	0
LOC112328131	chr7:14406828-14408013	0	0	0	3.71583	0.798168	0	0	0	0
LOC112328133	chr7:4080821-4081543	0	0	0	0	17.8785	0	0	0	0
XLOC_001508	chr2:24586594-24591412	95.385	64.184	239.433	1079.79	255.505	923.951	737.454	176.283	1046.02
LOC112327164	chr4:18675357-18679115	0	0	0	1.46145	0	0	0	0	0
LOC18104706	chr14:182315-185488	0.610445	0	2.52889	3.4096	1.88132	15.66	3.53352	0	2.38271
LOC7495964	chr17:9453190-9454344	0	0	0	0	0	3.14976	3.69455	0	0
LOC18098890	chr5:3331789-3333147	50.9021	33.3197	798.564	632.796	107.969	9390.22	754.767	180.312	7599.9
LOC112323817	chr13:10563809-10565007	0	0	0	0	1.36424	0	0	1.94061	0
LOC112323814	chr13:7383240-7383683	1.99502	0.987812	0.457782	0.54159	0.471684	2.40916	0.427085	0.124818	0
LOC112324968	chr18:12646295-12648009	2.60089	1.48778	0	14.3246	8.13969	16.919	13.9573	6.22981	0
LOC112327480	chr1:9912582-9917945	0.723565	1.1771	2.20229	4.12322	1.62667	2.95169	6.25589	0.421318	0
XLOC_001501	chr2:24387163-24393895	26.7247	17.7086	129.3	311.721	93.1044	535.771	273.45	63.3028	489.562
LOC7471558	chr6:25379444-25381302	0	0.363313	3.08768	1.13231	0	2.47575	0.941304	0	1.90034
LOC112326578	chr2:3718914-3719781	2.82687	6.23164	103.694	0	0	37.9125	0	0	0
LOC18094214	chr1:11975237-11980657	3.89691	8.17465	2.54192	14.5252	5.92717	1.88192	14.4054	0.549782	3.6512
XLOC_002063	chr9:580857-583382	3.93305	1.27977	0	43.8241	3.69659	0	25.847	0	0
LOC112328952	chr1:39672942-39675513	2.00002	0.993761	0	20.1787	4.30219	0	18.903	4.50552	0
LOC112328951	chr10:7921872-7923255	3.01166	1.35662	1.46642	9.96026	7.27575	0	13.7512	0.652296	0
LOC112328950	chr1:27075717-27080164	0.0743591	0.0735081	0	5.56502	4.06842	0	15.5656	2.47503	0
LOC7487123	chr12:8521774-8524294	57.5113	56.9193	162.904	466.386	219.563	578.797	362.519	102.717	283.957
XLOC_000225	chr10:549421-551760	12.1326	2.78211	17.5852	66.7963	7.66791	90.996	33.4911	7.57494	38.0586
XLOC_001652	chr4:23155470-23155822	12.5411	7.77326	0	25.2588	0	0	33.0893	0	0
LOC112324747	chr17:1980905-1981586	1.25863	2.72429	3.01186	4.27644	4.22151	0	4.22437	0	0
XLOC_001499	chr2:24349323-24363332	35.3078	41.9856	233.401	406.305	214.995	905.531	574.953	140.202	809.355
LOC7462362	chr11:15219710-15221901	1.24089	0.973186	0	13.2526	4.88134	2.70969	16.7343	4.67566	0
LOC112324748	chr17:1961978-1965122	3.73776	0.788933	0.580044	17.4427	1.52441	0	20.0363	0.589984	0
XLOC_001493	chr2:24217118-24228490	75.6161	48.868	202.973	784.795	172.39	745.951	630.672	131.683	623.27
XLOC_000117	chr1:50257295-50260701	27.5609	12.3669	95.8725	117.852	30.5501	179.993	89.0864	21.9216	233.729
LOC112325345	chr19:12793574-12794244	0.33387	0	0	0	0	0	0	0	0
LOC112328400	chr8:10100231-10102995	0	0	0	4.8197	1.47519	0	6.40186	0	0
LOC112327175	chr4:3977222-3978325	0.600562	2.98919	14.3796	5.13724	1.73806	0	2.27658	0	0
LOC112324903	chr18:6124572-6125262	0	0.231929	0	1.10488	2.89621	0	0	0	0
LOC112324905	chr18:13184464-13185305	0	0	0	0.707901	0	0	0	0	0
XLOC_001782	chr4:23123650-23145771	42.0412	30.9492	458.444	123.563	52.3931	689.327	94.8405	25.3894	394.379
XLOC_001783	chr4:23148293-23157945	296.686	241.2	1211.17	1972.12	616.546	2613.23	1664.29	510.193	2493.1
LOC112327177	chr4:821165-823407	0	0	0	4.28789	0	0	2.72161	0	0
XLOC_001785	chr4:23190958-23192346	8.56918	6.44496	0.199751	53.8804	17.6541	0	44.9932	6.09257	0
LOC112325961	-	0	0.252973	0	0	0.450074	0	1.42286	0	0
LOC112328332	chr8:8882190-8884020	1.6596	0.438375	0.843436	5.11222	0	0	7.02042	0	0
XLOC_000788	chr15:6734414-6738719	0.143883	0.712624	0	19.1696	9.57428	6.86349	21.7733	4.07797	0
LOC112323418	chr11:7201829-7207806	481.245	1111.68	152.676	1081.2	917.739	141.261	1212.61	464.047	94.4064
LOC7463387	chr14:14737589-14739157	8.02141	0.38111	0	11.1185	0.801748	62.9076	0	0	11.0495
LOC7463568	chr3:21640238-21642640	1.07419	1.50203	3.85807	14.1907	6.23441	1.84001	14.2974	1.05904	0
LOC7491260	chr14:9378116-9380444	25.8396	22.9813	50.7591	324.306	87.5123	316.187	235.529	100.265	342.507
LOC112327169	chr4:21044465-21045697	1.3294	3.66982	5.11487	16.6865	3.9808	14.9233	12.6869	0.711286	12.7661
LOC112327656	chr5:4802127-4803789	0.549712	0.344633	0	1.76467	1.07997	0	2.02748	0	0
LOC18108324	-	0.287518	0.849546	3.51192	1.5742	0.579519	3.33606	0.783241	0	7.87133
LOC112323770	chr13:2299326-2305142	1.51485	2.46411	2.27725	3.4604	3.03626	5.30128	4.83119	0.606631	2.99858
XLOC_001767	chr4:22823631-22828274	40.2282	38.5951	302.864	196.403	77.3926	362.083	217.102	43.1205	300.254
LOC112327653	chr5:20543081-20545719	4.66251	6.10003	24.2274	47.2454	22.9575	26.5018	50.0949	17.3353	25.4649
LOC18102802	chr10:22231712-22234547	1.17084	0.540656	0	8.94709	6.78536	5.03884	16.8203	0.667595	0
LOC112323488	chr12:244531-245124	0.57467	0.132938	4.19264	16.7618	2.2626	67.697	16.0605	1.21975	60.8259
LOC18101122	chr7:5614709-5616313	6.08856	7.8449	122.521	48.9351	19.8929	59.1318	30.6138	2.09305	75.1486
LOC112323481	chr12:6166887-6167402	20.6423	10.318	6.32552	147.14	51.6652	58.7762	181.03	40.7969	18.0319
LOC112323482	chr12:1999127-1999951	1.37044	1.91294	7.08592	0	1.25935	10.6193	1.70007	0	0
LOC112328636	chr9:3887855-3890435	1.80269	6.45986	0	2.76813	3.08383	0	5.94658	0	0
LOC112328633	chr9:7866342-7868068	0.542554	1.14037	0	8.86089	0	0	6.75132	3.46928	0
LOC7458889	chr16:1458101-1458837	35.3171	26.5217	0	162.398	41.8754	0	176.106	49.1484	0
LOC112326455	chr2:21495790-21499259	0.08844	0	0	0	0	0	0	0	0
LOC112328639	chr9:7436235-7439570	0.415706	0.335153	0	8.56757	2.67142	0	11.9767	2.50983	0
LOC112326299	chr1:31717058-31717512	11.0352	3.6033	89.7209	127.251	35.319	296.31	131.265	36.2986	352.578
LOC112326294	chr1:13524420-13525081	1.83019	3.79386	6.01508	0	2.56363	0	12.6808	0	0
LOC112328915	chr1:31391994-31395010	2.7474	4.28027	16.9446	22.3905	10.2327	22.5474	17.6764	5.73642	12.7424
LOC112326672	chr2:13937899-13939079	2.45111	3.53337	3.57792	8.48803	0.923542	0	1.98961	0	0
LOC112326673	chr2:21577442-21577711	40.2905	15.8024	0	581.706	154.024	50.4371	637.576	95.0098	32.9881
LOC112324343	chr15:434897-436755	1.28577	0.456143	0	1.72792	0	0	0	0	0
LOC112324341	chr15:152383-160535	2.08384	4.52517	43.9051	23.4688	7.67758	106.17	23.5405	10.7284	84.6969
LOC112328387	chr8:637017-639822	0	0	0.824083	5.84544	2.56265	9.6911	0	0	5.25011
XLOC_001011	chr18:26586-26892	45.3575	18.8258	189.812	700.208	167.989	836.963	496.246	51.1434	792.133
LOC112328383	chr8:1391168-1392686	1.14646	0	0	2.6548	0	0	1.76058	0	0
XLOC_000223	chr10:493921-500489	26.4758	23.2397	40.1384	467.114	165.7	118.846	255.183	95.4596	86.8737
LOC112328905	chr10:4764358-4768442	0.329514	0	0	3.11565	1.55848	0	3.57192	0.689163	0
LOC18101630	chr8:12215630-12219046	6.72086	5.62537	3.5691	26.6041	12.9947	27.9274	33.6911	3.86219	29.8595
LOC18107812	chr18:14909515-14911739	6.1933	4.9528	2.71278	76.1783	37.7371	7.63643	18.2481	6.09868	0
LOC112328700	chr1:9638340-9641525	1.42278	0.928628	2.81376	5.89133	2.16463	0	0	0	0
LOC112323554	chr12:6298281-6333549	0.499285	0.120655	0	0.301959	0	0	7.0824	0	0
LOC18103287	chr11:11772463-11778521	0	0.64231	0	0	0.71502	0	0	0	0
LOC112327657	chr5:20756045-20756654	0.21697	0	0	3.7902	2.7745	0	19.8587	0	0
LOC18108085	chr19:868589-870118	8.76451	4.90897	9.79917	22.5917	6.81818	0.590771	23.4474	5.88086	0
LOC18095423	chr1:40027044-40028266	2.26179	1.83022	0	14.9805	2.11726	0	9.78922	1.35354	0
XLOC_001302	chr2:24681029-24696767	4.69106	7.23279	0	86.8066	36.1226	0	162.367	28.7957	0
XLOC_001301	chr2:24656773-24694037	4.72385	2.41831	27.2816	58.7689	18.3245	169.116	170.118	30.9568	350.153
LOC112324291	chr15:3388039-3388949	3.89564	12.4017	2.8595	53.9121	38.3481	14.7074	69.3383	9.78361	0
LOC112324294	chr15:583450-586198	4.99082	11.252	163.083	39.8999	23.6086	414.171	38.0364	8.86654	221.749
LOC112324296	chr15:13215059-13216868	0.658517	0.414148	0.418517	5.80798	1.63203	0	4.28168	1.46389	0.541245
LOC112324298	chr15:13142505-13145664	0.393526	0	0.313278	1.54065	0.176683	7.97111	1.50393	0	0
LOC112327526	chr5:3750418-3753078	0.508093	1.10932	0	2.28987	0.580317	0	0.618754	0	0
LOC7464484	chr15:36423-40335	0	0.398238	0	0	0.380721	0	0	0	0
LOC112328414	chr8:6768620-6769367	3.66006	2.67729	0	10.2258	2.1941	15.6125	3.93353	2.76226	0
XLOC_000314	chr11:66295-70285	11.0945	6.87667	43.8514	89.3582	22.1734	60.4013	58.4589	11.0472	40.8564
LOC112328410	chr8:9760940-9763648	1.42549	0.883837	3.58209	13.1716	2.13048	11.5395	8.93568	1.42057	4.1885
LOC18108886	chr9:12813415-12815374	0	0.227974	0	1.57993	1.40255	0	0.715913	0	0
LOC112328897	chr1:23994138-23995026	5.0196	2.75894	1.80449	5.67258	3.76524	0	2.37171	1.38083	0
LOC112328898	chr10:5140712-5141519	1.67457	1.02337	0	6.31597	1.22645	0	5.10832	2.62649	0
LOC112323821	chr13:4290502-4291528	21.2908	4.24272	0	194.219	20.9256	0	1237.06	23.7175	0
LOC112323827	chr13:16219620-16223359	0.632523	0.143368	0.778149	10.9045	3.48125	6.6169	15.4789	5.03366	5.31826
LOC7455360	chr14:8291166-8292697	14.1468	6.89813	46.5117	157.499	21.2299	351.419	376.29	24.0624	330.753
LOC112327492	chr1:15186385-15187437	27.883	19.7632	2.39308	25.4689	4.10319	0	9.11064	2.94511	0
LOC7477667	chr5:24520202-24523448	0	0	0	0.38561	0	0	0	0	0
LOC112326602	chr1:20825586-20827744	1.94902	2.51715	5.63551	16.3798	6.50879	26.1319	14.7674	1.10927	7.79486
LOC18101416	chr8:4193368-4194456	1.32865	1.28066	5.64725	14.6731	8.46243	28.5987	15.7364	3.51769	0
LOC112327498	chr5:22402569-22404642	3.40744	1.76514	0	10.6972	0.973404	0	4.94465	2.28933	0
XLOC_002091	chr9:7474527-7478025	62.1659	50.0245	293.571	565.657	167.426	895.943	347.904	105.838	589.842
LOC112326857	chr3:18464606-18468928	0.377292	0.654655	2.58867	0	0.84862	10.7869	0	0	0
LOC112326853	chr3:2016494-2020771	1.14336	0.408839	10.7349	3.82689	0.62322	0	1.30019	0	0
LOC112325721	-	0.214063	0	0	1.65728	0.454215	2.50595	0	0	0
LOC112324632	chr17:13131976-13132508	0.166149	1.05471	0	4.94226	0	0	0	0	0
LOC112324636	chr17:6016913-6017775	0.434126	0	0	0.800251	0.166409	0	3.09759	0	0
LOC112328413	chr8:869275-874267	0	0	0	1.31043	0.247559	0	0.316249	0	0
LOC112324750	chr17:2457232-2458404	21.015	13.9812	13.3031	255.216	67.3189	60.9713	228.267	31.6378	22.7046
LOC18101316	chr8:1409716-1412371	1.5166	1.77147	0	14.5941	4.26225	0	3.98667	1.20256	0
XLOC_001463	chr2:23772966-23777707	306.357	177.556	1266.23	3924.1	1088.53	6344.88	2280.53	612.573	4764.03
XLOC_001467	chr2:23839562-23851088	76.0843	37.4388	745.73	243.364	188.41	584.974	219.009	33.7681	629.114
XLOC_001466	chr2:23811936-23816580	18.9922	10.5646	33.6137	205.584	53.9497	147.413	223.692	48.2294	175.399
LOC7483549	chr3:7068731-7072115	1.90769	3.42699	6.50533	11.0204	6.0874	22.8741	10.9068	0.418372	3.22276
LOC112325911	-	84.3314	148.605	20.9674	689.683	398.555	10.256	467.96	311.347	20.4292
LOC18099096	chr5:7546125-7546818	0.41467	0	0	0	0	0	0	0	0
LOC112324914	chr18:16179347-16192319	4.07677	3.82719	0	10.9139	5.06202	0	19.0738	2.49981	0
LOC18094453	chr1:7328573-7330153	4.48271	4.06168	4.43496	17.1952	1.70232	0	14.8728	6.59095	5.88504
LOC18106606	chr17:14310219-14312060	4.84418	6.68034	4.69207	74.148	18.9835	8.21217	27.6472	16.5532	17.9819
LOC7456957	chr7:10574765-10577686	5.05301	4.25284	17.7686	117.414	24.5781	70.6337	56.7028	32.6838	110.314
LOC18100897	chr7:13561242-13567364	0.475559	2.10069	10.3591	6.18124	4.39375	10.097	10.5456	1.61377	3.36474
LOC112327812	chr6:3966920-3968126	0	0.453312	0	6.62733	1.71143	0	7.34224	3.71212	0
LOC112327816	chr6:5778152-5779133	0.657691	0	0	6.50994	0	0	0	0	0
XLOC_001840	chr4:24246534-24252505	31.3086	24.1149	73.3474	301.914	85.1951	51.7925	288.323	71.3571	38.9432
LOC112327818	chr6:26779119-26780357	0	0.526218	3.9424	0	0	0	0	0	0
LOC112325082	chr18:16411819-16415460	0	0.129472	1.90891	0	0	1.22239	1.10915	0	0
LOC7467472	chr19:12366065-12367748	38.6879	83.1162	1.64411	176.551	123.276	0	278.012	88.2446	0
XLOC_001681	chr4:23738986-23901200	8.40075	12.9688	140.679	61.1407	41.4406	596.665	158.796	75.7177	945.057
XLOC_001680	chr4:23711527-23863624	12.9318	29.1206	49.583	43.1154	31.1352	31.031	40.1096	7.22045	0
LOC18097679	chr4:10351086-10352352	0	0.23338	0	0	0	0	0	0	0
XLOC_001378	chr2:14827465-14830966	43.9665	25.2214	81.4295	394.847	76.1701	427.467	436.158	75.3981	495.261
LOC112323768	chr13:13903246-13904125	0	0	0	3.50203	0	4.05489	1.80664	0	0
LOC112323765	chr13:2785762-2786815	1.67534	0	0	6.47137	0.474325	0	0	0	0
LOC112323766	chr13:13010246-13012908	0	11.2486	0	16.5788	26.1939	0	14.8685	16.4979	0
LOC112323760	chr13:960333-961146	0	0.879277	0	0	0.689649	0	1.8921	0	0
LOC112325880	-	7.0849	6.62704	12.1882	87.1866	30.9551	1.68808	93.4112	26.0826	0
LOC18096858	chr3:8870925-8871557	0	0	0	5.47439	0	0	4.48209	0	15.3046
LOC112326499	chr2:9330616-9332146	0	0	0.889487	4.70091	0	0	0	0	0
XLOC_001371	chr2:14693997-14698843	17.0219	21.8682	79.5993	138.421	47.8796	151.547	103.252	27.5234	98.6607
XLOC_001370	chr2:14672591-14676631	16.1623	14.3752	76.2044	172.614	47.78	226.082	109.736	27.2173	196.816
LOC112325869	-	0.941092	0.491801	2.22118	2.87296	0	0	0	0	0
LOC112325866	-	6.01772	13.3601	2.64653	18.675	10.5147	0	23.3508	0	0
LOC18111223	chr11:493822-495893	59.6925	27.8489	723.112	463.814	62.8365	1871.69	114.298	26.8243	1116.92
LOC18105148	chr14:4384891-4386079	51.0762	40.9471	771.044	323.465	104.604	1344.11	132.224	34.06	817.611
LOC112323497	chr12:12830290-12831677	10.8938	8.73021	12.3953	99.6791	25.5607	21.9652	48.5366	19.2497	16.6789
LOC112323496	chr12:10075180-10076644	2.43246	1.71611	3.87849	35.7934	8.13649	27.1336	24.2626	9.40975	18.8684
LOC112323495	chr1:4722251-4727031	0	0	0	0	0	3.21389	0	0	0
LOC112323494	chr1:19757943-19759515	5.96115	2.91797	28.2385	59.6919	11.8116	152.512	55.5031	3.44663	62.36
LOC112326448	chr2:21452772-21453531	1.07614	2.7777	5.02907	0	3.15504	13.1057	0	0.65596	4.972
LOC112328627	chr9:11732289-11732814	0.721888	0	0	0	0	0	0	0	0
LOC18098211	chr4:22017164-22018591	0	0	0	0	0.867549	0	0	0	0
LOC112326283	chr1:38518997-38520208	1.03414	1.27027	0	8.69327	3.07868	0	15.2056	2.86463	0
LOC112326285	chr1:1588565-1591694	0.789013	0.827927	2.19077	4.57692	2.12961	5.46172	2.62042	0	2.77813
LOC112324351	chr15:13573691-13574514	0.711891	0.754385	0.616141	0	1.4645	0	5.69801	0	0
LOC112324352	chr1:24147419-24150431	2.96323	3.66262	3.06962	8.80087	4.69736	0	13.4117	0.365112	0
LOC112324355	chr15:746039-751284	7.6679	19.0259	3.02422	47.4199	21.9398	0	45.9112	2.51624	0
LOC112326666	chr2:12861625-12865009	16.2233	16.6917	45.0296	52.0769	22.4261	161.674	42.9695	7.71118	122.164
LOC112328391	chr8:7075103-7076232	1.83266	1.13302	9.80634	4.49491	0	3.45214	4.17595	0	0
LOC112324358	chr15:6631324-6631885	4.0664	1.60178	10.4815	11.6321	0	0	6.49187	2.13816	0
XLOC_001062	chr18:6352011-6360080	7.31765	8.29498	105.162	58.5593	21.1751	141.966	64.656	10.4142	128.157
LOC112328397	chr8:8212946-8217627	0.442584	0.162367	0.228852	3.40038	0.448642	1.0292	0.777245	0	0
LOC18095127	chr1:28540309-28545054	0	0	0	1.42741	0	0	0	0	0
LOC18101627	chr8:12128562-12129582	0.81452	0.321193	0	6.97027	2.42693	0	8.95771	0	0
LOC112323385	chr1:12035196-12036933	18.2179	5.88997	37.3034	156.789	39.4733	125.922	171.309	24.3191	187.123
LOC18108528	chr19:12834785-12835684	0.95946	0.593625	0	9.05601	5.18919	0	19.9625	2.25484	0
LOC112324092	chr14:617356-619311	0.961636	0.659263	1.05185	3.8801	1.61498	6.16312	2.21355	0.422745	3.45894
LOC7468102	chr10:15548663-15550170	2.5527	4.69611	42.603	0	0	16.0781	0	0	0
LOC7468457	chr10:21292250-21295073	8.43298	7.66636	10.1638	68.2186	16.9411	20.2979	79.8245	14.2115	9.71503
LOC18100665	chr6:24885025-24887570	0.203732	0.93229	0.188061	20.1954	7.09058	0	5.26416	1.35512	0
LOC7461191	chr4:17269959-17271344	5.57076	2.79202	2.24493	28.2951	7.34146	2.45605	18.388	9.80788	0
LOC112328405	chr8:5783399-5785140	2.52004	2.49401	0.934909	13.2828	4.2531	0	6.37147	1.43925	0
LOC112328156	chr7:14216386-14218119	5.33759	5.42311	59.9787	33.9892	15.7422	93.0691	30.8419	3.06351	72.1791
LOC112328406	chr8:3699620-3701781	0.225049	0	0	3.08053	1.79484	3.73558	7.67991	0.303494	2.59371
LOC112327537	chr5:23184806-23188729	1.02012	1.1162	1.43634	6.06131	3.90631	6.08608	3.54503	0.159699	0
LOC112328880	chr10:17652281-17654412	0.613794	0.826593	0	0	3.44452	0	0	0	0
LOC112328883	chr10:2215255-2219388	0	0.602475	0	0	0	0	3.39269	0.19805	0
LOC112328882	chr10:15657271-15663021	6.38009	8.30392	2.09494	21.7378	10.7378	0	16.6791	6.24017	0
LOC112323834	chr13:4599533-4602582	1.37703	1.89976	0.303945	2.58285	0.430534	0	4.5497	0	0
LOC112323831	chr13:8021674-8029193	2.14332	1.55992	0	22.4338	7.56723	0	45.8383	3.26202	0
LOC112323832	chr13:4143890-4145066	0.515187	1.26847	0	4.04077	1.61611	0	3.1287	0	0
LOC112324132	chr1:50219622-50220752	2.41013	1.84236	32.9648	15.6893	1.2224	40.7229	7.08036	2.39244	15.2441
LOC112323839	chr13:15003592-15005421	17.1602	34.0339	3.62774	170.531	113.321	0	276.48	84.4003	17.6616
LOC112324137	chr14:8161448-8162247	2.09787	0.344317	0	0	0	0	0	0	0
XLOC_001206	chr2:23066040-23066762	12.6018	9.47361	10.6944	44.9242	19.7302	0	25.56	8.06473	0
XLOC_000078	chr1:23063100-23070050	119.999	117.049	137.28	752.973	278.222	313.117	501.035	130.492	143.333
XLOC_002095	chr9:7551862-7560149	60.627	39.2796	174.335	295.557	84.2908	267.654	206.165	52.3624	244.733
LOC18104616	chr13:14145246-14150123	26.7391	18.4665	3.47303	277.678	110.042	7.69181	299.12	72.1281	0
LOC112328979	chr1:28461859-28462723	18.5522	9.20271	0	133.451	26.9277	21.2202	385.565	37.1031	0
XLOC_002088	chr9:612353-617798	12.2263	18.5402	10.0716	83.7741	57.1425	15.6986	82.7567	33.5205	7.065
XLOC_002089	chr9:631860-640608	11.9345	12.5328	38.0948	57.3295	21.2736	75.1908	65.6305	13.4077	52.8088
XLOC_001519	chr2:24930924-24931351	8.83395	6.74294	0	93.477	44.7192	0	59.6337	17.2609	0
LOC112324621	chr17:4868344-4870872	0.912658	1.75066	0	10.9678	7.77586	0	6.01461	0.770957	0
XLOC_001513	chr2:24779101-24781773	65.4039	56.7196	778.954	647.554	233.441	2934.61	486.488	177.01	3137.67
XLOC_001514	chr2:24783804-24789067	25.9612	13.9011	50.4105	205.924	39.3902	100.865	257.001	33.1073	69.6992
LOC112324360	chr15:9446128-9446607	0.309821	0.776799	0	0	0	0	0	0	0
XLOC_000104	chr1:37947196-37947705	0.272148	1.92513	0	25.3866	4.1279	0	11.1455	2.49524	0
XLOC_001674	chr4:23547864-23548924	70.3252	75.301	1.48262	266.174	72.9705	2.87309	194.623	39.1083	0
LOC112329022	chr10:19234801-19236881	0	0	0	0	0.511213	0	0	0.232502	0
LOC7458099	chr10:18862500-18868522	0.339835	0.292357	0	0.354248	0.537064	0	0	0	0.600851
LOC18108871	chr17:11896796-11897574	0	0	0	0	2.88153	0	58.4055	0.669878	0
LOC112328802	chr1:23833726-23835743	0.817101	0.221338	0	24.9047	4.62704	0	17.8866	0	0
LOC112325666	-	11.3541	9.37713	63.8744	88.9005	56.4954	169.017	91.4101	47.4471	206.76
LOC7482335	chr9:5564103-5564986	23.0001	29.9181	2.03865	183.383	61.5391	6.27649	91.3832	45.4622	2.24956
LOC112324637	chr17:13392359-13393201	9.75293	6.22965	106.697	52.8103	18.9068	424.583	28.7731	10.4807	321.099
LOC18099080	chr5:6766227-6770204	0.370772	0.325051	0	3.36596	2.07872	0.252148	9.51163	1.59144	0
LOC18103663	chr11:4800303-4806585	8.05268	11.3055	26.6981	35.7195	16.6262	26.9403	24.2453	5.22434	14.683
LOC112324437	chr16:12341940-12342944	0	1.15871	1.67034	3.28714	7.36364	0	6.81842	2.47519	4.18796
LOC18099316	chr5:9998796-10000371	11.6575	11.0515	4.79264	183.071	62.6718	47.6009	173.837	42.3555	32.2896
LOC112324439	chr16:3277566-3278452	7.55741	4.05785	3.28112	26.1283	6.30653	22.1634	23.5383	4.83502	12.3447
LOC7492480	chr5:21266634-21268185	40.1451	29.4483	115.37	458.333	143.197	706.871	420.941	151.197	751.695
LOC18104678	chr13:15486020-15487396	0	0	0	8.8552	0.568826	0	0	2.16427	0
LOC18099538	chr5:15998967-16000648	0.852374	0	0	1.04904	1.01065	0	0	0	0
LOC18101397	chr8:3364066-3366055	95.9047	93.265	23.07	895.703	371.49	61.7403	3374.34	764.306	102.26
LOC112327814	chr6:17503527-17504548	0	2.62071	0	0	0	0	0.552429	0	0
LOC112327827	chr6:23126173-23127280	2.10992	6.48481	3.34268	18.4665	10.2494	0	14.3599	2.05813	0
LOC7494618	chr19:14055192-14057349	5.39028	4.72247	0	37.8783	16.1669	0	16.7096	7.92982	0
LOC112327822	chr6:4917211-4918229	0	0.692089	0.674355	0	0	5.02124	0	0	0
LOC7455940	chr11:13330213-13331267	0	0	0	1.37353	0	0	0	0	0
XLOC_001699	chr4:120059-123341	25.9861	20.8995	4.15635	517.667	194.595	24.2707	459.904	116.077	11.9916
LOC112328797	chr10:20232086-20232795	2.64	0.922729	0	18.3552	6.07175	0	5.7674	0	0
LOC7489796	chr12:3070371-3071385	61.9688	128.105	2549.45	353.383	159.934	5072.64	327.015	205.996	5322.32
LOC7465147	chr1:26709899-26711428	5.34665	5.22289	0.942379	19.9191	9.87734	3.67706	0	0	0
XLOC_001574	chr4:195356-197137	12.5944	15.8918	64.9098	45.6745	23.1373	34.7032	24.6995	3.4553	22.6746
LOC112325893	-	0.32137	0	0	391.236	2.9622	0	1399.88	0	0
XLOC_000679	chr14:66703-81437	1.01843	1.22853	0.870477	21.0726	8.26254	7.99069	9.61775	2.64939	1.88413
XLOC_000678	chr14:60555-66048	80.4565	66.2209	483.783	701.102	178.024	1310.31	456.05	108.569	1037.91
LOC18101245	chr7:459821-461918	41.1237	60.8125	27.1331	284.65	129.223	17.9196	176.132	93.8765	34.6251
LOC18098756	-	3.10499	4.1335	0	16.0781	15.1646	0	46.4348	4.12301	0
LOC112323578	chr12:15473398-15474554	0	0	0	3.71789	1.45018	0	0	0	0
LOC18096223	chr2:6322529-6326896	3.42256	4.06902	15.5748	15.718	5.71313	26.409	20.9225	2.33896	11.3036
LOC112325877	-	0	4.12947	0	4.46086	3.14299	0	7.5927	1.64056	0
LOC112325874	chr1:1980791-1982030	0.531105	0.33965	0	2.62333	0.234321	0	7.27003	5.09637	11.8379
LOC112325873	-	4.59705	4.82459	0	26.0289	3.99115	0	10.706	3.60447	0
LOC7468597	chr9:4740381-4742212	0.156926	0.366801	0	0	0	0	0	0	0
LOC18100914	chr7:12939532-12944376	0.965059	1.17733	0	11.4752	2.11775	5.70151	16.2779	1.60558	0
LOC112326472	chr1:44330650-44331290	7.35695	4.4631	36.5487	38.5465	18.2049	68.7978	16.6248	6.29155	0
LOC112327192	chr4:1357109-1360042	8.73098	4.44276	13.4166	47.4641	20.9332	55.0898	54.8347	10.3491	5.73244
LOC112328793	chr1:33706442-33717644	5.5735	19.6111	0	164.781	120.723	0	147.367	80.1073	0
LOC112326479	chr2:5151843-5152643	0.77114	0	0	0	0	0	0	0	0
LOC112328058	chr6:22453512-22454948	0.51682	0	0	7.27493	0	0	78.6548	0.624616	0
LOC112327845	chr6:26416954-26417591	0	0	0	0	15.0586	0	0	0	0
LOC112323996	chr14:18183820-18184686	0	0	0.219438	1.50049	0	1.48411	2.28066	0	0
LOC112328364	chr8:11232466-11237302	1.92528	1.98157	1.6938	14.3462	4.99333	43.1322	12.6038	3.5413	32.9784
LOC112328366	chr8:13771576-13772589	0.732668	2.45419	0	10.5452	1.61079	0	9.36494	0.707219	0
LOC18102682	chr10:17978442-17981730	0.454001	0.061388	0.129231	1.70603	0.231987	0	0.889802	0	0
XLOC_001074	chr18:16940453-16942915	5.70026	2.13204	0.665357	9.379	1.02235	0	0.759816	0	0
LOC112326497	chr2:17155664-17157297	0	1.57316	2.51604	7.90296	0	0	0	0	0
LOC18096088	chr2:1225916-1228718	12.6048	4.23058	24.1481	34.4006	11.8809	42.7587	4.21412	1.55727	11.3449
XLOC_001072	chr18:16882163-16883742	0	0.373376	2.69624	6.4713	3.10297	8.18773	1.90565	0	2.44028
LOC112326493	chr1:4174902-4178830	0	0	0	1.50045	1.58026	0	0	0	0
LOC7491938	chr6:22603310-22604274	0	0	0	1.37384	0.2242	4.0451	0.732336	0	0
LOC112326884	chr3:11484826-11486261	0.376101	0.550333	0	25.8965	8.89557	0	47.6255	12.3784	3.04239
XLOC_000247	chr10:22521528-22529059	393.1	223.098	3991.22	1279.83	332.808	5662.1	851.51	223.313	4485.78
LOC112328220	chr7:5613278-5614641	0.251015	0	0	4.1517	5.18951	0	2.14892	0	0
LOC7465993	chr6:18878427-18881133	2.63395	0	0	23.4303	1.32128	10.6058	0	0.842616	0
LOC112328760	chr10:16666745-16667518	0	0	0	0	0	34.956	0	0	0
XLOC_000482	chr13:7383240-7385412	1.35652	1.37534	8.53	34.172	8.8493	0	41.7305	9.13485	0
LOC112323530	chr12:5184517-5186029	4.48414	1.44708	0	12.896	1.64192	0	10.4517	2.34119	0
LOC112327633	chr5:25089670-25091839	0.401469	0.549112	3.45547	2.9332	1.46664	2.14448	1.6708	0.551096	4.48378
LOC112327630	chr5:13457417-13460790	1.58836	3.13639	0	5.30673	3.80479	0	5.61716	1.06652	0
LOC112325525	-	0	0	0	0	0.408891	0	0	0	0
LOC112327636	chr5:12410964-12411612	0.612554	0	0	2.72865	0	0	0	0	0
LOC112328506	chr8:14049407-14052692	11.0833	10.3456	5.77456	49.3708	36.1132	9.62441	60.3647	7.33427	10.9627
LOC18096151	chr2:3126274-3136461	3.69412	3.4318	0	6.15028	2.46595	0	4.2089	0.113804	8.52101
LOC112328166	chr7:13704723-13705700	0	0.550311	0	0	0	0	0	0	0
LOC112328164	chr7:10173768-10177145	17.342	15.8961	22.285	54.9383	16.0567	30.9554	46.3462	11.0854	33.3752
LOC112328162	chr7:10010828-10013813	0	0.0535815	0	0	0	0	0	0	0
LOC112328163	chr7:14923865-14925178	0	0	0	0	0.541378	0	0	0	5.83091
LOC112328160	chr7:2559096-2559895	0.68315	0.637892	21.8905	0	1.18944	13.8001	0	0	0
LOC112326652	chr2:2873632-2874575	6.27321	4.26163	3.11672	34.1243	6.56856	0	20.7211	4.65426	0
LOC112326653	chr1:25531032-25531472	3.9806	19.1378	7.28483	40.9352	34.5067	15.1682	48.813	39.0528	5.47731
LOC112326650	chr2:8204890-8206036	0.290755	0.320307	0	3.01187	0	0	1.0549	0	0
LOC112328219	chr7:5029379-5029850	30.5645	8.94464	145.671	339.776	87.9824	2390.46	84.3219	26.8785	528.161
LOC7472337	chr11:13070731-13071895	119.241	85.3671	1724.56	67.3729	14.3411	660.352	0	0	11.5864
LOC112325415	-	0	0	0	2.0016	1.95215	0	6.63217	0	0
LOC112327522	chr5:1194424-1195935	4.13081	3.79812	10.2974	55.4532	15.5315	23.1273	27.6295	5.20465	48.0039
LOC112328180	chr7:133705-136263	0	0	0	1.95292	0	0	0	0	0
LOC112328182	chr7:15460263-15461254	2.8988	5.42157	0	7.61915	3.42548	0	2.38264	0	0
LOC112324388	chr15:12468301-12471342	0.310357	0.8581	0.910002	3.54129	2.43304	1.49683	4.91038	0.678969	1.84949
LOC112324389	chr15:4352471-4355708	0.230637	0	0	1.38186	0	0	1.22164	0	0
LOC18096718	-	1.55065	0.357301	0.211926	9.05487	2.24139	1.27013	5.97388	1.10931	0.136163
LOC112324385	chr15:7969405-7969809	1.70279	7.4021	0	18.1541	7.94272	1.96787	20.9493	3.80654	0
LOC18101477	chr8:6721240-6724034	0	0.400237	0	2.63645	0.597852	1.667	3.11964	0	2.57837
LOC7493387	chr18:13210926-13212867	20.0488	25.9416	240.16	182.999	86.9398	1082.84	231.016	41.6119	591.433
XLOC_000060	chr1:10179-11973	5.36854	6.25729	1.06199	56.5561	18.0221	0	82.019	13.7472	4.04171
XLOC_000068	chr1:7491599-7495252	14.2659	9.52384	106.499	402.78	96.381	618.85	98.0697	30.6216	334.174
LOC112328982	chr1:42312743-42313676	1.91726	0	20.0427	519.196	120.622	7182.7	1310.16	302.889	8064.75
LOC112324656	chr17:5746508-5749307	42.3188	13.7778	30.165	315.211	37.9957	77.3909	240.796	60.5902	83.4569
XLOC_001503	chr2:24445180-24448866	24.3826	28.5051	129.827	252.818	108.87	445.317	207.679	86.0114	538.101
XLOC_001504	chr2:24450949-24455020	29.0068	19.0419	119.468	196.615	53.1619	379.268	191.103	40.8871	552.668
LOC7492096	chr5:7184633-7187205	51.6129	67.8948	1055.18	685.799	267.963	4275.01	541.355	190.508	4781.76
XLOC_000110	chr1:38174679-38176970	9.92365	10.3717	5.25686	86.5182	41.8961	22.1223	104.97	21.1024	12.6542
XLOC_000112	chr1:38233531-38233833	144.094	176.47	2114.2	1831.47	1169.72	4440.61	3157.98	377.785	4852.17
XLOC_000116	chr1:50243304-50246123	31.0567	20.6298	14.7004	429.102	138.716	55.1429	313.694	109.502	41.4406
LOC18104024	chr13:1289118-1291985	1.76277	1.13674	0	16.528	9.56011	0	20.6854	5.67976	0
LOC112329031	chr1:6174201-6175177	1.20114	1.81232	0	23.4903	6.48755	17.0445	28.4853	6.31196	0
XLOC_001446	chr2:23467401-23470628	2.1298	1.20672	0	19.3542	9.65608	0	17.2613	8.35706	7.01006
LOC112325670	-	2.32661	5.50699	9.97419	10.782	9.73209	0	34.1676	4.33051	0
LOC18108846	chr6:26430737-26431570	0	0	0	6.77832	1.13479	0	7.36529	0	0
XLOC_001449	chr2:23552250-23576580	47.853	33.8567	307.402	295.528	80.8574	509.016	299.19	47.3798	549.03
XLOC_000809	chr15:7823854-7825517	31.3963	27.3978	48.6568	322.199	135.193	100.4	260.525	104.001	83.5985
LOC112323633	chr12:1605168-1610480	13.6075	17.2295	0.401744	60.0366	31.0162	3.39486	90.4007	10.4064	0
XLOC_001995	chr6:7407819-7422601	3.99603	3.80397	35.0927	27.7987	2.12704	78.2817	0	0	0
XLOC_001994	chr6:7385722-7392147	7.03726	4.13863	0.428062	38.4031	8.21567	0.699334	24.439	9.33333	0
XLOC_000062	chr1:55157-59803	58.3035	32.2441	150.131	623.468	191.854	723.766	601.734	139.939	684.757
LOC18102184	chr9:11496490-11497105	0	0	0	0	2.09316	0	0	0	0
LOC112325264	chr19:12607121-12610727	0.811582	0.674364	0	7.45238	1.48115	0	3.05409	1.31459	0
LOC112325269	chr19:8937149-8940898	0.112104	0.137418	0	0.956114	0	0	0	0	0
LOC18097615	chr4:8682722-8686126	4.61481	8.05567	90.934	28.7087	19.2451	221.586	36.1881	5.67844	56.8908
LOC18097614	chr4:8678171-8682651	3.01018	7.44883	4.75256	21.122	10.0369	4.82716	22.0232	5.21007	5.984
LOC112325068	chr18:2497673-2498820	1.11867	1.4683	5.70211	11.2475	3.25289	8.94876	8.15067	0	0
LOC18097120	chr3:18163604-18165136	1.03047	0	0	9.66324	2.34334	0	7.15898	0.900301	0
LOC112325848	-	0	0.593976	0	13.1839	3.77072	0	8.22222	1.79971	0
LOC112326179	-	40.884	61.7044	895.415	85.2677	21.3048	627.66	0	3.05955	70.9192
LOC112325845	-	1.14672	0.477538	0	12.6685	1.37284	0	5.34645	0	0
LOC18100907	chr7:13291457-13294413	0.782689	0	4.10025	16.1136	1.63836	12.6529	42.4809	4.78744	19.4285
LOC7469500	chr10:22083055-22085168	0	0	4.74983	24.5232	22.5775	35.3415	47.892	19.0988	0
LOC112326468	chr2:14175730-14177146	0	0	0	0	0	3.06704	3.78952	0	0
LOC112323638	chr12:14141253-14142091	1.04644	0.244111	2.09761	3.30884	0	4.06696	0	0	0
LOC112323803	chr13:10031435-10032504	0.42126	0	0	0	0	0	0	0	0
LOC112325282	chr1:30075088-30077322	3.70947	0.491946	0	468.702	47.5094	0	5069.26	70.5304	1006.01
LOC112325283	chr19:14553715-14555942	0.415605	0.937852	0	6.05958	0.957447	0	2.43257	0.324421	0
LOC112328376	chr8:15129134-15140963	0	0.614937	0	1.18141	0.303909	0	2.91466	0	0
LOC112328373	chr8:3833088-3834983	0.281972	0	0	0	0	0	0	0	0
LOC112328372	chr8:4854197-4855246	21.1674	28.668	465.449	247.088	83.3468	1413.44	226.671	74.8676	1498.96
LOC112326482	chr2:2367561-2377024	0.661999	1.08942	0.483332	0.863553	0.485245	2.63047	3.12893	0	0.635856
LOC18103191	chr11:6620509-6621594	0.964174	0.305045	0	0	0	0	0	0	0
LOC7489169	chr6:26961354-26962522	4.85723	2.72277	12.2089	38.0365	6.55473	9.832	28.3313	0	0
LOC112326480	chr2:9731428-9733763	0	0	0	2.20171	0	0	0	0	3.84418
LOC7481195	chr3:17676879-17678808	3.79935	2.62974	0	233.518	69.8231	5.40449	435.991	100.957	5.88299
LOC112327024	chr3:10272536-10274092	0	0.228063	0	0	0	0	0	0	0
LOC112327020	chr3:11586852-11588585	13.157	4.32917	1.1947	277.283	50.2472	30.4551	231.385	46.5755	28.1151
LOC112328772	chr10:10222058-10223604	0	0	0	0	0	0.564356	0	0	1.21801
LOC112324068	chr14:3552807-3554228	2.08879	1.24627	5.38026	13.8106	1.7278	12.1459	6.03339	2.17001	6.824
LOC112328775	chr10:17005967-17007927	0	0	0	0	0.27871	0	0	0	0
LOC112326002	-	0.728737	0	0	5.9169	0	0	0	0	0
LOC112323526	chr12:14942458-14950442	4.93848	9.17796	38.5031	42.3666	22.8693	65.115	33.2565	10.4151	50.5409
LOC7479107	chr4:1991120-1994287	3.65954	3.51151	8.25066	10.8961	2.22337	0	19.9751	2.83545	0
LOC112328517	chr8:17611949-17612867	0.38962	2.35995	0.273898	8.53058	9.12211	0	6.30304	5.19849	0
LOC112328515	chr8:11842647-11846459	3.80297	2.9926	3.30545	27.4771	8.19521	9.94383	22.3446	6.73806	3.12412
LOC112327289	chr4:23499239-23500228	0.789037	1.15504	3.37142	4.96277	2.2455	0	3.60903	1.38377	0
LOC7474210	chr10:11220894-11222270	0.193743	0.199412	0	0	0	0	0	0	0
XLOC_001198	chr2:22925971-22926647	3.72138	8.23672	0	5.66076	10.8724	0	11.5134	0	0
LOC112328179	chr7:167047-168617	1.19886	1.28062	0	8.77792	3.79241	0	10.8645	4.21743	0
LOC112328178	chr1:36274551-36276516	4.52027	4.88117	2.34414	277.881	134.61	0	432.484	181.783	42.3617
LOC112326645	chr2:12633278-12636030	0.168605	0	0	0	0.939331	0	2.53746	0	0
LOC112326132	-	1.01015	0.266492	0	5.22645	0	0	6.81287	0.407146	0
LOC112327518	chr5:9149821-9150957	0	0	0	6.19357	1.5206	0	3.62424	0	0
LOC112328206	chr7:11471185-11473850	0.208642	0.056486	1.11968	0.588694	0.548221	6.47374	0	0	0
LOC112328779	chr10:15392360-15394608	2.36131	4.20272	0	8.04759	8.04803	0	15.3467	5.35864	0
LOC7469374	chr14:14374808-14375845	0.917725	0	0	7.78539	0.651181	0	25.1547	0	0
XLOC_001223	chr2:23377946-23379917	53.439	28.5258	0.910119	1567.11	503.421	16.3527	1231.96	339.624	0
LOC112328193	chr7:2020393-2022855	5.74384	6.21382	67.6184	23.7587	17.0713	126.544	35.8432	6.97722	86.2376
XLOC_000058	chr1:50392273-50392576	0	0	0	0	28.016	0	0	0	0
LOC112328417	chr8:2013055-2015948	0.124633	0	0	2.95375	0.311992	0	4.59791	0	0
LOC112328404	chr8:3803560-3804898	13.1145	14.5318	0	15.4524	1.56434	0	4.83502	0	0
LOC18101462	chr8:5869423-5872750	0.782022	1.17271	0	5.66657	0.829512	0	2.20414	0.292587	0
LOC112326865	chr3:3005672-3006931	0	0.19861	0	0	0	0	0.791927	0	0
LOC112329131	chr11:5789979-5790652	0	0	0.751727	0	0	0	0	0	0
LOC112328997	chr10:17759474-17760275	1.46977	3.36029	3.07619	7.84491	4.27447	0	6.00717	1.4616	0
LOC112328996	chr10:4661491-4662499	0.981523	0.543757	0	3.82007	2.45647	0	0	0	0
LOC112328995	chr10:9406839-9407749	0	0.476245	8.57508	0	1.72262	23.5629	3.78512	0	0
LOC112328994	chr10:9404638-9406754	0.448657	2.31899	0.36325	14.7073	2.60366	0	5.61459	2.45116	0
LOC112328992	chr10:14237181-14237747	13.1023	13.4763	24.7717	43.4926	16.6887	0	76.2772	13.9953	19.0696
LOC7460854	chr11:15242704-15244335	0	0	0	4.20101	0.988284	0	2.73322	0	0
LOC18106851	chr17:2054673-2057311	2.371	3.0465	0.854225	24.3339	10.1522	2.10979	21.0704	7.9683	8.58031
LOC112326001	-	1.88869	0.617337	0	18.147	3.36927	0	2.21611	0.246589	0
LOC18104030	chr13:1533766-1534574	0.457925	0.863162	10.8282	5.28448	1.97111	14.7145	3.43889	0	0
XLOC_000124	chr1:50388879-50394419	68.3807	73.6309	64.3029	739.772	313.514	2845.25	848.044	247.548	3059.28
LOC18101512	chr8:8168311-8170746	0	0	0	0.238052	0	3.1544	1.23891	0	0.419808
LOC112325976	-	6.63603	2.71418	1.45943	78.8136	26.9258	22.8556	112.939	27.8702	0
XLOC_000120	chr1:50292342-50297307	18.5461	16.5415	40.4593	144.444	35.44	23.4336	172.942	35.0751	38.1167
LOC18101516	chr8:8495070-8500873	3.84917	6.10825	0.744409	14.4714	6.65288	2.05742	14.0274	2.10917	0
LOC7492282	chr6:23106920-23108727	1.93169	1.67186	0	0	0.542219	0	2.06215	0	0
LOC112324705	chr17:4140330-4141989	1.25396	0	0	0	0	0	0	0	0
LOC112324700	chr17:15740377-15742094	1.84993	1.38352	1.09687	9.945	3.71142	10.1534	11.0008	0	2.40927
XLOC_001452	chr2:23605100-23608879	13.5549	10.0872	69.9767	252.836	68.5636	446.679	334.86	82.3243	703.971
LOC112329003	chr10:10316294-10320696	0.625049	0	2.12576	2.13435	0	0	0	0	0
LOC112329001	chr1:47432210-47433816	0	0	0	1.71115	0	0	0	0	0
LOC112329006	chr10:10231118-10234730	2.31521	2.84212	0.511947	3.46283	1.6445	0	5.55877	0.717843	0
LOC112329007	chr10:9090425-9091621	6.2401	6.90831	1.74234	12.8686	5.19188	0	11.3539	0.736634	0
LOC112329004	chr10:10130685-10134788	3.51865	4.49748	1.53068	8.74571	2.63571	2.12319	0.702975	0	0
LOC112329005	chr10:21476411-21478119	1.79655	0.852411	0.801456	16.2385	3.46199	6.40275	9.44805	0	0
LOC112325088	chr18:16653779-16655323	0	0	5.69783	0	0	0	0	0	0
LOC7492911	chr10:16808925-16810628	1.01465	0.562181	1.4933	5.69928	0.639244	0	5.92354	1.92414	0
LOC18099928	chr6:4962407-4963814	0	0	0.273954	4.01737	0.805081	0	8.41503	0	0
LOC112328512	chr8:4816746-4819485	4.05375	2.18991	0.414274	7.14319	2.61355	1.2042	3.64367	7.9805	4.6075
XLOC_000874	chr15:15154191-15157720	29.4498	23.2183	155.655	194.744	56.6561	413.249	263.089	68.1209	505.981
XLOC_000871	chr15:15126099-15130704	15.3503	12.738	11.6207	112.79	51.7663	26.1375	74.6514	22.2294	29.7557
LOC112325626	-	0.872306	2.25103	0	6.77559	2.26651	0	9.35327	3.67994	0
LOC112323562	chr1:9319319-9322207	0	0	0	0.989233	0	0	1.01257	0.367603	0
LOC112326639	chr2:4902482-4904467	1.62442	0	0	0	0	0	0	0	0
LOC112328452	chr8:453874-455230	1.19359	0.907372	0	13.196	5.74646	0	14.8496	1.30821	0
LOC112325745	-	13.0708	8.66509	1.26289	126.072	74.987	0	62.2614	20.7851	5.17792
LOC112328326	chr8:10279904-10282945	13.555	12.6684	61.9829	141.664	46.2433	301.497	154.99	28.0816	285.633
XLOC_001290	chr2:24530933-24537456	1.58415	4.42812	5.37805	7.96236	6.62816	7.8149	4.62358	2.71215	3.85429
LOC112325270	chr19:12086830-12090125	0.766051	0.871293	0	3.28341	1.79217	0	7.70921	0.44013	0
LOC112328455	chr8:14621795-14622972	1.6323	1.69606	0	16.2494	2.61027	0	7.03073	2.15981	0
LOC112324619	chr17:8634588-8636419	0	0.339358	0	0	0	0	0	0	0
LOC112325075	chr18:16774246-16776439	0.994951	0.460714	0	1.92329	0.526846	0	0	0	0
LOC18098112	chr4:21294345-21296017	0.093069	0	0	2.29572	0.714871	0	2.46444	0	21.8216
LOC112325073	chr1:26347858-26348945	0.58274	2.6768	0	0	0.371604	0	0	0	0
LOC18105502	chr15:1246579-1248623	1.46538	1.39226	0	17.9707	5.92543	0	25.0561	5.40808	0
LOC112324711	chr17:14650430-14653569	0.886643	0.896468	2.51674	5.39481	1.80928	2.00413	4.68192	1.18519	0.545199
LOC18099931	chr6:5035457-5037592	33.8334	24.2442	0.738601	57.2922	22.9559	0	4.34562	2.25251	0
LOC112328215	chr7:4410911-4412496	0	0	0	0	2.38162	0	3.90583	0	0
LOC112328827	chr10:11504171-11505326	0	1.11528	0	0	0	0	9.02792	3.73615	0
LOC112324896	chr18:2875465-2879561	2.75384	0.87744	8.94941	35.399	14.1024	26.512	27.1194	11.0404	0
LOC18110502	-	0.257892	0	0	3.57622	0	0	6.54218	0	0
LOC7489574	chr10:19546113-19547302	6.97007	4.16645	57.8823	43.4535	21.8031	296.75	56.4452	15.8036	168.767
LOC18106474	chr17:15329121-15330871	2.91509	3.68018	16.6025	40.4395	12.9068	44.5391	43.8015	4.67855	15.3548
LOC18107570	chr18:134052-137062	1.94654	0.657228	3.16228	13.6006	3.27339	0	4.22374	0.247527	0
LOC18100644	chr6:23620677-23623349	0.365955	0.069245	0	1.39203	0.418846	0	1.78662	0.348636	0
LOC18096989	chr3:12493843-12495763	0	0.255241	1.91263	0	0	0	0	0	0
LOC7467938	chr18:6358242-6360080	0.539676	0.483673	0.0997028	2.12985	7.59477	0.647467	0.937718	1.01551	0
LOC18105179	chr14:4612750-4615386	0.53975	0.825294	0	6.1677	2.57778	0	5.40317	1.28669	0
LOC18105372	chr14:18790351-18793116	1.81206	4.04283	0	31.6007	15.7032	4.78451	26.9043	13.6668	0
XLOC_000722	chr14:16398782-16425520	25.5498	140.412	88.7234	208.227	7414.22	145.142	7373.04	6130.24	1258.28
LOC112323609	chr12:2169329-2173453	0	0.026396	0	0	0	0	0	0	0
LOC18098244	chr4:22273046-22275468	43.5248	59.7952	0.557428	198.645	62.06	0	273.428	67.6869	0
LOC112326251	-	0.520159	4.0835	0	0	11.3338	0	12.64	8.51484	0
LOC112326259	-	0.253599	0.614546	0	0	0	0	0	0	0
LOC112325293	chr19:3650439-3653952	0	0	0	0.452602	0	0	0	0	0
LOC112325290	chr19:9526766-9528960	0.407305	0	0	2.89245	0.567827	0	2.30158	0	0
LOC112328343	chr8:1864063-1866242	6.40337	4.36646	0	40.1831	14.3989	9.54428	32.7032	10.407	0
XLOC_001054	chr18:5963468-5969147	6.95739	5.57887	18.6402	39.2872	13.6268	57.2015	55.0635	8.83169	90.952
XLOC_001055	chr18:6056250-6062315	105.647	74.8501	630.913	458.075	125.823	871.834	354.675	80.9388	759.59
XLOC_001052	chr18:5912730-5918406	7.52799	6.69099	42.0083	61.3182	18.3806	103.456	57.4555	9.61818	91.1666
XLOC_001053	chr18:5928844-5976907	2.36456	1.56139	0	12.5237	2.08831	0	7.14267	0	21.2547
LOC112324361	chr15:3296824-3298093	0.646399	0.533115	0	1.48146	5.45155	0	7.07518	1.52418	0
LOC112327033	chr3:8018490-8020086	5.23313	0.548508	0	18.0898	0.451147	0	16.0985	0	0
LOC112327036	chr3:10921553-10923125	0	0	0	1.75628	0.299371	0	0.727877	0	0
LOC112323513	chr1:10291714-10292481	0	0	0	0	0.998066	10.3396	3.35527	0	0
LOC18109718	chr4:767962-775648	0	0	0	1.58288	0	0	0	0	0
LOC112323992	chr14:10078724-10079650	4.82442	1.15356	21.9894	41.8849	3.28588	72.3115	69.329	11.5858	131.539
LOC112323994	chr14:7716794-7719157	0	0	0.197456	0	0	0	0.610546	0	0
LOC112324091	chr14:1889298-1891429	0	0	0	1.2745	0.466064	0	0	1.42921	0
LOC18109062	chr1:32406415-32409315	1.09843	0	0	4.42654	0.528745	0	0.678906	0	0
LOC112323999	chr14:6492186-6493116	0	0	1.46247	0	0	0	1.17968	0	0
LOC112324098	chr14:8119121-8124707	3.78684	2.58826	1.73011	10.3769	3.39829	0	6.51379	0.857665	0
LOC112324099	chr14:8105619-8109045	10.1105	6.98907	50.213	41.1378	7.1542	110.972	24.0855	6.80428	59.3955
LOC112324256	chr15:3594531-3596251	0	0	0	0	0.704782	0	1.0543	0	0
LOC112324250	chr15:913654-914467	0	0.213749	0	0	0	0	0	0	0
LOC112327298	chr4:23180881-23183891	1.53042	1.33754	0.533122	10.9929	4.6386	0	16.2821	1.83185	0
LOC112324253	chr15:2126026-2129703	0.465681	0	0	0	0	0	0	0	0
LOC18100614	chr6:22095118-22096033	5.17285	2.70112	18.8292	40.8766	8.59857	61.7715	20.696	0.891756	5.20028
LOC112327296	chr4:21982545-21990299	1.06878	2.7377	0	17.6517	1.71543	0	11.0929	3.25052	7.46186
LOC112327291	chr4:19522652-19523186	8.25418	3.39435	2.12445	32.8023	5.1012	0	27.5979	0	0
LOC112324259	chr15:13061234-13061893	0	0	0	2.22424	1.17212	0	1.88211	0	0
LOC112327293	chr4:22503700-22506072	0	0.072913	0	0	0	0	0	0.370651	0
LOC112324479	chr16:690343-693108	0	0	0.849308	0.609951	0.733503	0	0	0	0
XLOC_000760	chr14:18491819-18492161	20.7373	11.4609	20.5917	299.487	63.3771	0	553.204	0	0
LOC112326107	-	1.50795	2.03659	7.36377	17.2978	4.52077	40.4607	9.4066	3.47441	16.743
LOC112327504	chr5:22781877-22785801	0.320045	0.16725	0	0.544015	1.13972	0	0	0	0
LOC112327502	chr5:14722454-14727321	0	1.38214	3.93911	0	8.86296	7.84657	3.20907	5.0305	3.14384
LOC112325473	-	24.2838	30.6309	12.3888	39.5002	13.0538	0	87.4286	12.4747	0
LOC112323864	chr13:2820133-2821438	0.972549	1.58329	7.23775	13.3591	4.74577	17.7394	9.41941	1.39449	10.9282
LOC112323863	chr13:10287961-10290081	0.370919	3.31834	0.766952	3.79766	1.74527	0	7.38457	0.83926	0
XLOC_001238	chr2:23571505-23587018	3.50259	2.03026	1.06785	19.9125	4.86492	0	1.81214	0	0
XLOC_001237	chr2:23563645-23576289	14.1515	9.94297	3.60097	59.7765	8.06077	16.9657	27.3144	7.97836	0
XLOC_001235	chr2:23541504-23542479	1.41088	3.24162	0	33.794	30.4025	2.77514	71.2944	19.8328	12.0937
LOC7456658	chr15:12506667-12507005	11.2442	2.9954	2.18341	133.327	44.4935	0	318.942	44.4543	34.9297
LOC18105990	chr16:124616-131004	0.46033	0.759623	0	0	0	0	0	0	0
LOC7493875	chr13:6075271-6077326	4.8685	5.93581	0	38.8276	11.1544	0	43.326	12.4292	0
LOC112326811	chr3:10225194-10226378	0.558933	0	3.3948	0	0	1.16477	0	0	0
XLOC_001522	chr2:24974750-24975079	5.43562	0.500203	0	129.026	11.2694	0	45.2567	23.9696	0
XLOC_001520	chr2:24950527-24953226	58.7543	60.6737	65.5553	426.397	198.836	178.757	971.275	270.435	348.923
XLOC_001521	chr2:24956676-24966598	1.35614	4.40223	0	14.6703	14.7651	0	4.18942	9.61348	0
XLOC_001527	chr2:25095939-25100462	20.6084	19.1401	65.9849	250.667	105.65	526.265	255.441	89.0018	409.732
XLOC_001525	chr2:25031975-25034817	1.10977	1.03934	0.900744	1.35168	0	2.41888	0	1.03239	7.58295
LOC112324074	chr14:15319061-15320077	0.21923	0	0	11.7661	0	0	17.0456	0	10.0582
XLOC_001727	chr4:21930054-21934549	14.3149	11.5851	140.391	422.437	77.8796	1122.96	340.627	61.6819	989.282
LOC112324070	chr1:22469209-22473392	1.00058	0.589252	0	0	0.638073	0	1.04861	0	0
LOC112324071	chr14:7847279-7849288	6.93604	9.90346	9.63601	14.5334	6.17747	0	3.94006	2.2928	2.15936
LOC7483903	chr8:7072360-7073514	2.16835	3.24152	0	5.2884	0.664652	0	4.17387	0	0
LOC112324018	chr14:344616-348969	0.420582	0.213208	1.1483	2.34495	0.436289	1.58512	3.39576	0.907609	5.49097
LOC7475667	chr19:10452776-10456453	15.2627	9.3779	0	106.115	20.5147	0	62.8642	37.6412	0
LOC112329016	chr10:7240554-7246260	3.72489	3.08086	12.5848	43.2702	9.55913	13.8697	40.879	7.12824	0
LOC112329010	chr10:20549758-20550528	4.75411	6.88138	4.90442	79.9814	60.6502	0	47.7588	37.8061	0
XLOC_001427	chr2:23032920-23038522	84.4884	51.5327	250.917	533.674	99.0156	476.615	293.547	65.4063	365.966
LOC18098450	chr5:130327-131416	9.75056	1.59336	0	41.6403	4.3378	0	69.5935	2.14359	0
XLOC_001423	chr2:22978173-22982644	166.481	63.4195	956.409	2717.35	297.177	7602.55	703.658	100.124	2269.12
LOC112325616	-	0	0	0	3.08058	0	0	0.466311	0	0
LOC112328831	chr10:22521242-22521695	24.8679	21.3421	10.0195	79.007	16.3272	0	166.125	51.0553	0
XLOC_001939	chr6:131206-131502	6.74353	10.8365	0	24.6314	37.3187	31.7619	177.162	15.9891	6.53991
XLOC_000868	chr15:15078350-15084136	35.9221	18.2457	89.1926	133.082	29.5696	110.382	104.901	19.3879	79.6826
XLOC_000866	chr15:15047163-15049149	4.0613	4.37063	54.2746	35.6376	8.82797	131.368	9.18495	1.8244	70.5411
XLOC_001736	chr4:22042893-22056441	9.65617	19.1445	37.2809	53.5527	32.4843	69.6239	36.1881	16.5229	46.4243
LOC7484433	chr12:11671362-11673428	0.768619	0	0	9.76875	0.881986	0	15.3651	0	10.9363
LOC18102613	chr10:15643644-15647823	3.35351	1.14511	0.561503	16.225	6.62944	0	16.7782	2.78249	0
XLOC_002043	chr7:15461713-15467996	35.6262	47.0811	117.647	284.235	121.97	137.446	467.995	131.09	178.795
LOC18103589	chr12:879227-879887	5.4105	4.17428	23.3394	15.679	6.7853	0	16.5422	2.01644	7.71215
LOC18097630	chr4:9212323-9212948	0	0	0.603958	206.801	122.782	6229.95	196.867	166.433	5739.86
LOC18098102	chr4:21242321-21246145	19.3901	10.3936	1.15673	134.65	32.7059	0	157.173	32.7042	0
XLOC_000353	chr11:18413635-18428602	43.241	42.0699	109.629	475.667	188.279	349.675	465.464	123.511	341.467
XLOC_001888	chr5:25834589-25838945	1.32243	0.612358	6.15041	12.4072	0	6.80557	12.8726	1.15306	14.1362
LOC7466452	chr2:5638638-5641814	0.495916	0.128269	1.84924	4.47634	0.686566	3.51741	3.36531	2.13149	5.3789
LOC18102508	chr10:10831081-10833832	1.71449	1.01416	4.37148	6.06012	2.34027	0	4.9037	1.34073	0
LOC7469778	chr8:2655619-2657155	29.2824	17.3687	208.214	185.535	40.4052	591.159	250.802	51.6221	848.824
LOC18105207	chr14:5766515-5767379	1.37471	1.53845	1.67668	28.1841	5.26054	9.83367	17.1409	4.93469	21.6952
LOC18097702	chr4:11506395-11508026	0.374495	0.266881	0	2.11881	0.354756	0	2.5502	0.71077	1.71001
LOC18103694	chr12:4735551-4736928	0.655927	0.720111	0	5.16761	2.21353	0	6.58586	0	0
LOC112325820	-	0.939126	0.714541	11.5232	13.6721	2.0434	19.4248	7.23679	0.941134	18.1587
LOC112325824	-	0	0	0	5.31596	0	0	3.03751	0	0
LOC18110600	chr3:2049814-2191685	0.803446	1.15391	1.99426	8.12931	2.5321	5.69167	6.3682	2.23232	0
LOC112323619	chr12:12460275-12462191	0.328846	0	0	2.66553	0.191132	1.01344	0	0	0
LOC112323618	chr12:6431120-6431651	0	0.886907	0	0	0	0	0	0	0
LOC112323615	chr1:16198506-16203476	0.118007	0.410485	0	0	1.4517	0	0.737947	0	0
XLOC_000739	chr14:17452989-17455541	4.19505	0.904114	9.03151	18.1205	4.71536	12.0507	15.0417	3.09427	1.55248
LOC18105346	chr14:12715967-12717988	0	0.379831	0	3.56218	0	0	1.36603	0	0
LOC18098213	chr4:22026390-22027158	12.0095	3.50279	42.4321	93.7462	17.6126	384.323	100.596	19.5179	239.548
XLOC_000733	chr14:17112500-17120795	0	0.459682	1.19141	0	0	0	26.7626	0	14.1685
XLOC_000737	chr14:17321990-17322831	0	1.78446	0	12.2247	7.7427	0	20.2779	0	6.25379
LOC18103964	chr12:14983267-14985862	14.5635	21.3738	30.8417	82.4853	32.6992	57.3256	61.7179	21.8228	11.6366
LOC112325918	-	0	0.104119	0	4.87957	1.00465	0	3.60471	0.516352	0
LOC18104639	chr13:14304478-14305729	149.108	129.856	4.72425	255.691	85.9041	0	49.0054	26.7458	0
LOC112328687	chr9:4528851-4530359	6.42144	5.27462	45.8982	11.1668	6.31101	64.4529	9.94089	0	75.7087
LOC112328686	chr9:3086490-3087738	8.09219	5.75061	68.0734	24.8915	9.69452	159.369	14.953	4.32696	54.0148
LOC112328685	chr9:6194594-6195675	0	0	0	0	0.964088	4.45138	0	0.942364	0
LOC112328688	chr9:4553986-4554879	1.68962	1.92274	7.01568	7.37823	2.33681	7.03181	5.97334	1.39986	5.48771
LOC112323509	chr12:11448701-11450660	5.22752	6.7993	0.347979	32.8747	7.99391	1.25407	71.4479	1.37404	41.8422
LOC112326028	-	0	0	6.02538	0	0	0	0	0	0
LOC112328757	chr10:11618502-11621337	2.31547	1.47001	0	19.5842	8.13032	11.8411	18.6429	3.70012	8.76756
LOC112323505	chr12:11736919-11739615	20.5216	9.29385	7.47871	232.463	52.3502	33.2234	132.31	14.4867	27.6463
LOC112326286	chr1:1596345-1596970	1.02994	1.41102	5.86694	34.0718	11.4303	0	25.7638	10.7853	0
LOC112323297	chr2:3110637-3112365	0.811286	1.58506	0	1.34837	0.656808	0	5.15816	0	0
LOC112324085	chr14:5692974-5694320	1.00225	1.0915	0	9.62281	6.42817	0	14.9699	2.53173	0
LOC112328990	chr10:20011309-20012604	0.214137	0.406038	0	0	0	0	0	0	0
LOC112324247	chr15:9659633-9661997	0.548271	0.877615	0.291848	3.563	0.950877	0	3.21929	0.913107	3.20085
LOC18096161	chr2:3748072-3751585	7.63523	8.05495	116.161	39.4368	18.6843	161.817	39.9082	6.25093	135.261
LOC7465168	chr13:15844245-15847672	0	0	0	0	0.611798	0	0.757212	0	0
XLOC_001067	chr18:16840481-16843555	18.0726	12.053	59.3037	97.6105	23.0351	161.848	89.6297	22.3891	167.371
LOC112328359	chr8:934362-935651	16.173	18.7254	7.36515	56.9664	22.6734	7.44666	55.4658	24.8242	0
LOC112328358	chr8:13328030-13328712	39.5789	21.848	12.2847	258.402	59.2579	17.5904	389.123	47.9484	31.8413
LOC112327194	chr1:50282123-50282833	0	0	0	8.07186	1.35646	0	3.93882	0	0
LOC112328353	chr8:8165832-8167076	67.589	71.7044	114.422	610.941	243.835	469.122	786.95	319.739	810.905
LOC112327571	chr5:25452450-25453296	0.425998	0	0	0	0	0	0	0	0
LOC112327572	chr5:24643496-24648914	0	0	0	0	0.559441	0	3.14496	0	0
LOC112328221	chr1:29819184-29824968	1.28248	1.28206	0.398134	8.11437	1.01313	0	2.95253	0	0
LOC112324553	chr16:73914-75325	6.74171	4.44794	3.21592	42.3751	6.684	7.82637	69.2852	10.872	6.20716
LOC112323874	chr13:2366199-2368864	0	0	0	49.391	0	0	0	0	0
LOC7464786	chr5:21494385-21499453	0.43887	0.706802	1.34261	1.36051	0.72708	2.05976	0.387124	0	0
LOC7489358	chr10:14289246-14290717	1.07605	0.70426	2.49996	19.6119	6.54009	7.43828	21.6189	3.95169	0
LOC112326658	chr2:20800644-20801886	2.26809	3.23286	50.1658	9.13224	2.13488	83.8504	9.26778	4.68698	74.9168
LOC18095498	chr1:41074223-41077564	0.205593	0.369535	0	0	0.725279	0	0	0	0
LOC112323987	chr1:7807161-7810598	0	0.226314	0	0	0	0	0	0	0
LOC112323980	chr14:10757674-10758595	0.654578	0	0	0	0	0	0	2.13466	0
LOC18104658	chr13:14613116-14613856	0	0	3.01227	4.7881	2.00081	0	12.4062	6.68372	0
LOC112324663	chr17:14666768-14668256	2.7993	2.23321	0	10.127	2.91558	0	7.458	1.91576	0
LOC7487144	-	0	0	0	0	0.019149	0	0	0	0
LOC112324666	chr17:13405438-13419566	18.7105	15.1734	2.79234	42.8511	7.58145	0	0	0	0
XLOC_001555	chr3:21810521-21816769	0	11.5878	267.489	56.1481	0	0	720.596	441.702	12682.5
LOC7482284	chr9:6280967-6282792	8.37639	8.66717	0	47.2906	18.0967	0	29.7081	12.1273	0
LOC7459197	chr19:4902104-4905395	0.317889	0	0	0.782451	0	0	1.32187	0	0
LOC112324064	chr1:22467871-22473752	0	1.18248	2.41026	1.75839	1.32075	0	0	0	4.64313
LOC112324063	chr14:3752852-3764486	0	0.125722	0	0	0.213428	0	0	0	0
LOC18101532	chr8:9289202-9292955	0.552632	0.74968	0	5.4103	1.52332	0.325779	3.15421	0.405409	0
XLOC_000144	chr10:91534-91893	0	0	0	0	3.45722	0	0	0	0
LOC18097392	chr4:871236-872402	61.4701	50.6359	905.036	1365.22	488.653	10064.6	1367.68	452.03	10603.8
LOC112324268	chr15:2910694-2911266	0	0	0	2.29684	0	11.9952	6.93608	2.33138	49.6117
XLOC_001434	chr2:23217238-23219582	24.2186	37.01	9.47879	199.803	93.0508	19.6701	158.396	50.8903	24.7937
XLOC_001436	chr2:23228572-23230193	0.96382	0.318334	2.65285	13.3416	3.99155	33.0114	11.7816	4.2014	0
XLOC_001496	chr2:24281699-24287328	65.2756	60.1112	223.805	854.901	227.27	1335.65	909.599	275.223	1639.09
XLOC_000126	chr1:50403479-50408375	41.5934	27.4104	326.643	516.962	137.072	1341.21	418.802	109.654	1603.53
LOC112328141	chr7:539852-540834	7.54624	2.69611	0	108.427	20.3391	6.62575	98.3343	22.3286	0
LOC112328824	chr10:13692118-13694630	1.05803	1.03963	0	6.60443	2.08226	0	7.16127	0.945904	0
LOC112328823	chr10:15763901-15765410	0	0.433845	0	5.23395	2.61254	13.9217	8.44702	2.7601	15.5664
LOC112323426	chr1:29577113-29578098	0.561491	0	0	0	0	0	0	0	0
XLOC_000853	chr15:7627802-7637592	56.5016	61.0904	251.333	403.965	114.558	473.52	448.201	108.675	507.034
XLOC_000852	chr15:7549803-7551888	17.2393	14.1697	0.755436	181.906	46.7436	8.1856	104.893	35.884	4.60178
XLOC_000854	chr15:7654446-7658254	86.9034	76.744	130.878	617.302	182.086	313.709	541.87	101.822	265.836
XLOC_000856	chr15:7698605-7709907	45.9756	42.9194	57.3296	336.646	124.473	354.209	377.723	75.8938	262.372
XLOC_000858	chr15:7805839-7820508	45.3665	30.2043	360.845	311.547	94.5571	772.403	246.774	72.2766	1019.94
XLOC_000631	chr14:17112486-17120860	0.472462	0.616955	1.0248	1.54931	0.153322	0.288441	4.65566	0.742579	9.77096
LOC7482864	chr8:8238064-8241379	0	0	0	1.13831	0.487762	0	0	0	0
LOC18102767	chr10:21453597-21455898	0	0.0536189	0	0	0	0	0	0.359132	0
LOC112324472	chr16:91554-97235	0	1.17073	0	0	0	0	0	0	0
LOC18102761	chr10:21008029-21011184	1.99665	1.3231	26.4789	6.72214	0.912924	27.5907	6.00401	0	3.81361
XLOC_001725	chr4:21830337-21838764	24.637	45.8217	739.845	417.739	175.234	2839.32	474.558	207.292	2796.88
XLOC_001726	chr4:21894432-21896387	7.9713	10.9765	72.1348	91.7066	21.476	334.672	78.2721	27.336	419.15
LOC18094053	chr1:10465918-10469658	46.0511	55.1635	145.212	547.995	186.856	133.016	664.335	186.983	215.356
XLOC_001728	chr4:21954949-21956057	15.6673	13.1374	101.311	149.95	33.3241	311.382	104.731	21.7944	259.739
LOC112328656	chr9:2631577-2632924	0.823665	1.31292	0	4.17551	0.342195	0	3.74234	0.925911	0
LOC7454735	chr15:11838501-11840419	0	0	0	0	1.39351	0	0	0	0
LOC7482461	chr17:9417667-9420277	7.62715	3.42617	0	10.8895	4.05289	0	17.6254	1.57894	0
LOC7464088	chr16:1979050-1980983	6.46749	6.92878	0	48.4792	10.9157	0	24.7088	10.6015	0
LOC112324980	chr18:16826916-16827450	21.005	28.6895	428.373	127.974	59.6506	1288	98.2362	55.3143	962.612
LOC112324987	chr18:16089975-16093934	22.7915	87.5252	123.361	178.282	186.504	154.637	283.121	54.1751	52.1557
LOC112324989	chr18:2914211-2917289	2.01562	0.671428	13.007	2.78978	0.371316	19.9151	4.90953	2.66008	18.6106
XLOC_000925	chr16:49698-54478	117.169	99.7858	1297.15	920.397	279.579	3254.54	705.354	216.012	3212.95
XLOC_000923	chr16:26132-28415	87.6616	56.8159	855.227	869.703	253.271	3968.64	812.858	222.178	3834.5
XLOC_001893	chr5:21375287-21378465	15.713	17.5086	119.216	114.729	28.4803	196.746	180.928	43.8934	325.698
XLOC_000929	chr16:73259-74103	6.54667	3.83641	30.6665	29.8771	7.29641	50.4607	49.4159	9.69379	57.2269
XLOC_001894	chr5:21382209-21396577	18.5475	21.017	74.8633	253.662	116.342	370.518	270.355	65.7935	305.56
XLOC_001895	chr5:21421971-21423149	49.5961	48.9944	277.959	182.338	69.5815	289.256	74.6615	25.3976	188.63
LOC112324500	chr16:952636-954922	3.13054	4.67986	2.23568	34.9316	10.8456	4.19297	30.4304	6.86835	2.58532
LOC112324503	chr16:3416820-3419291	0.410776	0.131907	0.805534	3.52713	1.91399	0	4.48056	0	0
LOC18099281	chr5:9617594-9622546	8.77639	44.9189	3.47776	82.2315	53.0948	15.1986	57.2805	38.7783	9.79599
LOC18099668	chr5:23359258-23362051	0	0	0	2.35662	0.597043	0	0	0	0
LOC18102577	chr10:14397484-14401612	0.206386	0.132964	1.00106	0.669427	1.20615	2.5275	0.746629	0	0
LOC112323531	chr12:13055281-13058071	4.77564	4.90386	0	13.1219	6.43372	0	12.2698	0	0
XLOC_000634	chr14:17229221-17230160	6.31848	11.0136	0.670507	42.1517	9.5687	0	20.1668	3.42732	10.8117
XLOC_000636	chr14:17318497-17319193	6.48867	11.6597	6.78897	33.8852	20.2082	6.84903	22.3705	5.5042	13.4406
XLOC_001428	chr2:23040646-23044994	8.59695	8.94126	65.5566	147.17	49.5476	328.701	79.0381	26.4443	190.159
LOC7472643	chr2:8709153-8712781	0.152879	0.958249	0.904418	1.29071	1.12235	2.86258	0	0.288147	0
LOC112324708	chr17:10314967-10317376	0	0	0	0	0.252496	0	0	0	0
LOC112328475	chr8:19330835-19334519	0.224918	0	0	0	0	0	0	0	0
LOC112324709	chr17:1402437-1403928	0	0.484763	0	0	1.16963	0	4.30019	0.81404	0
LOC112325833	-	0.716114	0.999005	1.00791	1.63923	1.61536	1.43655	3.22535	1.11791	0
XLOC_002057	chr8:14624565-14630519	86.3455	75.9046	180.201	466.404	166.387	483.46	439.727	108.01	395.725
LOC112325831	-	0.13232	0.287566	0	2.10641	1.12498	0	0	0	0
LOC18097578	chr14:11816399-11816769	1.52621	2.01431	0	8.25056	0	0	0	0	0
LOC112323668	chr12:12572824-12573632	2.04797	6.82287	2.75566	26.9325	7.65251	0	16.0006	5.39622	0
LOC112323667	chr1:28885266-28886973	0.465908	0	0	0	1.29405	0	0	0	0
LOC18102400	chr10:7441261-7443486	1.84886	2.48589	29.9767	22.7086	5.7153	43.5837	13.5015	0	42.6932
LOC112326896	chr3:13236229-13237584	0	0	0	1.90141	2.39892	0	14.0036	8.28178	7.76479
LOC112326233	-	0.536399	0	0	1.46301	0	0	0	0	0
LOC112324327	chr15:13104052-13105840	5.54915	9.37053	15.6292	32.4235	7.52392	9.31201	45.617	4.22393	11.876
LOC18096972	chr3:11915879-11918484	0.641154	1.85011	0.756176	1.28966	4.739	0	7.61644	0.605744	0
LOC18097401	chr4:1307518-1310730	5.89092	6.55251	2.03212	11.478	7.79592	0	2.42828	0.794154	0
LOC7481412	chr2:15447745-15448649	7.8115	11.8528	0	58.85	27.3116	0	52.9293	13.5542	0
LOC18096572	chr2:24956676-24966598	5.3488	8.32174	2.42506	82.8374	34.5782	8.0161	70.2701	23.458	4.38215
LOC18096376	chr2:13000040-13003473	1.79091	1.21436	0.278301	0	0.881553	0	0.529808	0	0
XLOC_000441	chr12:15714716-15718622	4.30923	6.79941	2.93075	22.7766	8.62602	0.607339	16.1192	1.82004	0
LOC112326584	chr2:4379403-4380269	1.9407	0	0	20.5944	0	23.2221	11.9676	4.75469	0
LOC112326583	chr2:1503531-1505128	41.1502	50.5995	736.905	1079.26	426.99	7172.5	1337.33	424.695	9502.38
LOC112328035	chr1:42980784-42982463	1.56194	0.90067	6.07993	12.4555	1.50778	10.9013	8.0837	0	3.84055
LOC18095992	chr1:48388656-48389366	21.5995	20.3216	0	406.343	166.477	9.76293	369.86	90.2786	0
LOC112328789	chr10:14949569-14950223	0	0	2.89582	0	0	0	0	0	0
LOC112328030	chr6:2803127-2807539	4.58928	5.16158	3.74557	27.7216	11.7031	28.048	39.7431	5.70201	17.3888
LOC7486558	chr5:15672873-15675891	3.76275	1.71206	4.84983	18.8447	6.84897	15.6742	20.8293	5.12566	8.0512
LOC112328781	chr10:1712177-1712883	2.40749	4.32601	0	25.0082	6.71839	0	17.2878	2.04264	0
LOC112323865	chr13:1516890-1518101	7.57302	2.63551	0	61.5306	9.39967	0	23.3093	4.54814	0
LOC112328784	chr10:20425283-20426329	6.98647	3.40103	1.98963	34.3803	8.32123	7.73346	21.2716	3.73489	0
LOC18096116	chr2:2158712-2161855	0	0	0	0.652268	0	0	0	0	0
LOC112324277	chr15:3959613-3961811	5.27515	14.092	0	68.6322	71.6849	0	102.375	48.8602	0
LOC7489648	chr13:4012564-4017486	3.99343	3.29872	3.04924	12.2046	3.7199	3.05652	7.00451	1.27431	1.61042
LOC112325491	-	11.1676	21.5474	3.44938	25.0188	21.3926	0	59.1949	4.75695	0.844193
LOC112328328	chr8:11225275-11226683	0	0	0	0.533211	0	0	0	0	0
LOC112326163	-	0.102645	0	0	2.07078	0	0	0.434574	0	0
LOC112326167	-	0	0.02542	0	0	0.822294	0	0	0	0
LOC112327181	chr4:19012202-19016530	0.238925	0.17546	0	2.14595	1.44883	5.53347	2.477	0.653694	15.9711
LOC112327180	chr4:16893291-16893599	23.7434	28.9153	0	181.221	42.4433	0	82.8801	28.483	0
LOC112327183	chr4:9164092-9167371	5.46355	6.37172	39.1252	30.1755	7.60358	48.2096	12.4494	6.99457	72.305
LOC112327182	chr4:19017188-19019156	0	0	2.01781	0	0	0	0	0	0
LOC112328324	chr8:1281713-1282921	0.957745	1.41731	0	25.6888	5.07993	0	7.93734	1.68122	4.05947
LOC112327187	chr4:23264300-23265507	0.174503	0.311649	0	4.87	1.64595	0	3.54224	0	0
LOC112325459	-	0.687027	0.746388	0	0	1.28398	0	3.36736	0	0
LOC112328259	chr7:9976327-9977016	5.91445	2.07486	0	49.9903	15.8202	0	56.7379	11.0978	0
LOC112327568	chr5:15858977-15860039	62.8095	39.955	14.2953	798.615	188.13	97.453	333.51	95.1707	39.2435
LOC112324185	chr1:15877598-15878146	0.541476	0	0	6.86682	2.25163	0	12.65	0	0
LOC112324186	chr1:15877443-15877843	0	0	0	7.83909	0	0	1.82449	0	0
LOC7493187	chr12:219745-220367	0	0.304448	0	12.6495	4.77551	0	45.6231	2.97522	0
LOC18096023	chr1:49449967-49453392	0.961841	1.94972	0.259882	7.19963	4.59805	3.81998	6.32268	1.37569	0
XLOC_001099	chr19:15830321-15833020	36.5639	73.4947	32.4483	282.835	107.676	423.438	264.113	82.8543	203.003
LOC112323338	chr11:7664618-7667421	4.12701	2.64931	0	63.9593	20.6693	0	47.5814	28.8689	0
LOC7496804	chr1:28834973-28836555	0.383897	0	0.731455	0.691598	0.73729	0.434159	6.26171	0	0
LOC112327367	chr4:21287578-21288884	0.141385	0	3.54378	0	0	0	0.380832	0	0
LOC112326769	chr3:15825954-15827853	6.66194	6.03784	0	0	23.4502	264.567	0	7.71364	409.382
LOC112323316	chr1:29832680-29836258	0	0	0.404804	0	0	0	0	0	0
LOC112327369	chr4:17812414-17813201	2.23894	1.54496	0	17.2279	12.2295	0	12.9602	0	0
LOC112323312	chr11:9396117-9400400	0	1.70898	2.89956	3.39516	3.3058	0	5.99895	2.4261	0
LOC112323313	chr11:9248469-9252262	0	0	0	0	0.983508	0	0	0	0
LOC112326836	chr3:3716811-3720756	0.79579	3.11262	3.16303	12.6891	11.2499	0	0.797285	10.3275	0
LOC18094285	chr1:351657-355819	2.10249	3.99934	0	19.0261	6.19527	0	16.8673	4.56422	0
LOC112326838	chr3:2659561-2660880	1.2178	1.67406	0	7.4381	3.65131	0	16.6843	1.80553	0
LOC112328401	chr8:2325551-2327077	1.91346	2.18833	2.99754	16.2579	6.08169	0	0	0.345615	4.44529
LOC112324696	chr17:1746839-1748203	52.1611	30.0907	117.737	998.209	212.564	135.104	647.084	209.15	189.596
LOC7453678	chr16:447872-449546	0	0	0	0	1.2222	4.01416	1.46654	0	0
LOC112324699	chr17:4208803-4216633	5.45407	11.6064	72.6928	43.9136	28.3377	77.993	55.2579	9.11311	36.6544
LOC112324059	chr14:1336171-1338357	0.550442	0.257618	0	13.1895	1.7554	0	7.74987	1.48229	0
LOC112328157	chr7:14226593-14228227	0.320313	0	5.89949	8.67286	1.76048	7.73039	0	0	0
LOC18104794	chr14:1401007-1405096	0	0.66528	0	22.2461	8.96927	7.48529	45.6443	5.93285	25.5521
LOC112328154	chr7:9533628-9534751	1.14687	0	0	17.2245	0.461323	0	26.2138	1.83372	0
LOC7456248	chr1:33153379-33163063	0.993219	2.47113	0	8.81118	4.20712	0	17.3679	1.85217	0
LOC18100612	chr6:21938822-21942319	0	0.320159	0	14.9846	1.13989	0	27.1511	2.39389	0
LOC112326901	chr3:16699652-16700575	6.54678	2.98229	13.3412	99.7634	30.7643	28.4767	88.3648	7.90921	32.0196
LOC112325635	-	4.82008	2.48547	8.06672	47.3643	9.32473	17.451	56.5234	10.7223	8.77125
LOC7474712	chr6:5340682-5345053	1.39288	1.27197	0	9.36065	1.71424	0	11.1694	2.58544	0
LOC112328813	chr10:13074322-13076087	0.485291	0	1.17266	6.31541	1.40792	0	5.94384	2.42321	0
LOC112328810	chr10:20798174-20799244	0	0	0	2.12428	0.464425	0	2.98729	0	0
LOC112328817	chr1:35223616-35226720	5.35504	6.14825	6.50284	13.5971	13.7155	7.69398	9.80071	3.35762	5.25743
LOC112328814	chr10:12132483-12133651	2.16615	1.4413	0	16.4644	8.94499	0	19.2462	0	0
LOC112328815	chr10:3201124-3203246	4.48949	5.66284	0	5.52536	3.18232	0	12.5549	4.26014	0
LOC7492922	chr10:16915028-16916508	8.45647	3.94621	37.4971	18.0821	2.9351	47.422	5.08185	0.295144	19.299
XLOC_000840	chr15:6721026-6722166	2.23537	5.62046	0	7.10865	5.22328	0	0	2.26484	0
XLOC_000841	chr15:7010606-7015473	30.2527	29.7604	55.0779	194.522	65.8104	106.406	250.842	58.5267	105.213
XLOC_000848	chr15:7423941-7424756	20.138	14.516	213.62	253.125	59.979	1085.44	232.717	48.0444	933.088
LOC112324463	chr16:11149850-11150614	0.427046	0.637346	0	0	0	0	6.27544	0	0
XLOC_001715	chr4:14535954-14542501	26.9697	34.9238	48.5837	102.031	39.2664	56.0709	77.3319	20.2401	52.2735
LOC18095337	chr1:34197745-34199075	0.113458	0.382664	0	0	0	0	0	0	0
LOC18106312	chr16:12122376-12123105	1.6545	1.97363	3.78905	4.69062	2.38636	7.37227	21.5522	4.07119	33.7945
LOC18106317	chr16:12513478-12514037	97.4791	71.2482	941.938	742.263	300.703	3853.4	744.078	182.908	3323.87
LOC112324992	chr18:755302-757074	1.42958	0.633753	1.88259	1.67883	0	0	0.79788	0	0
XLOC_000932	chr16:97375-106922	44.6233	49.2599	167.17	524.079	198.491	675.839	906.834	225.446	1021.84
LOC7488349	chr8:7695524-7696289	0.677452	1.15466	0	0	0.460552	0	0	0	0
LOC112325020	chr18:13751433-13759311	0	0.046851	0	0	0	0	0	0	0
LOC112325023	chr18:13218593-13220345	0	0	0	2.24971	0.864145	0	2.61566	0	0
XLOC_001901	chr5:21480472-21486627	11.624	15.1265	27.5935	201.938	83.0372	195.528	231.562	56.3608	142.925
LOC112324517	chr16:850992-852546	0	0.191332	0	6.03584	1.43611	0	12.4572	0.560708	0
LOC112324514	chr16:12896663-12899142	0	0	0	1.82214	0.423645	0	5.17018	0	0
LOC112324512	chr1:339764-347097	8.79168	12.6886	56.9977	47.1409	25.0438	83.2941	92.002	12.3403	59.4048
XLOC_000628	chr14:16620431-16655330	83.3144	77.1218	982.006	1190.6	301.286	4037.13	435.817	167.484	3371.88
XLOC_000624	chr14:16398214-16424631	0	0.519172	0.975846	21.399	8.74968	0	549.982	86.6597	1896.7
XLOC_000623	chr14:16338791-16423348	0.473259	29.4519	4.88841	7.03123	698.542	106.58	1362.85	617.873	607.004
LOC18101944	-	4.38918	3.73329	0	13.4009	1.70455	0	28.0848	0	0
LOC112327969	chr6:26405893-26409507	0	0	0	1.73942	0.677771	0	4.36892	1.82668	30.9072
LOC112327963	chr6:18127516-18128727	4.08065	22.9956	7.05247	13.2874	8.62872	0	14.703	9.23419	0
LOC112327960	chr6:159103-160695	2.95379	2.55819	3.42377	4.93724	1.98595	0	0	0	0
XLOC_001979	chr6:126423-133919	15.7443	17.3455	56.1392	133.969	53.4219	134.382	265.493	65.8608	185.969
XLOC_001978	chr6:114464-120488	7.07851	6.69021	11.6134	34.3567	13.3072	15.4527	29.1841	5.14246	24.6439
XLOC_001975	chr6:62891-66659	95.7992	21.8874	230.733	1036.69	84.6759	1212.38	966.135	248.916	3830.65
XLOC_001974	chr6:46829-52078	55.4701	40.8186	135.675	891.257	222.255	536.235	717.471	202.388	456.795
XLOC_001976	chr6:77677-82531	32.6573	15.0479	203.685	94.1932	18.0832	183.781	49.7291	8.38587	153.732
XLOC_001970	chr6:1-8776	0	0	21.5647	6.80509	0	33.6578	148.423	35.2315	1261.47
XLOC_001972	chr6:27545-30017	86.6864	91.2944	699.948	942.615	363.222	2596.26	930.405	263.884	2507.72
LOC18099728	chr6:267544-269969	3.0384	2.48169	0.822604	9.88204	2.22241	0	9.64731	2.17826	0
XLOC_000714	chr14:16257709-16351645	6.02198	89.2638	35.5182	91.0146	2941.43	2.11421	936.774	2150.38	2239.79
LOC112326220	-	5.2531	6.6239	0	5.11449	1.85316	0	0.983922	0	0
LOC7491761	chr7:14408186-14411132	20.9246	19.9335	6.70863	300.036	99.9541	10.422	234.525	83.8869	6.77293
LOC112325934	-	0	0	0	6.81001	1.15699	0	5.63357	1.28326	0
LOC18099656	chr5:22937383-22941259	8.86353	12.2761	2.51018	50.3871	14.7799	1.88477	38.1819	6.75671	0
LOC7464301	chr12:1901193-1903586	1.56778	1.76543	1.74054	6.93103	3.50496	0.929229	7.827	1.25148	0
LOC112326597	chr2:12810725-12813706	0.377633	0	0	2.54176	0.721733	2.29535	0	0	0
LOC112326596	chr2:9065060-9069199	2.81057	2.14781	2.3958	14.3594	6.54044	0	8.60727	3.39023	0
LOC112326599	chr1:39650880-39651496	6.76537	3.1366	0	171.75	19.5008	0	167.271	9.06708	0
LOC7468915	chr5:17533812-17536034	0	0	0	8.51544	0	0	8.09399	0	0
LOC112325806	-	13.7033	9.00596	46.6024	170.589	55.8782	258.477	121.062	34.4657	161.836
XLOC_001393	chr2:22237867-22247111	44.3587	44.8594	7.58359	353.951	130.077	15.6819	259.213	88.7184	16.8915
LOC112328796	chr10:22405760-22410571	2.29855	2.4058	6.53698	5.52022	3.11974	5.77883	10.1875	1.7819	17.6516
LOC112328023	chr6:3143907-3144955	0.488452	1.26743	0	21.3741	14.0621	5.63603	111.084	19.9613	0
LOC112326579	chr2:11710371-11711413	0	0	0	7.3546	1.67932	0	0	0	0
LOC112328020	chr6:23979582-23982083	7.76589	3.58623	8.36772	148.073	35.3151	47.2731	153.624	39.5056	21.0759
LOC112324262	chr15:14181180-14183220	0	0	0.582767	1.88771	0	14.5407	1.11997	0.120149	0
XLOC_000383	chr12:9117119-9119534	21.8797	21.6611	31.3834	146.006	44.3613	86.9911	148.421	31.696	66.0295
XLOC_001157	chr2:14658350-14661736	0.071	0.046698	0.065568	0	0	0	0	0	0
XLOC_000389	chr12:9205534-9208070	20.4887	13.1086	4.89065	532.337	101.404	20.3662	255.335	100.663	11.025
XLOC_000543	chr13:7965647-7966411	2.36119	11.3458	25.0378	19.4665	10.2263	37.9839	18.0773	0	0
XLOC_000547	chr13:8201579-8203295	314.782	277.247	5974.57	2574.68	653.52	13342.7	1295.39	585.153	11811.7
LOC112326687	chr2:24830706-24831446	1.9531	0.758856	11.339	5.26724	0	28.205	4.09571	2.56789	0
LOC112326172	-	0.421006	1.68401	9.82677	17.6772	5.61494	39.8237	18.7535	5.52912	18.0119
LOC112328333	chr8:11064161-11065108	0	0.333438	0	6.25606	8.35037	0	0	0	0
LOC112327178	chr1:21310467-21311503	0	0.16464	0	0	0.794351	0	3.64513	0	0
LOC7493201	chr3:18538817-18542159	9.14247	10.5036	34.7649	99.5001	44.2353	55.8593	188.419	46.6587	44.0452
LOC18108498	chr19:12362621-12363687	0	2.17307	0	0	0	0	12.7713	0	0
LOC7459811	chr10:13609049-13610172	0	0.323333	0	5.71489	3.56942	0	9.50819	1.22618	0
LOC112327926	chr6:26758471-26762881	35.6182	25.6676	1.29557	53.2304	30.7054	0	57.3605	16.426	0
LOC112327311	chr4:9026702-9029674	1.22875	1.02549	0	4.9129	2.46997	0	4.89237	0	0
LOC112327312	chr4:7016137-7022184	0	0.36057	0	1.25768	0.673792	0	0	0	0
LOC112327314	chr4:502384-504278	0.542977	0	0	0	0	0	0	0	0
LOC112323307	chr11:14902643-14920152	3.17194	5.06327	5.69941	23.3738	17.4372	20.8952	32.9853	9.01195	0
LOC112326775	chr3:2981611-2982754	0	0	0	1.73459	0	0	0	0	0
LOC112326776	chr3:18261102-18264235	0	0.540923	0.549484	0.850717	1.52872	9.72726	6.09802	0	3.02064
LOC18107784	chr18:13167218-13171982	0	1.11901	0.297688	8.38877	5.49106	0	5.7102	0.423725	0
LOC7459246	chr19:9133492-9135808	64.9158	100.875	1357.18	1815.84	729.547	14176	1895.11	829.267	12792.6
LOC7458104	chr10:18945101-18950774	0	0.250442	0.448445	1.76104	0.274456	0	1.34446	0.185773	0
LOC112324686	chr1:10101772-10104225	7.86349	5.06552	12.0625	101.711	20.9815	92.4347	128.666	21.8913	62.497
LOC18094455	chr1:7084203-7087419	3.81419	3.84359	0.539095	8.955	2.54236	2.17563	13.2336	1.28065	2.70197
LOC18095104	chr1:27304744-27307463	11.3368	8.46523	82.975	72.4541	13.2487	162.588	23.5571	1.75682	22.8204
LOC18096630	chr3:2658444-2658960	5.07505	5.38951	1.19639	19.1019	9.28936	0	33.532	3.08022	0
LOC112324040	chr14:1062512-1064817	0.479427	0.234525	0	0	1.87127	0	7.16999	2.22288	0
LOC112328424	chr8:10758676-10760482	3.54692	3.34635	0	1.80101	0.610308	0	0	0	0
LOC112324049	chr14:8455072-8457104	0.378874	1.23576	0	0	0.241906	0	0	0	0
LOC112327554	chr5:3930988-3931599	7.80881	1.21378	23.7028	27.6428	0	12.7983	56.1414	0	1.70206
LOC7465339	chr3:16173086-16174433	0	0.391284	1.12821	6.77043	2.58983	3.89572	5.32496	2.48813	0
LOC112328038	chr1:42989822-42990744	1.43528	0	15.0078	6.63072	1.53859	0	8.87656	1.25631	0
LOC112324950	chr18:12797554-12798554	0	0	0	1.77171	0	0	0	0	0
XLOC_001414	chr2:22805817-22807684	63.0153	45.4496	94.5313	288.073	67.0805	116.66	216.146	69.0505	143.651
XLOC_001415	chr2:22826810-22827121	123.695	380.48	44.789	321.4	160.674	70.9681	82.1494	3.17085	0
XLOC_001412	chr2:22717153-22768227	161.142	133.313	2746.07	4848.34	1714.26	43894.7	4271.69	1631.55	38657.4
LOC18106785	chr17:1137284-1140359	2.34257	0.686546	18.2268	12.8146	3.50824	95.437	4.04043	3.1794	27.978
XLOC_001419	chr2:22881628-22882140	4.03533	22.6474	9.49509	27.5174	3.78851	0	19.2883	12.8168	0
LOC112328805	chr10:364755-366445	20.5564	12.8579	100.775	211.236	31.9683	99.1374	142.868	29.048	126.78
LOC112328806	chr10:8772376-8774015	7.84521	3.44544	43.156	46.2266	18.4145	127.508	26.1409	1.84232	85.9828
LOC112328809	chr10:21912686-21918714	0.844547	0.620568	0	5.10114	0.232452	1.96167	1.91122	0.5927	0.364394
LOC112328808	chr10:18715661-18717859	0.105825	0	0	1.91255	0.500232	0	0	0	0
LOC112324145	chr14:2720651-2721859	0	0	0	7.59099	0	9.26095	0	0	0
LOC7470728	chr6:24440637-24442424	0.323669	0.28385	0	0	0	0	0	0	0
LOC112324456	chr16:13268794-13274220	0	0	0	2.81524	0	0	4.29559	1.35913	3.11016
LOC112324451	chr16:442361-444235	3.85186	2.09408	0	36.2181	9.2042	0	10.14	4.57185	6.41413
LOC18102789	chr10:22000198-22002481	3.72964	1.53206	8.72885	23.278	4.68325	19.5593	15.4581	0.96579	7.61468
XLOC_001706	chr4:196714-197765	6.77762	3.59742	0	157.081	40.0494	0	105.25	14.2268	0
LOC112325155	chr19:9248929-9252854	0.861957	1.98547	1.13843	11.614	2.35681	2.96134	13.5806	1.53608	0
LOC112325156	chr19:9362086-9364091	0.719794	0	0	2.2221	0	0	0	0	0
LOC18094276	chr1:125396-127106	6.61739	2.79543	0	634.665	45.9712	14.5842	1780.23	50.5395	10.3745
LOC7482480	chr17:10201950-10202910	6.702	6.30577	11.0628	148.23	37.5858	24.3749	118.989	35.981	19.9064
LOC112327888	chr6:368625-369330	8.92081	8.66355	0	31.5388	9.77176	0	20.4103	11.1757	0
LOC7467992	chr1:26249559-26250774	0	0.125694	0	0	0	0	0	0	0
LOC112325030	chr18:10238598-10240999	4.81187	4.41423	0	111.076	32.9465	465.228	74.0728	14.8095	0
LOC112324520	chr16:11848432-11850602	2.84627	1.17648	0	21.3293	7.5	0	0	1.54162	0
LOC112324529	chr16:11197922-11198375	0	0	0	2.8063	0	0	0	0	0
LOC112328028	chr1:16066630-16071005	4.37479	2.45197	0	23.3604	3.71635	0	11.7322	2.60495	0
XLOC_000756	chr14:18186617-18197509	21.202	16.6379	68.7081	245.895	65.1712	244.179	146.162	36.9315	229.336
LOC112324334	chr15:15035529-15037147	3.90708	2.20323	0	3.19488	2.88577	0	2.35918	0	0
LOC112328329	chr8:7946910-7949250	0	0	0	1.96675	0	0	0	0	0
LOC112327953	chr6:8614600-8615518	0	0	0	2.54364	0	0	0	0	0
LOC112327955	chr6:27186054-27190723	0	0.663384	0	0	0	0	1.87025	0	0
LOC112325204	chr19:11052681-11054716	2.14232	1.5212	0	10.609	2.74756	0	15.6914	0	0
LOC18097510	chr4:5171371-5173702	4.38914	2.81233	8.04233	54.4116	21.8852	0	84.8107	8.13004	0
LOC7467975	chr1:26488431-26491146	0.20948	0.148124	2.209	0.567213	0	0	0	0	0
LOC18099739	chr6:534297-535964	4.10332	2.04846	1.70415	9.42532	3.60679	2.58489	27.1544	2.63056	0
LOC112323409	chr11:1011277-1013290	0	0.692631	0	0	0	0	0	0	0
LOC112323565	chr12:14160122-14187429	1.358	1.47038	12.6232	100.028	5.72934	20.665	17.5921	2.36055	18.2056
XLOC_000765	chr14:18774038-18776939	37.9627	34.6743	346.49	317.977	78.0869	1397.49	266.221	119.91	1723.69
XLOC_000762	chr14:18629555-18634061	40.2618	47.9989	348.576	436.275	177.235	1025.85	242.213	94.5741	722.689
LOC112324440	chr16:13023290-13025090	0	0	0	7.35643	0.543259	0	22.9051	0	0
LOC112325922	-	0	0	0	0	0.820173	0	0	0	0
LOC7467375	chr9:5631306-5633048	0	0	0	5.64197	0	0	7.94672	1.47646	0
LOC7481477	chr9:5173988-5174724	0	0	0	1.58898	0.706573	2.66976	0	0.967445	5.56726
LOC7495699	chr6:2766399-2768175	7.07834	8.57193	13.9425	37.7092	28.7353	25.6478	64.4521	13.8544	51.2151
XLOC_000422	chr12:8998562-8998878	13.2908	5.19989	296.688	155.3	32.1204	822.096	106.417	20.7587	505.127
LOC112323881	chr13:690643-692758	1.40027	0.828052	0.331584	27.0067	7.27011	0	30.8098	6.98751	0
LOC7492061	chr1:30504990-30506737	0.301	0.444831	0	0.589269	0	0	0	0	0
LOC112328257	chr7:13494449-13495600	9.56357	15.2292	2.37178	41.2821	11.3486	0	46.9199	15.1273	0
LOC18096821	chr3:5231177-5231597	0	0	0	3.39008	0	0	0	0	0
LOC112323794	chr13:2922998-2925147	0	0.942256	0	2.48185	3.33432	0	2.45959	0	0
LOC112323798	chr13:9084775-9088865	0.749736	1.78324	1.09799	10.3283	4.85395	0	9.74659	4.94649	0
LOC18102031	chr9:5529508-5531192	0.554454	0	1.34513	0	1.18539	33.6218	0	0	0
LOC112328016	chr6:26630692-26637873	1.69291	1.63469	0.564963	5.94372	2.84668	0	2.92119	0.393555	0
LOC112328015	chr6:5636176-5637866	0	0.417249	0	1.34252	0	0	0	0	0
LOC112327646	chr5:1945012-1945555	0.444322	0	0	1.25	1.37914	0	3.68873	0	3.0455
LOC112326540	chr2:18979275-18983501	0	0	0	6.78582	0	0	0	0	0
XLOC_001140	chr2:14325459-14337602	2.13505	1.35309	12.3719	17.485	1.10953	5.90308	35.5463	8.59561	0
LOC7471655	chr3:10978028-10979383	51.8372	35.8427	32.197	1109.58	331.27	0	1212.77	308.753	55.3973
XLOC_000554	chr13:16110377-16113531	429.677	187.505	40.7012	570.89	119.642	62.6104	227.613	51.2297	92.2292
XLOC_000558	chr13:16200178-16204590	27.8281	33.7973	271.702	321.306	123.276	788.823	444.986	106.905	919.503
XLOC_000559	chr13:16219620-16223359	0	0	0	0	0	1.2217	0	0	0
LOC18101149	chr7:5014264-5015065	10.7816	3.02757	58.1639	127.444	33.8561	512.216	33.9435	11.4309	218.573
LOC112328655	chr9:9470063-9472898	14.58	7.93387	95.5713	98.8802	20.3546	208.452	31.2033	9.29905	92.4477
LOC112328657	chr9:9434463-9436999	0.660905	0	0	0	0	0	0	0	0
LOC7498176	chr8:5478973-5479871	45.4247	73.5985	818.604	243.851	109.191	2302.31	47.7577	14.6673	184.777
LOC112328651	chr9:7955397-7960208	0	0.043337	0	1.09505	0	2.23947	0.619703	0	0
LOC112328653	chr9:7498006-7500964	0.486898	0	0	7.49057	2.31661	1.79305	2.30155	0	5.62112
LOC112328658	chr9:4278749-4279756	18.8477	6.87236	61.0712	61.4936	13.1897	89.4745	73.2765	6.17798	36.6577
LOC112328309	chr8:19076702-19078094	0	1.39043	12.5577	62.6429	11.8461	151.883	15.0781	0	153.673
LOC112328474	chr8:1358960-1359827	1.11772	1.56313	0	6.76088	4.33504	0	10.6856	2.15624	0
LOC112328477	chr8:8377085-8379622	1.84379	5.66969	1.37763	12.8551	9.60937	11.2459	24.7965	3.04549	14.6544
LOC112328901	chr10:19352644-19354061	0	0	1.76543	0	0	0	0	0	0
XLOC_000089	chr1:23517254-23519812	123.908	50.0876	407.548	1567.72	315.247	2804.14	1013.66	174.918	2368.85
LOC112324322	chr15:8561609-8562891	1.2905	2.74647	0	32.4417	14.8936	0	15.9164	6.0965	0
XLOC_000082	chr1:23238472-23238754	3.30144	2.16147	0	62.0448	54.5216	1.73078	69.7844	33.721	0
LOC112324328	chr15:12876183-12879572	0.13845	0.0484855	0.348172	2.88095	0.463936	1.95721	0	0	0
LOC112325999	-	3.4713	1.42527	0	13.8661	2.73416	0	1.71606	0.169464	0
LOC18101496	chr8:7445938-7451117	0.248309	0.338154	0.382978	2.16286	0.73843	0	2.52752	1.20586	0
LOC112326786	chr3:5990838-5992285	0	0.439233	0	0	0	0	0	0	0
LOC112327300	chr4:9002417-9003428	2.78461	2.30681	0.889852	5.60291	6.896	8.85001	6.68081	0.93664	0
LOC112327307	chr4:2229746-2231231	1.86362	0.543669	23.0915	28.3143	3.48481	52.2845	6.92173	2.07146	26.836
LOC112323331	chr11:7344519-7348510	0	0.619961	0	7.3497	0.488137	2.54985	6.54509	0.498859	0
LOC112326789	chr3:19710529-19711387	0	0	0	0	1.1924	0	0	0	0
LOC112327434	chr5:13396578-13397225	0	0.84508	0	12.2909	5.57538	17.5101	0	0	0
XLOC_001561	chr3:21763340-21768477	10.3903	6.64491	30.8977	46.2203	10.3602	37.1561	20.9436	1.17115	11.725
XLOC_001368	chr2:14590009-14594370	0	0.2493	0	3.11594	2.53626	0	1.86749	0	0
XLOC_000178	chr10:954450-955127	4.85549	4.13816	0	0	1.16944	0	0	1.36479	0
XLOC_001361	chr2:14434915-14436534	34.2207	19.6698	86.4336	277.299	58.6989	437.471	305.139	76.1868	389.786
LOC112327239	chr4:9203827-9204839	3.56768	3.11798	0	3.68319	0.408742	0	6.0873	2.4057	2.26013
LOC112327541	chr5:1499469-1502867	2.7202	1.74797	5.20381	16.3937	3.78036	1.18996	16.0799	7.80936	94.4044
LOC112327236	chr4:3685646-3686963	8.14554	9.06844	5.46114	195.641	68.2142	58.6232	238.18	55.7585	30.5646
LOC112327544	chr5:23190996-23192026	11.962	11.473	5.95398	10.6521	6.83961	0	4.23968	1.1833	0
LOC112326968	chr1:33901291-33902254	0	0	0	0.776558	0	0	0	0	0
LOC112326969	chr3:20063958-20064908	0.476013	0.125528	0	5.01227	0.977739	0	8.07934	1.5171	0
LOC112326960	chr3:3501505-3503296	0	0.640263	0	0	0	0	0	0	0
LOC112326965	chr3:12478174-12478952	19.9168	8.57879	3.08582	3.78035	15.1851	0	111.581	16.5143	0
LOC112326967	chr3:18954160-18959799	0	0	0	0	0	4.61512	0	0	0
LOC112324148	chr14:6588707-6589634	1.61055	0.359075	0	2.86573	1.3943	0	5.1923	0	0
LOC112328876	chr10:20074659-20077910	0	0	2.2881	0	0	0	0	0	0
LOC112328879	chr10:10750731-10752707	1.08102	1.07886	0	0.842916	0	0	0	0	0
LOC112324141	chr14:14641564-14642487	1.7044	1.94739	11.2076	13.2623	2.81949	54.5113	9.18713	2.95506	42.7235
LOC112327366	chr4:884892-886515	0	0.339844	0	0	0	0	0	0	0
LOC7494422	chr13:14627407-14628474	0	0	1.13954	0	0	0	0	0	0
LOC112324442	chr16:5775771-5777747	1.007	0.611707	0	20.6941	7.19646	0	57.8115	0	0
LOC112324445	chr16:13643410-13646024	0	0.220642	0	2.19383	1.4092	0	2.68031	0	0
LOC112324448	chr16:11825315-11825902	0.261993	0.372701	0	10.0971	1.004	8.34302	3.70432	0.820457	0.82846
XLOC_001775	chr4:22965536-22973210	7.41893	6.35601	18.9645	28.6386	6.81747	10.1725	16.8721	6.60201	14.612
XLOC_001774	chr4:22931425-22941359	12.4659	9.37143	22.4128	128.726	42.7229	90.6653	161.004	30.1908	84.1931
XLOC_001770	chr4:22855088-22859549	18.2929	25.9052	75.8256	218.928	95.773	215.147	235.308	84.3256	385.777
LOC112323317	chr11:15815374-15817157	0	0	0	0.604118	0	0	0.557424	0	0
LOC112328908	chr10:16909283-16910950	2.09664	1.97555	1.12194	10.9784	4.61631	0	5.17284	0	0
XLOC_002038	chr7:110219-112395	0	0.160743	0	5.31603	0.285549	0	2.50435	0	0
LOC18102131	chr9:9541415-9542232	0	0	0	22.6323	0	0	194.461	6.85927	0
LOC112328904	chr10:3220003-3227545	0.111717	0.028683	0	0	0	0	0.268716	0	0
LOC112326762	chr1:14669438-14670011	0	0	0	0	0.349739	1.82999	2.92767	0.9202	39.7128
LOC18094243	chr1:3106886-3107480	3.65137	6.86698	9.71608	14.7905	4.13329	11.9044	0	4.87033	3.46109
LOC112326761	chr3:14785246-14786891	7.46167	10.7427	34.9143	112.089	42.425	162.856	111.848	17.6319	100.648
LOC18106119	chr16:2474571-2478892	0	0.441487	1.76463	0	0	0	0	0	0
LOC112327897	chr1:33282529-33286055	0	0.217337	0	0	2.11922	0	0	0	0
LOC112326833	chr3:4709634-4710356	9.39769	8.23583	2.16809	13.044	4.14815	0	11.1163	1.92031	0
XLOC_001602	chr4:21982545-21989975	4.59828	8.27116	64.2983	46.9147	16.7265	71.7445	60.3311	12.5297	35.8153
LOC7484769	chr12:9943078-9945918	13.6772	6.59942	129.272	165.57	48.5217	761.706	200.194	36.7177	646.63
LOC7478129	chr3:2221859-2225487	0	3.2028	0	2.07122	3.35289	0	7.33305	1.18494	0
LOC112324532	chr1:42008068-42011539	0.481814	1.43384	0	6.22917	2.72958	0	11.5634	0	0
LOC112327947	chr6:24218446-24219999	9.29415	4.96996	52.3251	126.589	18.1626	334.837	162.05	28.1966	366.244
LOC7479668	chr6:2605994-2609551	0.441576	0.763719	0.657857	6.6935	2.93661	4.03493	1.72511	1.41013	0
LOC112327941	chr6:18638793-18644815	0.498805	1.53859	0	1.92182	1.55789	0	3.7674	0.503006	0
LOC112325315	chr1:38676569-38677442	8.92886	7.48707	123.378	81.115	28.333	373.086	68.0497	18.4046	337.095
LOC112325319	chr19:8695946-8696637	0	1.56967	28.3062	0	0	65.6067	0	0	0
XLOC_001913	chr5:21659736-21664466	24.1253	24.5029	7.42183	107.387	38.4442	5.81451	104.638	20.0763	3.54529
LOC112323819	chr13:5122634-5128241	0.395132	0.751371	0.524421	4.87416	2.44467	0	8.78679	0.795716	0
LOC18100962	chr7:11347078-11350114	0.22076	0	0	0	0	0	0	0	0
LOC112323655	chr12:14300880-14305464	0.187428	0.51078	0	0.88636	0.641641	0	0.448987	0	0
LOC112328347	chr8:18969183-18970389	1.64326	0	0	1.69159	0	0	0	0	0
LOC112325958	-	4.33002	1.00655	0	110.301	12.008	0	90.6241	18.494	10.5549
XLOC_000776	chr14:18903962-18904657	3.28778	2.72838	0	74.8256	5.3091	6.31254	55.2329	3.70512	10.9799
XLOC_000773	chr14:18888399-18889438	106.272	84.859	1589.63	1153.8	399.827	7415.04	1150.31	431.522	8854.47
LOC18101369	chr8:2255081-2259299	1.83004	2.6085	0.497376	40.5588	1.35244	4.67389	36.4158	6.95132	0
LOC18110556	chr3:3079485-3079912	2.09586	0.527969	4.25209	9.26187	4.08506	15.4506	13.6093	2.04447	5.66984
XLOC_001822	chr4:23963994-23969939	13.7983	17.4938	27.989	139.513	49.128	50.2093	136.825	33.6892	40.0523
XLOC_001827	chr4:24018364-24021221	1.2163	5.35245	17.5501	13.7192	28.4471	68.5948	64.4469	27.0059	146.322
LOC18098506	-	0	0.794506	0	0	3.25433	0	4.40334	0.794442	0
LOC18097231	chr3:21526486-21534165	7.96374	6.05701	54.8696	43.7608	6.51817	74.3836	42.4508	5.37193	62.2373
LOC18107880	chr18:16729071-16730545	6.67815	6.89304	47.1824	36.1405	9.5043	71.6076	27.4906	3.45834	73.2212
XLOC_000413	chr12:8600325-8602096	4.32749	6.68119	14.1143	68.306	21.2074	158.241	53.9071	11.7069	93.7032
XLOC_000412	chr12:8553798-8559506	67.7074	123.382	1506.82	777.319	530.582	4612.06	1285.25	377.508	5078.65
XLOC_000414	chr12:8626593-8631614	53.5403	44.5332	124.481	675.611	248.393	339.245	531.168	146.791	229.629
XLOC_000417	chr12:8660368-8669723	85.7344	57.6313	300.574	814.854	227.382	908.443	865.585	184.865	1034.97
XLOC_000418	chr12:8754274-8770377	5.97225	13.5747	81.9857	179.14	130.619	626.449	221.475	55.5237	261.403
XLOC_002100	chr9:7657449-7659605	3.2154	2.77534	6.19348	5.94266	2.92561	16.0297	0	0	4.82506
LOC18102675	chr10:17849894-17850899	0.920544	0.207819	3.64708	14.0243	2.8676	20.5166	7.7696	0	9.97203
LOC18096839	chr3:7967799-7971223	22.0506	20.3399	95.5498	83.1847	18.7838	244.247	81.842	27.4832	107.273
LOC112326558	chr1:29202290-29203482	0.68874	0	0	0	0	0	0	0	0
LOC18099811	chr6:2658525-2659609	2.29305	3.10845	0	3.07232	1.86056	0	1.71195	0	0
LOC18095300	chr1:35800710-35802028	0.600819	0.402716	0	8.55108	4.17843	1.27512	14.718	1.68322	0
XLOC_000564	chr13:16296973-16300788	1205.91	707.681	6922.21	8032.35	1740.74	17059.3	5672.75	1628.67	19172.7
LOC112328483	chr8:14816652-14817752	0.18491	0	0	0	0	0	1.67484	0	0
LOC112328482	chr8:10451501-10452828	0.485297	0.352867	0	0.800901	1.15007	0	0	0	0
LOC112323430	chr11:3716281-3716910	0.613627	0.806346	0	3.96091	2.14456	0	6.79838	0	0
LOC112326155	-	0.574802	0	0	0	0	0	0	0	0
LOC112328644	chr9:9040065-9040910	0	0	0	2.78768	1.81796	0	1.89383	1.02467	0
LOC112328642	chr9:8116805-8124581	0	0.178612	0	0	0	0	0	0	0
LOC112328641	chr9:7206974-7208294	10.4319	17.081	2.42702	117.239	74.3313	0	91.8371	69.384	0
LOC112327158	chr4:6115381-6116241	0	0	0	0	0	1.38828	0	0.508119	11.5799
LOC18105877	chr15:12728034-12728972	1.31837	0.230946	0.386509	1.18059	1.79446	8.60489	0	0	0
LOC7468548	chr14:12800658-12802519	24.2978	20.2964	27.7527	81.3805	22.8526	27.5251	45.2881	15.9602	39.1683
LOC112328468	chr8:11691957-11694280	3.55097	2.90626	0.303574	25.0778	4.84529	0	23.7679	5.69188	0
LOC7484465	chr12:12215488-12218127	1.47183	3.03627	0.723421	6.3677	1.57214	0	3.96552	1.02854	0
LOC112328464	chr1:9368527-9371886	0.637885	0	0	0.620609	0.22906	0	0	0	0
LOC112324336	chr1:9281326-9283009	18.7544	9.53952	166.094	308.439	59.4073	1441.59	494.632	77.24	1444.83
LOC112324335	chr15:6721026-6722820	3.09352	2.51305	3.0897	10.0818	3.40855	2.73498	6.68411	0.107726	0
LOC112324333	chr15:9701361-9702424	0	0	0	3.41654	0.806324	0	3.0852	0.48166	0
LOC112324331	chr15:6734415-6736162	0	0	0	7.08474	0	0	16.6885	4.39537	0
LOC18101482	chr8:6919169-6920286	0.45572	0.371959	0	1.85872	0.760334	0	1.60769	0	0
LOC7492806	chr14:8193583-8194400	1.06263	0.841964	0	15.1239	4.8183	0	8.33722	0	0
LOC112323519	chr12:15522149-15523806	0	0	0	1.99333	0	0	0	0	0
LOC112326797	chr3:20471400-20472979	1.17633	3.23632	26.6251	11.2248	4.43409	52.5555	7.42452	1.65635	17.5004
LOC112326794	chr3:814970-815977	1.08067	0.448001	0	6.7093	3.31469	0	4.37786	4.97225	0
LOC112326792	chr3:3074414-3074831	6.70006	1.75144	63.0552	261.142	34.8162	639.025	356.907	40.5862	1011.91
LOC112326790	chr3:1724809-1726179	0	0	0	22.5958	0	0	59.1071	0	0
LOC112325790	-	2.10169	2.29722	0	30.6478	5.57079	0	25.9852	3.19412	0
LOC112327134	chr4:20348682-20349952	7.8999	2.92235	6.78316	38.249	14.7381	47.358	65.8856	10.5171	40.4403
LOC112325799	-	0	0	0.524412	0.419852	0	6.34416	6.49991	0	7.13106
LOC112326796	chr3:20473414-20480460	5.55815	5.3904	0	39.6002	9.70551	6.78032	28.283	7.43176	15.4798
LOC7487678	chr13:2959134-2964736	0	0.388262	0	1.58464	0	0	0	0	0
LOC112324027	chr14:8900208-8901127	14.2864	23.373	1.65046	89.7885	51.7474	11.7542	76.2465	40.3681	14.8758
XLOC_001355	chr2:14323772-14337827	90.0934	71.5629	626.554	1079.71	298.311	2571.4	1189.81	361.198	3579.41
XLOC_001350	chr2:14272380-14276108	1.53333	0.83734	0	32.285	5.86027	0	22.7078	4.13523	0
LOC112325255	chr19:10525494-10526805	0	0	53.3557	0	0	295.539	0	0	0
LOC112327200	chr4:23344616-23345976	4.01753	1.51059	0.306124	15.2878	5.70447	0	11.8137	3.94496	0
LOC112326979	chr3:1619875-1622011	0	0	3.2635	1.63963	0.998878	49.8121	1.71295	0	16.3342
LOC7483793	chr2:10154477-10155499	0.235823	0.488823	0	0	0.634139	0	0	0	0
LOC112326970	chr3:2782287-2786597	0.136926	0.743204	0	1.00058	1.39158	0	3.51866	0.288176	0
LOC112323566	chr1:20330445-20333128	0.185283	0.053342	0	0	0.250551	0	0.520075	0	0
LOC18103325	chr11:12491380-12492503	0.202308	0	0	0	0	0	0	0	0
LOC112328863	chr10:12328478-12329984	0	0	0	3.59654	0	0	0	0	0
LOC18106926	chr17:2651739-2655396	0	0	0	0.866593	0	0	0	0	0
LOC112328864	chr10:8340003-8341187	0	0	0	2.10206	0.34289	0	2.5344	0	0
LOC112324153	chr14:11800043-11801815	2.8505	1.58319	10.3678	12.7309	2.063	31.5733	11.619	2.7048	17.8272
LOC112324150	chr14:9185847-9188077	2.12505	1.38074	0	18.6116	4.43028	0	15.9697	0.499996	0
XLOC_001402	chr2:22444962-22453558	28.6487	30.6163	195.294	375.381	135.94	912.772	502.999	91.0793	930.007
LOC18104695	chr13:16104184-16105397	0	0	0	1.16856	0	0	0	0	0
LOC7471512	chr5:5603819-5605533	1.03646	1.33041	1.72215	24.2335	7.49098	19.6329	25.5521	0	0
LOC18105652	chr15:1987336-1988302	2.6815	0	41.4343	76.8211	13.886	262.829	107.121	12.1575	246.025
LOC18105650	chr15:2009577-2010548	2.39316	1.21962	16.1644	36.4097	6.88455	96.7303	43.8209	4.12671	126.763
LOC112325179	chr19:14992964-14994298	8.90129	7.59277	142.161	64.1198	24.494	433.992	35.8172	12.0312	243.575
LOC112325176	chr19:12306940-12308476	0.250227	0	0	3.80111	1.51029	0	0	0	0
LOC112325177	chr19:11887589-11892010	0	0	1.00801	0.488994	0	0	4.6214	0	0
LOC112325171	chr1:11923227-11923845	10.946	7.08729	24.0378	91.4385	37.4886	95.7177	136.127	15.2012	96.5343
LOC18102126	chr9:9401167-9403284	5.70892	6.7205	36.9132	26.6478	11.8587	64.9762	19.9558	5.34496	22.2248
LOC112324090	chr14:14510714-14511797	0.6412	1.41829	0	18.6184	8.30787	0	50.3128	3.9117	0
LOC112328918	chr10:16236065-16239381	0	0	0	0.723863	0	0	0	0	0
LOC112328916	chr10:22231136-22231701	0	0	0	5.94872	3.00496	0	2.64006	0	11.7895
LOC7473340	chr13:2547337-2547891	5.37792	4.95942	0	12.4426	1.29929	0	29.7099	4.13539	0
LOC18094259	chr1:3203196-3206695	1.35986	1.49044	11.5218	9.47119	4.0386	34.498	3.55526	1.15597	14.5428
LOC112328912	chr10:17259975-17261929	0.711615	0	7.94231	6.10451	2.12023	39.2579	4.29736	2.95684	15.7351
LOC112328911	chr10:20938240-20941373	0.207692	0.382484	0	2.64382	0.550758	0	0	0	0
LOC112324314	chr15:13960367-13962891	0	0	0	2.75917	0.597728	0	0	0	0
XLOC_000961	chr16:14421917-14430178	4.13397	3.37683	8.51423	58.1259	14.4379	54.2101	54.7698	14.6404	40.18
XLOC_000962	chr16:14465338-14473507	13.1958	13.9992	71.3055	156.8	60.2597	232.59	190.402	44.0357	240.187
XLOC_000964	chr16:14483293-14494070	13.9407	14.396	14.7488	169.325	66.4362	55.4655	157.396	32.7392	41.9029
LOC7476272	chr18:10445158-10445903	8.74274	6.85074	2.21611	312.541	67.7628	37.6509	368.593	78.1922	56.3622
LOC112325011	chr18:267899-269629	1.64718	0	9.96327	55.1883	15.3354	227.909	42.4021	8.8196	144.373
LOC7464685	chr5:22493397-22494392	0.748061	0.087177	0.421566	5.05167	0	12.1211	2.96284	1.12638	0
XLOC_002128	chrPltd:67000-72886	2626.24	6418.06	2307.31	6625.26	4023.91	6112.03	5053.88	3070.31	4523.12
XLOC_002122	chrPltd:46630-157032	3172.98	5743.79	4998.76	2584.33	7675.74	1374.4	2270.62	9149.18	2630.37
LOC112328145	chr7:10560125-10560841	0	0	0.659208	7.95521	0	31.8879	12.7126	0	24.7465
XLOC_001610	chr4:22219968-22224460	2.26928	2.66993	0	9.69083	3.97853	0	10.3756	2.02582	0
LOC112327299	chr4:8995617-8996794	0	0.796699	0	4.02747	1.14979	0	2.145	1.19921	0
LOC7460819	chr11:14446019-14448293	10.4037	6.19118	0	132.266	38.3874	0	86.0262	16.7675	0
LOC112325308	chr19:7461077-7466366	0.318769	1.59964	0	3.77422	3.58679	0	10.3377	1.1202	1.71871
LOC112327939	chr6:27635654-27636937	0	0	0.626879	0	0	0	3.49038	0	1.70022
LOC112324498	chr16:2031874-2033902	0.287348	0	0	2.16231	0	0	0	0	0
LOC112324499	chr16:3700242-3703247	67.5767	208.355	24.4537	755.301	795.164	113.23	970.695	520.985	105.042
LOC112324940	chr18:1575171-1583853	0.54198	6.11314	2.54577	1.35053	4.4961	0	4.67356	0.796707	0
LOC112324493	chr16:8968674-8972934	0	3.40917	0	9.72051	12.7627	0	0	0	0
LOC112324496	chr16:13062794-13063942	0.585882	0	3.41226	0	0	0	0	0	0
LOC18100991	chr7:10124148-10125188	15.1361	20.3806	167.495	22.2116	16.4901	127.372	0.818471	0	6.66624
LOC7463984	chr9:10425450-10428203	8.97116	3.53103	71.2497	37.5509	7.29498	151.674	30.9425	5.75146	121.609
XLOC_000740	chr14:17503529-17505236	428.752	257.788	3423.23	6433.44	1863.95	23957.5	3756.89	1151.77	20935.8
XLOC_000745	chr14:17831285-17845240	13.0502	12.6115	10.7908	58.377	20.9382	7.43052	45.9391	10.9088	7.75921
XLOC_000746	chr14:17858512-17864719	32.2535	25.227	108.795	238.69	74.6686	210.041	163.571	43.6459	131.916
LOC112325948	-	6.58329	3.85959	7.00652	24.8028	11.8973	0	24.7716	7.68091	0
LOC112327841	chr6:8220009-8222134	0	0.099553	1.71434	0	0	1.71702	1.96902	0	0
XLOC_001838	chr4:24187816-24191718	66.0729	61.8078	850.123	625.056	255	2871.38	443.525	170.091	2495.29
LOC112327318	chr4:12112499-12114633	0	0.340424	0	3.4359	0.428852	8.85596	3.92932	0	0
XLOC_001830	chr4:24083307-24087116	2.42808	1.18417	2.08463	39.5439	9.70762	14.4893	19.3748	2.43953	2.49481
XLOC_001834	chr4:24158636-24163682	84.8657	44.1876	36.3921	861.734	238.87	190.786	550.948	157.368	147.749
XLOC_001835	chr4:24164343-24172342	11.33	9.74239	13.7255	50.6422	9.24979	14.2773	46.4774	10.4838	19.9542
XLOC_000407	chr12:15759344-15760326	0.652808	0.506486	12.4632	14.8233	0	37.077	137.129	32.6862	568.414
LOC112326095	-	1.39031	0	0	0	0	0	0	0	0
XLOC_000408	chr12:8285363-8293494	0	0	0	4.83295	2.9949	0	6.84422	2.37779	0
XLOC_000409	chr12:8379595-8379855	2.09569	3.14852	0	8.4494	8.61366	0	36.8137	1.63705	0
LOC18109563	chr4:724350-730438	1.00975	1.24896	1.07516	5.41088	3.97723	2.54549	6.05663	1.17746	0
LOC112326306	chr1:12277065-12284068	2.55748	4.2285	0.846376	10.2277	5.92744	0	5.20102	3.45376	0
LOC112326307	chr1:12275693-12277007	0.45647	0.437987	6.48995	7.3034	3.41151	14.077	4.93596	1.65121	17.5825
LOC18097534	chr3:4708927-4709444	0	0.516554	0	0	0	0	0	0	0
LOC112326522	chr2:2747136-2750784	1.72126	1.8382	0.280885	14.0424	5.67279	7.20749	7.8042	0.970453	0
XLOC_001169	chr2:21808623-21809660	8.05214	10.9201	0	61.8344	12.4918	8.89576	63.178	15.3809	0
LOC112326525	chr1:8407-12425	38.0267	40.4315	0	716.793	257.72	71.0703	795.439	335.02	51.2491
LOC112326526	chr2:25203837-25207937	0	2.42454	2.7489	12.1034	12.9359	17.9646	6.20791	0.500084	5.39148
XLOC_001167	chr2:21750271-21750594	52.8298	53.6073	379.568	306.978	143.162	288.64	6.88085	0.505056	19.0045
LOC18111296	chr2:17476259-17477761	2.21459	3.06599	0	18.8633	15.5785	4.07358	22.6715	10.4737	0
LOC112325894	chr1:32280984-32283488	0.373352	0.234718	1.23711	4.09326	0	0	3.14925	1.32952	0
XLOC_001377	chr2:14803499-14806571	9.24784	8.42624	13.4875	41.9741	9.63617	18.9965	19.3749	6.35779	20.3922
LOC112328670	chr9:8056343-8057041	6.44728	4.01127	3.0484	19.4535	4.9001	20.8699	0	4.55845	0
LOC112328671	chr9:10974514-10976517	0	0	0	0	0	1.33228	0	0	0
LOC7481455	chr2:19423030-19424043	0	0	0	6.531	0	0	19.4716	0	0
LOC7496993	chr14:7076219-7078712	7.52665	11.2834	71.8286	15.8075	6.71639	63.1632	5.7483	2.95327	4.63769
LOC112326634	chr2:22460334-22460807	0	0.49324	0	4.01083	0	0	2.69335	0	0
XLOC_001295	chr2:24609281-24614532	16.3105	11.3459	285.253	325.226	46.1677	3069.01	202.633	56.6913	1890.59
LOC112326631	chr2:19180170-19180734	8.16952	14.6666	34.4747	159.798	62.1302	30.56	124.071	32.4455	0
LOC112324301	chr15:3631338-3632188	0	0	0	3.91326	1.82002	0	12.3577	0.31395	0
LOC18096062	chr2:85449-89369	16.0359	13.259	9.88942	261.961	91.4784	51.4023	158.282	37.3312	31.8323
LOC18100160	chr6:10040530-10041770	1.18486	1.04351	0	5.96596	4.82514	0	12.7737	3.36442	0
LOC112324308	chr15:2092855-2093920	1.07243	1.66675	7.22934	14.5415	4.88912	0	12.4697	0.926952	18.2481
LOC112327321	chr1:19714245-19714737	0.875624	0	0	0	0	0	0	1.87914	0
LOC112327320	chr4:19347048-19348104	1.62737	1.38228	6.58369	17.5641	2.94448	1.26931	20.119	1.16777	0
LOC112327325	chr4:7252016-7253672	0.270517	0.303771	0	0	0	0	0	0	0
LOC112323866	chr13:1396060-1397870	0.452351	0.781239	0	1.88115	1.88176	0	4.10518	2.25209	0
LOC112323357	chr1:48949895-48952271	0.495401	0	0	0	0	0	0	0	0
LOC112327457	chr5:2995010-2995893	3.46435	2.29016	0	4.84072	1.73969	0	2.99159	0	0
LOC112327459	chr1:12528532-12529819	0	0	0	0.978074	0	0	0	0	0
LOC18104429	chr13:12330037-12334865	0.300797	0.265043	0	3.29353	0.864573	1.3775	0.845961	0.268611	0.822589
LOC112324746	chr17:2011144-2013039	9.12242	6.34513	6.19866	43.4766	13.0495	15.2807	31.444	5.29106	12.7891
LOC112323911	chr1:50111708-50112267	60.8642	31.0781	50.6544	344.707	81.8249	116.419	510.303	65.321	282.071
XLOC_000192	chr10:22503150-22503972	3.29016	7.75048	0	33.9693	12.2377	0	40.2271	5.68885	0
XLOC_000198	chr10:22567223-22567920	2.90626	2.43571	4.57878	18.4165	5.21641	17.5813	24.341	0	0
XLOC_000352	chr11:18403598-18407445	23.1842	41.0954	270.949	234.661	118.352	731.947	226.186	92.8253	597.772
LOC112327214	chr4:18778245-18781674	0	0	0	2.37245	0.399198	0	0.604846	0	0
XLOC_000355	chr11:18450851-18456228	26.9316	35.0349	420.399	285.811	82.8272	960.579	194.12	53.3388	956.649
LOC112326947	chr3:10871133-10873416	0.418655	0.384132	0	0.402055	1.37571	0	0.19198	0.269159	0
XLOC_002034	chr7:59168-70625	61.8197	48.0375	144.273	532.874	173.914	235.736	486.439	115.035	558.496
LOC112328858	chr10:11976189-11987210	9.12087	29.8632	44.6299	70.8819	30.4156	191.881	109.959	23.1644	157.893
LOC18110820	chr13:10657024-10659192	1.19602	1.83184	2.74284	3.57403	2.46883	0	0	0	0
LOC18110821	chr13:10660494-10660972	6.1258	0.419784	1.06485	42.2245	4.62797	12.8331	220.405	5.82948	30.9356
LOC112328852	chr10:20002660-20005983	0	0	0	1.37066	0	0	0	0	0
LOC18101370	chr8:2259476-2262222	20.1165	28.7054	173.368	119.851	75.4075	157.262	133.714	39.5837	83.0128
LOC112325579	chr1:24832806-24833429	16.1313	7.38062	7.87691	41.5056	14.8691	26.2119	25.5922	3.0101	0
LOC18107428	chr17:12533549-12534290	1.35989	2.91142	0	9.77992	0	0	24.8406	0	0
LOC18107422	chr17:12570919-12571704	0	0	0	0	0.811617	0	7.86723	0	0
LOC18107423	chr17:12565081-12566181	14.7828	14.4445	6.10664	20.33	6.64238	0	4.34968	1.06704	0
LOC112325169	chr19:4118868-4120525	0	0	0	0	0.827685	0	0	0	0
LOC112326891	chr3:17712541-17714358	0	0.238472	0	0	0	0	3.10715	0	0
XLOC_002051	chr7:15584742-15590681	46.7384	34.8936	115.968	390.417	118.911	220.954	433.822	100.077	390.448
LOC112328922	chr10:6127961-6129253	0.242898	0.250108	0	7.06245	5.02094	0	11.9837	2.25688	2.79554
LOC112326899	chr3:16725169-16726215	0	2.19228	0	0	5.91003	0	15.7926	0	0
LOC18108996	chr12:2662854-2665011	8.49891	1.37519	29.6424	79.1271	5.1501	23.5191	13.479	3.53867	31.5954
LOC112328925	chr10:585531-587193	0.40006	0	0	2.43357	1.97832	0	4.59248	0.566534	0
LOC112325362	chr19:7449073-7454374	0.570056	0.583386	1.19107	2.30866	1.49884	0	3.96382	0.205369	0
LOC18107519	chr18:1095212-1097608	24.1299	22.1806	0	232.682	64.5009	0	168.947	43.0559	0
LOC18106172	chr16:4275119-4276282	0	0.43895	5.42315	4.64323	0	10.0938	0	0.498523	0
LOC7476241	chr18:524346-526071	0	0.066843	0	0	0	0	0.540323	0	0
LOC112324559	chr16:62265-62904	0.800116	1.46209	27.2239	17.3688	11.4591	39.1413	6.15959	2.76317	0
LOC7483987	chr16:3088095-3090992	0	0.468277	0	0	0	0	0	0	0
LOC7464620	chr10:18112947-18114291	4.94637	6.43967	0	36.8927	4.12159	0	57.288	3.91787	0
LOC112324557	chr16:1112335-1113710	1.10842	1.13855	2.75847	7.14775	6.23634	22.5688	7.29954	1.47662	9.34187
XLOC_002133	chrPltd:66069-140063	20935.3	10738.7	1799.81	13078.9	13652.1	908.823	4505.37	13928.5	1194.74
XLOC_001626	chr4:22545797-22553049	1.38925	1.50996	0	8.73329	3.79656	0	0	0	0
LOC112327590	chr5:22862405-22866972	0	0.204298	0	0	0	0	0	0	0
LOC112324797	chr17:11373208-11373951	0.624227	0.268452	0	0	0	0	0	0	0
LOC112324796	chr17:12395264-12397078	0	0	0	1.55612	0	5.21449	0	0	7.38481
LOC7497297	chr14:922108-926580	0.302434	0.065103	0	2.87032	0.406889	0	0	0	0
LOC18106003	chr16:28557-32152	6.05647	3.6581	24.0834	48.4293	16.096	17.8283	43.266	6.30169	39.2434
LOC112328792	chr10:22140026-22141484	0	0	0	0	1.32057	0	0	0	0
LOC7462859	chr2:9148967-9154704	0	0	0.124491	0	0	0	0.499191	0	1.01631
LOC7494775	chr8:12043868-12045754	0.235907	0	0	0.957721	0	0	2.12017	0	0
LOC18105263	chr14:8640222-8641921	0	0	0	0	0.95218	0	0	0	0
LOC18099580	chr5:13536590-13549075	2.7002	4.66704	0	2.95976	0.746678	0	0	0	0
LOC112326470	chr2:7969250-7975704	0	0	0.759183	3.56559	1.93702	3.61533	3.5122	0.689354	0
XLOC_001930	chr5:25843056-25853914	13.782	17.3932	45.4754	131.299	65.0362	147.802	176.043	31.8606	98.3986
LOC112327929	chr6:1744153-1746289	2.81315	1.65035	0.305392	9.77093	2.36325	0	9.55142	0.873125	0
XLOC_001932	chr5:25879370-25883011	24.9342	31.9751	136.689	224.454	87.5866	411.491	279.929	72.6095	532.86
XLOC_000881	chr15:15256413-15265925	18.7339	22.302	14.3152	145.17	65.5973	39.6797	156.162	39.6508	26.995
LOC112324956	chr18:14693945-14695670	18.3092	6.53871	1.9887	241.414	74.8797	2.28054	720.598	46.4073	2.61793
XLOC_001018	chr18:6057874-6058166	15.5772	44.0363	170.659	175.3	65.1686	0	159.145	26.802	0
LOC112324952	chr18:9346264-9349262	3.37315	3.18467	57.0636	71.2446	22.9544	374.223	49.9857	10.1674	173.827
LOC112324482	chr16:13360056-13364173	0.764157	2.68121	0	15.097	7.44098	0	11.9137	4.01135	0
LOC7483765	chr2:9848941-9858794	1.78861	1.08626	1.70961	15.7306	21.0299	3.47025	57.5917	10.5048	5.34144
LOC112326188	-	0.366037	0	0	6.47017	2.23052	0	1.82641	0.916995	0
LOC7471980	chr2:2599331-2603888	4.96058	6.17375	2.53469	12.8199	11.5498	7.68832	28.0561	5.55004	11.9807
LOC18101341	chr8:1652262-1655372	4.48991	8.45795	38.8956	39.6759	22.5505	59.7981	60.1866	16.5035	118.427
XLOC_000757	chr14:18324111-18326162	20.1336	35.2109	68.4809	173.846	61.3602	94.495	233.257	56.3301	140.198
XLOC_000754	chr14:18165451-18171213	24.297	16.7398	34.8579	173.31	60.8042	85.4609	149.435	39.7502	93.4807
XLOC_000752	chr14:18139839-18146904	33.3593	19.9399	76.2668	203.98	46.0661	200.794	174.06	36.5758	156.642
XLOC_000750	chr14:18073949-18083066	0.035901	0	0	0.459162	0	0.155245	1.00498	0	0
LOC112326954	chr1:31897518-31902499	4.22327	4.85718	0	36.4389	8.55698	0	1.9472	0	0
XLOC_000998	chr17:15993880-16000736	32.5124	20.6395	80.0395	304.903	74.6092	118.459	245.728	64.6827	118.266
XLOC_000999	chr17:16007641-16012430	34.4091	26.5826	296.276	274.652	102.016	1007.4	229.841	65.7732	515.173
LOC112325206	chr19:2327362-2345653	0	0	0	3.93158	0	0	9.08888	0	0
LOC112325201	chr19:15785196-15789126	0.362213	0.434196	0.712029	7.18474	2.74443	1.52882	2.60893	1.01396	0
LOC112325202	chr19:12163516-12165884	5.95409	3.12054	0.428716	50.7354	20.9406	0	42.4783	8.91754	7.81764
LOC112327858	chr6:11224875-11226777	9.58013	6.51232	0	51.8085	20.9942	0	38.9461	4.94472	0
XLOC_001400	chr2:22416751-22417550	2.9506	1.46467	0	11.8685	12.1295	0	21.8452	5.56756	0
LOC112327856	chr6:7380491-7383740	7.44587	7.79884	2.67776	9.95999	5.67103	0	6.79436	1.01748	0
LOC112325208	chr19:221308-222491	0.207763	0.505106	0	4.87209	5.93095	0	10.9569	1.92597	2.35256
LOC112326958	chr3:3420634-3430906	1.22224	0	0	0	0	0	0	0	0
XLOC_001801	chr4:23441015-23453210	68.5097	85.5349	54.5022	717.944	333.952	172.014	873.108	237.922	112.693
XLOC_001800	chr4:23435451-23439605	69.5712	60.4378	388.586	385.628	111.68	389.997	261.393	50.9065	249.346
LOC112323680	chr12:14002794-14003163	5.63122	13.5927	162.422	36.0686	26.3948	484.999	0	1.16279	41.5982
LOC18110226	chr8:858629-860040	2.80077	0.566783	0	3.16275	0.65049	0	0	0	0
LOC18110598	chr3:2072856-2076375	0.229529	0.290029	1.286	1.94948	0	0	1.2104	0	0
LOC7488071	chr16:4672304-4673232	6.17415	7.73183	21.7867	82.0092	31.7517	62.5308	223.505	60.0073	119.301
LOC18096814	chr3:4823671-4826337	14.8538	22.2465	196.216	165.147	74.4838	488.366	162.091	54.2373	483.393
LOC7460518	chr1:3892214-3895635	8.0752	6.38202	33.6545	29.1026	12.4067	24.8586	24.4734	3.50455	36.2903
LOC112326532	chr1:35073030-35074228	1.85869	11.3111	190.81	19.033	46.0442	452.317	36.1298	17.8821	184.534
LOC112326537	chr2:5409823-5411041	0	0	0	7.18438	0	0	16.767	0	0
LOC112326534	chr2:9859418-9862400	26.2199	6.51279	1.46625	580.233	178.209	6.22521	1045.16	82.9758	1.85967
XLOC_001116	chr2:6966609-6969161	18.3845	11.5764	33.461	92.1182	28.3947	100.77	76.8856	17.5318	85.3046
LOC18098412	chr4:24018468-24021221	0.153212	2.49269	2.89702	23.72	0	12.8817	80.5254	0	16.829
LOC112326538	chr2:5405350-5406347	0	0.785951	0	3.55267	0	0	0	0	0
LOC7464290	chr12:1756302-1757154	22.5476	14.9276	0	990.319	256.544	0	2202.38	472.942	15.0537
LOC112326498	chr2:9332295-9337206	1.22167	0.80979	0	6.09428	1.61668	0	12.6536	1.8153	8.11151
LOC18101177	chr7:4057334-4059104	3.37263	6.80304	2.37419	7.52794	4.4253	0	9.56379	1.50107	0
LOC7488719	chr16:12871478-12877543	0.873692	0.954641	0.048932	13.0574	4.63751	7.77083	7.53223	2.27652	19.3313
LOC112328669	chr9:5597267-5599512	0.390924	1.35946	0	0	0	0	0	0	0
LOC112327131	chr4:2137949-2138570	0	0	0	4.51703	0	2.18009	3.38788	0.750368	0.757691
LOC112327135	chr4:20348806-20349706	0	1.65147	0	16.544	4.47708	0	5.86295	0.960852	5.43501
LOC112328442	chr8:8976409-8979936	0	0	0	0	0.125954	0	0.502208	0	0
LOC112326627	chr2:9251428-9256016	5.53588	2.16761	1.42096	23.9558	8.96647	1.60965	32.0065	4.10432	0
LOC7473039	chr1:15846229-15847637	5.38485	3.27205	0	39.1976	8.85141	0	57.0354	10.934	0
LOC112324311	chr15:2507023-2508332	3.65904	2.91729	0.469739	0	2.82859	0	10.8085	0	0
XLOC_001029	chr18:6367191-6367501	1.87054	1.31318	0	32.9256	10.9008	7.10555	50.5904	24.9778	0
XLOC_000212	chr10:245655-248340	35.9883	39.9944	13.8171	113.279	56.8392	14.6008	143.82	29.1408	12.8502
XLOC_000211	chr10:237158-240364	30.1733	16.2509	64.6072	315.613	86.5099	321.013	174.375	33.6006	180.03
XLOC_000216	chr10:309089-321220	10.5751	12.5127	37.1952	86.8401	29.1023	41.1414	99.2627	25.184	62.0472
XLOC_000214	chr10:268699-271362	21.1402	19.6279	36.1582	151.966	35.1588	134.64	167.536	40.5124	407.544
LOC18108560	chr19:12999102-13000311	102.5	50.3091	0	229.66	41.0922	0	116.27	44.9086	1.0229
LOC7497585	chr6:8008270-8009267	0	0.152245	0	0	1.9584	0	2.88301	1.26332	7.36908
LOC112328594	chr9:2244985-2246015	1.65358	9.2599	0	17.7735	9.59618	0	29.949	9.74141	0
LOC112323343	chr11:18123586-18124811	20.9281	9.93447	0	15.6194	0	0	0	0.959666	0
LOC112327041	chr1:3229209-3229913	0	0	0	0.868152	0	0	0	0	0
LOC112323349	chr11:3765088-3767839	0	0	0	0.942468	0	0	1.55427	0	0
LOC112328338	chr8:8219301-8220664	0	0	11.6177	2.56617	0	0	0	0	0
LOC112324077	chr14:637090-637872	11.6078	9.25442	0	174.8	46.2314	0	213.54	77.8449	0
LOC112327661	chr5:1641810-1643367	0.258534	0.625362	0	1.09127	0	0	1.80216	0.91586	0
LOC18098988	chr5:3916763-3928532	2.02615	0.163687	1.29569	6.90297	0	0	12.8385	0	0
LOC7487397	chr4:7132179-7135015	1.27894	0.867031	0.540849	9.88064	3.42188	0	9.99125	1.1784	2.29148
LOC112323907	chr13:14546190-14564713	0.808206	0.573752	0	2.07146	0	0	0	0	0
LOC112323906	chr13:12621682-12623762	11.1189	0.389581	5.03402	2.06287	7.30715	10.1975	1089.28	1.62879	11.9763
LOC112323901	chr13:12370646-12371350	1.28949	6.82571	0	43.5241	22.8232	43.7411	30.1332	25.542	27.2083
LOC112323903	chr13:8544404-8547127	0.056359	0.381636	0	0.595743	0.215661	0	1.56295	0	0
LOC112324003	chr14:505387-507104	0.569897	0.881919	0	0	0	0	0	0	0
LOC112324005	chr14:6209596-6210470	0	0	0	1.5633	0.402243	0	1.64542	0	0
LOC112324004	chr14:2009451-2011138	0	0	0	1.50216	0	0	0	0	0
XLOC_001331	chr2:6887224-6891071	21.6667	10.1657	135.705	274.245	60.9152	656.226	145.547	32.1416	431.438
XLOC_001339	chr2:7028813-7031515	93.3137	56.926	436.926	504.981	117.135	732.731	480.501	102.28	952.274
LOC7478058	chr1:8542963-8544487	1.42245	3.34468	0	26.9104	13.1387	0	22.2045	5.42373	0
LOC112327597	chr5:2323894-2327984	0.570171	0.757196	1.94098	9.66154	2.07828	3.93949	7.35641	1.92153	0
LOC112327269	chr4:19644286-19644741	1.63234	2.2363	31.8809	22.3818	0.430411	0	14.4201	0	0
LOC7469635	chr9:8178598-8182804	0.421348	0	0	3.08253	1.00704	0	0.551996	0.369521	0
LOC112328481	chr8:10008595-10013561	0.508877	1.39715	0.64143	10.9361	3.27098	0	10.8013	0	0
LOC112329087	chr11:8147892-8149673	2.02531	5.61853	1.59153	4.07852	3.29617	6.79193	8.85454	1.30763	0
LOC112326957	chr3:3482071-3486098	0.331385	1.58643	6.85376	3.44981	1.38586	4.81928	8.84525	1.74603	4.57945
LOC112328480	chr8:6041423-6042074	1.01876	0	0	11.2784	3.54456	0	16.4735	0.916976	0
LOC112326959	chr3:3562407-3563822	0.56839	0.844045	0	0	1.42143	0	3.15356	0	0
LOC112325681	-	21.3236	11.51	6.97233	100.393	18.716	8.53373	101.736	11.1172	11.15
XLOC_000037	chr1:37996541-37998614	21.6956	14.6356	124.997	227.594	53.3971	424.843	183.999	32.5905	384.508
XLOC_001244	chr2:23676690-23677323	3.94462	14.9834	9.40109	32.3468	23.3618	0	26.5354	4.81233	0
LOC112329150	chr11:11334315-11336440	13.0097	7.54251	48.0611	13.2603	1.0281	0	3.74177	3.2593	0
LOC112328936	chr10:14896229-14899592	10.9118	4.89793	2.47999	2.64446	0.612369	0	0	0	0
XLOC_000691	chr14:14737526-14739157	6.78252	2.60307	127.009	0	1.36595	0	2.35037	0	0
LOC112327919	chr6:10274450-10279576	23.0954	47.6124	792.311	29.6796	12.5044	323.902	2.31217	0	20.6351
LOC112327913	chr1:25084738-25085509	1.64683	0.820797	0	0	0	0	0	0	0
LOC7484351	chr12:13271188-13272249	86.0065	36.8904	686.047	55.6055	15.1093	206.947	0	0.517223	7.9916
LOC7491627	chr10:21675794-21677299	2.45088	0.545712	0	0	0	0	0	0	1.16322
LOC112327867	chr1:2590170-2591372	1.64481	0.612504	0	0	0	0	0	0	0
LOC7467404	chr19:11394855-11398464	10.2447	6.87847	48.0884	26.9702	3.87452	3.79794	11.1874	3.30251	24.023
XLOC_001813	chr4:23700865-23706977	1.77211	2.07209	18.462	6.26072	1.76679	11.3452	3.75134	1.50004	5.63052
XLOC_001814	chr4:23866188-23883408	3.11561	6.40853	43.3878	10.5832	6.80473	20.4261	10.4089	0.072019	4.60984
LOC112323593	chr12:5272282-5274606	4.24589	4.1064	30.2153	3.76765	0.439408	7.54026	0	0	0
LOC112328432	chr8:5856610-5857639	0.921725	0.176604	7.23894	0	0	0	0	0	0
LOC112325188	chr1:42184568-42186034	3.71719	9.11046	5.54852	0	0.852223	0	1.64541	0.521714	0
XLOC_002111	chr9:12917090-12934809	73.6067	90.184	704.141	2.94075	1.60979	10.9974	0	0.199117	0
XLOC_001481	chr2:24089618-24090926	116.828	88.2459	529.617	30.1	18.4201	115.812	0	3.85211	0
XLOC_001484	chr2:24136184-24138094	72.3325	101.446	369.223	196.817	87.0873	227.87	175.42	58.2938	147.239
XLOC_001487	chr2:24187088-24193088	55.9708	38.2515	532.251	40.4589	5.18015	126.853	6.87593	1.01702	39.7334
XLOC_000687	chr14:7409534-7417602	73.2113	106.073	135.62	91.7581	43.2365	143.85	119.512	25.3625	102.702
XLOC_001796	chr4:23334215-23339508	47.8728	49.1649	89.8197	89.0732	27.923	43.5048	114.931	19.4233	35.1726
LOC112323746	chr13:15238158-15239553	6.12434	2.15015	19.4016	0	0	0	0	0	0
LOC112323563	chr12:14117781-14122170	4.43868	6.9454	23.691	6.70126	4.41054	7.70115	8.11733	2.30833	3.29684
LOC112324608	chr1:29124437-29132643	1.19943	3.01913	0.385217	0.572496	0.649877	0	0	0	0
XLOC_001812	chr4:23653285-23685862	2.14129	1.76159	5.99066	3.49439	1.04407	4.38024	2.73799	0.93776	3.44153
LOC18107813	chr18:14913717-14917006	13.3274	18.3193	14.8908	18.2416	5.30168	0.814692	16.421	4.80056	0
LOC112324292	chr15:10816792-10817770	6.14714	29.9967	17.6023	0	4.26732	7.85469	10.9334	1.99589	0
LOC112328419	chr1:47319053-47320248	4.85168	7.64341	0	0	0	0	0	0	0
LOC112326779	chr3:2553021-2554021	3.04526	1.27576	8.70138	0	0	0	0	0	0
XLOC_002097	chr9:7596028-7604454	10.5557	16.5052	5.99727	19.5957	8.32309	8.82252	40.4417	6.18714	0
XLOC_000796	chr15:7059771-7102732	1185.01	790.087	11826.3	648.735	137.115	3625.29	459.337	79.971	2549.55
LOC18101383	chr8:2987035-2989174	0.300286	0.631773	0	0	0	0	0	0	0
LOC112323767	chr13:6905904-6906776	21.6166	17.0573	13.441	6.36435	2.15568	27.8681	1.38619	0	0
LOC112325535	-	1.15644	0.498965	0	0	0	0	0	0	0
LOC18104760	chr14:792588-798846	0.872038	1.35873	0.460609	0	0	0	0	0	0
LOC112328887	chr10:17131950-17136966	5.00525	7.05394	54.2478	4.9371	2.61542	25.2747	1.39584	0.193516	0
LOC112323833	chr1:8576858-8578246	1.15905	0.477917	0	0	0	0	0	0	0
LOC112323838	chr13:6465889-6468798	5.40645	9.09849	0.233103	2.97675	0.456605	0	2.51418	0	0
XLOC_002092	chr9:7478861-7482960	44.0039	28.6968	74.3303	11.1111	1.61541	2.62965	0	0	0
LOC112324946	chr18:3433038-3434153	0.624593	0.35771	8.11573	0	0	0.484897	0	0	0
LOC112329028	chr10:3864508-3867949	11.0253	7.52478	24.4396	0	0.515578	0	0	0	0
LOC112329024	chr10:11161290-11162674	0.751353	0.655988	0	0	0	0	3.75347	0	0
LOC112324435	chr16:10845839-10846457	20.4761	12.274	51.502	11.813	2.24629	22.8183	4.42243	0	3.60437
LOC112326496	chr2:5817741-5819843	0.580922	0.269093	0	0	0	0	0	0	0
XLOC_000246	chr10:22506570-22513507	453.234	408.315	2125.79	16.003	6.95933	56.4728	0	0	0
LOC112328509	chr8:13105334-13111320	8.97888	15.9989	243.519	35.3375	8.69306	109.534	32.517	6.91219	177.626
LOC112324382	chr15:13566621-13571204	14.0622	29.2906	55.9508	20.2167	13.7999	36.3113	8.97429	4.60263	19.3714
XLOC_000063	chr1:60607-67121	2.32485	7.76792	8.96943	1.93972	2.40564	0	0.683413	0.534331	1.21059
LOC112326878	chr3:18392541-18397018	5.45597	1.87214	5.24924	2.94146	0.282456	3.92883	132.84	0	1.09529
XLOC_000111	chr1:38182244-38187687	24.1147	16.3449	53.4931	80.1797	19.0967	44.9456	63.1637	12.7365	12.4373
XLOC_001448	chr2:23511813-23514425	9.14201	3.32917	11.0934	11.1956	1.29247	0	7.31032	0	11.5203
LOC112323636	chr12:4536535-4537069	4.20866	7.85579	50.8184	0	0	0	0	0	0
LOC18103656	chr12:1918401-1919451	0.616672	1.0899	2.73673	0	0	0	0	0	0
LOC112323631	chr12:780937-784908	0.055437	0.185312	0.277698	0	0	0	0	0	0
LOC112325469	-	7.13221	3.27682	35.104	9.45838	3.227	2.91696	3.09328	0	9.93467
XLOC_000291	chr11:13858472-13863348	12712.5	12436.6	4521.63	3317.44	1300.11	738.308	1758.45	645.057	425.532
LOC112328991	chr10:20013491-20015039	15.4669	10.3534	48.4146	20.0608	9.38925	18.0538	9.60372	0.819529	1.18581
LOC18095145	chr1:29103845-29111705	1.13067	7.7943	4.95058	1.19839	1.37156	0	0	0	0
XLOC_001450	chr2:23578206-23581801	30.5202	26.295	83.3439	48.7276	23.5055	87.6237	40.7027	17.9515	45.4182
LOC112325279	chr19:3197221-3198006	5430.89	2820.31	343.257	1175.16	286.695	40.9463	896.396	201.878	54.8954
LOC112324897	chr18:938055-939806	4.20166	1.08232	1.86573	3.75591	0.470833	0	2.6029	0.603129	0
LOC18096393	chr2:13960844-13962351	1.86542	1.78841	7.77588	0	0	0	0	0	10.965
LOC112324094	chr14:10034080-10036577	0.280958	0.058876	0.670573	0	0	0	0	0	0
LOC112329151	chr11:11337322-11337858	5.66046	3.77485	8.89808	0	0	0	0	0	2.10466
LOC112327946	chr6:7613042-7616133	0.867205	1.41807	0	0	0	0	0	0	0
LOC7456358	chr9:10076653-10077437	51.8944	61.7341	685.906	7.32085	1.4102	24.4687	8.5239	5.28803	38.6294
LOC112326817	chr3:21660459-21662299	2.00372	5.70526	0.42764	1.19481	0.330276	0	0	0.153951	0
LOC112324073	chr14:5819649-5825404	36.672	24.3669	145.193	92.2377	20.8084	83.332	97.4238	14.9234	104.586
LOC112329011	chr10:17291458-17292695	142.492	118.303	1824.34	108.352	30.6952	383.744	66.3563	23.7603	370.245
XLOC_000867	chr15:15065638-15076927	46.8581	47.9314	272.951	70.8818	26.8809	120.629	16.8407	6.55637	22.8117
LOC18099070	chr5:6508463-6509110	41.6372	81.5297	17.2848	0	0	0	0	0	0
LOC112329136	chr11:16889236-16890349	0.906491	1.07724	7.60464	0	0	0	0	0	9.51404
LOC18096945	chr3:11652635-11656739	4.50215	3.38018	2.04714	0.768179	0.273191	8.74144	41.2016	17.2053	6.0099
LOC112323479	chr12:15299145-15300578	0.950989	2.06955	15.1232	0.599086	0.371391	0	1.44152	0	0
LOC112326809	chr3:21344503-21345509	16.7923	26.7427	12.2534	28.7867	9.69369	11.2569	22.9932	3.68094	2.20738
LOC112324669	chr17:11567509-11568131	519.232	609.593	278.74	456.081	142.257	26.3057	947.916	280.875	71.1081
LOC18101534	chr8:9385046-9387064	19.2368	18.0888	8.13457	25.8829	11.8711	5.18843	40.1287	7.36891	0
XLOC_001439	chr2:23243321-23246677	16.9206	13.7427	47.9358	33.748	10.3956	43.9819	30.4579	5.83411	33.5096
LOC18102167	chr9:11051919-11054463	1.29644	0.619406	0.631449	0	0	0	0	0	0
LOC112324982	chr18:12481125-12481553	1.39552	0.764055	4.84503	0	0	0	0	0	0
LOC112324985	chr18:12740108-12745693	0.705092	1.17998	0	0	0	0	0	0	0
XLOC_000928	chr16:69948-72715	101.332	65.2878	487.305	163.519	49.7389	282.473	108.664	22.2277	157.961
LOC18099282	chr5:9627694-9630166	125.959	12.5643	10.2249	70.6844	23.3723	8.4413	64.4356	12.6885	6.43815
LOC7475545	chr10:13387141-13389655	0.200921	0.179493	1.1499	0	0	0	0	0	0
LOC7457916	chr8:2974602-2978062	0.611069	0.109188	0	0	0	0	0.733185	0	0
LOC112324461	chr16:7179393-7181642	0.673223	0.128711	0.493221	0	0	0	0	0.314618	0
XLOC_001713	chr4:14263979-14270166	62.0143	80.4537	43.9616	82.5482	24.1965	2.47671	72.2399	20.741	1.71016
LOC7466782	chr7:12409042-12411243	4.73775	3.36486	2.05692	0	0	0	0	0	0
XLOC_000934	chr16:110270-115100	40.9845	53.5473	8.14971	0	0.082141	0	0	0	0
LOC112324039	chr14:1066812-1148324	3.72571	3.54666	40.4896	12.3347	3.88367	2.69608	9.56822	2.27757	0
LOC112324260	chr15:334158-336149	0.379768	0.652426	0	0	0	0	0	0	0
LOC112325278	chr19:11625048-11628293	8.06524	12.2619	259.538	8.66962	6.30708	29.1107	2.0146	0	8.91183
LOC112327179	chr4:22153907-22155419	0.5822	0.95774	0	0	0	0	0	0	0
LOC18108325	chr19:9070232-9071345	12.5715	11.5038	18.9648	27.5577	9.25369	23.9873	24.2896	5.16664	23.8754
XLOC_000090	chr1:23558729-23572780	100.088	80.2179	9.72386	9.04566	1.40884	0	0	0.875155	0
LOC112327319	chr4:764880-765800	3.41864	0	21.8316	0	0	0	0	0	51.1792
LOC112328039	chr6:10936906-10938942	0.322125	2.69195	5.69069	2.71661	0.527836	0	1.41667	0	0
XLOC_001418	chr2:22872210-22881506	15.8614	16.3316	142.533	32.7983	14.0026	0	14.078	0	0
XLOC_001701	chr4:150277-153189	15.1211	13.2368	72.1512	11.0849	3.73504	11.6213	1.28123	0.226193	8.95702
LOC7466798	chr7:12176860-12178035	2.06811	1.60802	23.2104	0	0	0	0	0	0
LOC112323364	chr1:48773707-48774497	12.9154	9.71918	29.7801	7.99238	1.1642	0	6.67845	1.59718	6.7003
XLOC_000898	chr16:124616-125567	2.14651	1.71324	11.6275	0	0	0	0	0	0
LOC112327957	chr6:8055309-8057466	1.02551	2.67868	0.827275	0	0	0	0	0	0
LOC7492377	chr10:7807262-7808123	36.3043	26.7912	209.11	19.9862	4.73877	61.5122	3.58524	2.28741	0
XLOC_000763	chr14:18673120-18680236	71.1382	88.0603	498.539	214.704	89.2289	393.763	224.35	56.838	287.386
LOC7467680	chr1:34215593-34216972	4.94112	3.30353	57.7798	8.43229	1.99544	15.9668	0	0	27.7086
LOC7481475	chr9:5196224-5200226	1.61537	1.62643	10.2537	3.08068	0.748349	5.9588	4.60764	0.347217	0
LOC112329026	chr1:2251871-2252859	9.91025	6.88983	33.6317	19.7507	6.80865	29.5675	10.7258	2.07268	0
LOC112326541	chr2:14658350-14661736	1.07924	1.61335	4.63615	0.875447	0	0	0	0	0
XLOC_000399	chr12:9671088-9671701	35.0511	26.2081	244.591	134.482	25.9203	146.741	220.103	25.207	32.523
LOC112323429	chr11:12967069-12967773	2.54512	1.01291	3.16434	0	0	0	1.22049	0	0
LOC18095840	chr1:46368051-46377489	2.14004	14.9399	22.5545	3.41276	3.67273	0	9.04889	0	0
XLOC_001363	chr2:14468042-14473260	16.6399	13.6625	23.0136	17.8074	7.50838	1.14229	11.8937	4.36236	3.00166
LOC112328875	chr10:12167873-12169294	90.2663	80.4699	327.569	28.3615	10.1475	23.059	39.8978	8.87654	34.4908
LOC112327120	chr4:16761841-16763443	4.31245	5.5464	29.492	0	0.824688	9.13676	2.51666	0.25368	0
LOC7490179	chr7:12614055-12617128	6.04643	2.14503	21.0203	0	0	0	0	0	0
XLOC_001826	chr4:24003159-24008298	114.034	82.0372	170.864	286.76	72.5849	134.507	137.078	30.712	89.9519
LOC112323431	chr11:7892694-7893275	10.9599	10.7992	0	0	0	0	0	0	0
LOC18109309	chr10:6618012-6620931	2.88836	1.17529	0	0	0	0	0	0	0
LOC112328649	chr9:6764593-6766677	595.837	456.681	3028.98	166.183	59.0001	300.953	104.775	23.3578	93.4929
LOC7479893	chr8:2412328-2415997	0.393287	0.285626	2.47362	0	0	0	0	0	0
XLOC_001358	chr2:14363265-14370661	63.2981	59.1327	210.577	13.9607	3.00991	20.8677	7.68074	1.67718	2.24485
LOC112324329	chr15:4225554-4227394	2.86977	4.07218	3.14073	0	0	0	0	0	0
LOC7482224	chr10:14899803-14901231	5.58328	2.13142	0	0	0	0	0	0	0
LOC112326976	chr1:21732511-21734477	6.17239	12.6561	19.695	4.01503	1.32372	3.25698	0	0	5.65453
LOC112323315	chr11:136715-140841	34.3509	31.6464	33.591	0	0	0	0	0	0
LOC112328917	chr1:132130-133878	3.08404	2.84833	21.784	3.55998	1.47186	6.07139	0	0	8.59313
XLOC_002129	chrPltd:81748-83892	4049.58	9011.12	74203.3	7135.58	7331.56	33190.9	14290	2873.74	26989.3
XLOC_002123	chrPltd:8898-26244	1821.82	6506.09	6127.38	1770.63	3176.64	2377.51	4656.01	1640.69	941.972
LOC112324941	chr18:1575454-1585071	0.801299	0.866932	2.71369	0	0	0	0	0	0
LOC18096806	chr3:5377797-5378064	59.0722	29.3587	70.9589	75.1218	3.36128	0	25.2663	5.97162	0
LOC18096803	chr3:4686691-4687772	1.3551	0.842423	0.723514	0	0	0	0	0	0
LOC112327149	chr4:18929511-18932652	1.63985	1.67449	0	0	0	0	0.988855	0	0
LOC112323350	chr11:16364624-16366618	3.54773	5.09593	15.9675	9.32795	6.13586	6.7637	17.3331	7.55921	5.00082
LOC112323354	chr11:16742843-16743668	3.29009	1.76398	0	0	0	0	2.36923	0	0
XLOC_002059	chr9:141443-155797	2.16041	1.51455	0	0	0	0	0	0	0
LOC112327923	chr6:7005602-7007002	6.55264	9.08059	5.35976	0	0	0	0	0	0
LOC112324954	chr18:3597862-3599005	1.07164	0.997249	9.74024	0	0	0.469796	0	0	0
LOC7478751	chr9:8050706-8052488	76.5882	130.853	825.048	56.9876	18.3696	134.504	23.8854	9.3877	35.2527
LOC18102584	chr10:14687212-14687819	96.2114	103.998	1856.05	57.8544	19.3466	542.267	5.36537	2.98311	61.9476
LOC112326531	chr2:7183144-7184760	1.37505	1.37154	4.40316	3.14691	1.02615	1.74162	1.84601	0	0
LOC18096080	chr2:828336-830081	6.4604	5.23617	0.591723	0	0	0	0	0	3.27195
XLOC_000215	chr10:276352-282904	70.7462	80.2995	97.6781	147.406	54.422	65.192	138.472	37.3159	50.8223
LOC112325575	-	1.26424	1.52872	10.5103	0	1.13905	0	0	0	0
XLOC_002045	chr7:15489865-15492586	216.979	194.854	516.741	342.813	138.509	198.49	185.401	73.7014	108.717
LOC112326076	-	0	0	0	0	0	0	7.86068	5.75704	0
XLOC_002030	chr7:16-300	0	0	0	0	0	0	0	30.2318	1194.6
LOC112328923	chr10:6465310-6468293	0	0	0	0	0	0	0	0.205921	0
LOC7473020	chr1:20624220-20624861	0	0	0	0	0	0	0	1.57471	0
LOC112326616	chr2:8075461-8079997	0	0	0	0	0	0	1.10931	0	0
LOC112325741	-	0	0	0	0	0	0	0	0	3.73614
LOC112326981	chr3:1581711-1582900	0	0	0	0	0	0	2.80821	0	0
LOC112326873	chr3:20819725-20821284	0	0	0	0	0	0	54.6721	0	0
LOC112324734	chr17:3145966-3147881	0	0	0	0	0	0	7.74884	0	0
LOC18095424	chr1:40028272-40029453	0	0	0	0	0	0	6.93057	0	0
LOC112328638	chr9:3797350-3798202	0	0	0	0	0	0	250.429	0	0
LOC112326778	chr3:9809631-9810588	0	0	0	0	0	0	5.6091	0	0
XLOC_000511	chr13:16211019-16214274	0	0	0	0	0	0	24.6934	0	0
LOC112326665	chr2:12946643-12947866	0	0	0	0	0	0	0	0.141903	1.28995
LOC112329029	chr10:17205395-17206878	0	0	0	0	0	0	1.84294	0	0
XLOC_001694	chr4:25867-26205	0	0	0	0	0	0	0	0	90.8499
LOC7484005	chr16:3436979-3438829	0	0	0	0	0	0	0	0	1.03476
LOC112323622	chr12:2686390-2687443	0	0	0	0	0	0	3.89241	0	0
LOC112328762	chr10:8259420-8261265	0	0	0	0	0	0	1.71684	0	0
LOC112326018	-	0	0	0	0	0	0	0.498207	0	0
LOC112326019	-	0	0	0	0	0	0	0.807055	0	0
LOC112328210	chr7:9143930-9144873	0	0	0	0	0	0	5.35062	0	0
LOC112328183	chr1:3687161-3689113	0	0	0	0	0	0	10.1825	0	0
LOC7456370	chr9:9917564-9919289	0	0	0	0	0	0	0.91927	0	4.70367
LOC112324935	chr18:11706683-11707437	0	0	0	0	0	0	1.65798	0	0
LOC112325065	chr18:14949713-14956299	0	0	0	0	0	0	0	0.138848	0
LOC18106063	chr16:1048951-1050877	0	0	0	0	0	0	2.24239	0	0
LOC112326807	chr3:3597657-3598326	0	0	0	0	0	0	1.14173	0.748996	0
LOC112326008	-	0	0	0	0	0	0	1.05738	0	0
LOC112328185	chr7:3134886-3136528	0	0	0	0	0	0	0.681917	0.643593	0
LOC112323601	chr12:14099850-14100467	0	0	0	0	0	0	1.15587	0	0
LOC112327509	chr5:5974333-5974982	0	0	0	0	0	0	2.59966	0	0
LOC112328520	chr1:44268403-44269727	0	0	0	0	0	0	0.687968	0	0
LOC112328200	chr7:4740041-4746272	0	0	0	0	0	0	0	0	5.15927
LOC112327306	chr4:15530636-15531383	0	0	0	0	0	0	0	0.456401	0
LOC7492453	chr5:20659690-20660594	0	0	0	0	0	0	4.03227	0	4.51618
XLOC_000734	chr14:17114468-17122494	0	0	0	0	0	0	15.6087	0	0
LOC18109505	-	0	0	0	0	0	0	13.9968	0	0
LOC112324067	chr14:186128-188035	0	0	0	0	0	0	0	1.67397	0
LOC112324995	chr18:2708977-2710846	0	0	0	0	0	0	1.08062	0	0
LOC112324511	chr16:1052833-1054476	0	0	0	0	0	0	0	0	3.53758
LOC7493996	chr5:24948208-24950371	0	0	0	0	0	0	0	0.728861	5.15235
LOC7453844	chr15:1523758-1525087	0	0	0	0	0	0	0	0	10.23
LOC7477433	chr4:8465735-8467749	0	0	0	0	0	0	0.589814	0	0
LOC112324524	chr1:10158616-10159426	0	0	0	0	0	0	0	0	19.0937
LOC112323797	chr13:509491-510023	0	0	0	0	0	0	0	2.10553	0
LOC112328476	chr8:12291879-12295888	0	0	0	0	0	0	0.267767	0	0
LOC112326781	chr3:4749892-4753022	0	0	0	0	0	0	0.598304	0.467012	0
LOC7474593	chr13:2578458-2579690	0	0	0	0	0	0	1.14497	0	0
LOC112327233	chr4:16835858-16837660	0	0	0	0	0	0	2.83679	0	0
LOC112324446	chr16:10212349-10213895	0	0	0	0	0	0	0.413343	0	0
LOC112328910	chr10:7448741-7449430	0	0	0	0	0	0	14.1032	0	0
LOC112325018	chr18:14314935-14315867	0	0	0	0	0	0	3.12754	0	0
LOC112327936	chr6:5939308-5943672	0	0	0	0	0	0	1.34426	0.765719	0
LOC112327937	chr6:5944592-5945960	0	0	0	0	0	0	0.906225	0	0
LOC112324302	chr15:8632094-8633885	0	0	0	0	0	0	2.09028	0	0
LOC112325541	-	0	0	0	0	0	0	1.36618	0	0
LOC112323905	chr13:1625897-1628408	0	0	0	0	0	0	2.10515	0	0
LOC112325161	chr19:12070737-12071893	0	0	0	0	0	0	0	0	11.4164
LOC18103630	chr12:255896-257573	0	0	0	0	0	0	1.16712	0	0
LOC112329088	chr11:17044040-17045399	0	0	0	0	0	0	1.51922	0	0

## Sheet: Table S1D
Table S1D All circRNAs from S1, S2 and S3 of 84K poplar.
ID	gene	S1-1	S1-2	S1-3	S2-1	S2-2	S2-3	S3-1	S3-2	S3-3
chr10:10177359-10198032:-	n/a	0	0	0	67	304	2230	0	0	596
chr1:27753342-27783226:-	n/a	0	0	0	80	70	105	116	0	178
chr7:13188223-13204305:-	n/a	0	0	0	232	417	0	291	236	0
chr10:10327772-10328085:-	LOC7498041	0	0	5	0	0	0	0	0	0
chr10:11203723-11216686:+	n/a	42	84	0	0	122	0	0	0	0
chr10:13398802-13401650:+	LOC7459799	0	2	0	0	0	0	0	0	0
chr10:13838365-13845954:-	n/a	0	0	0	12	5	0	5	9	0
chr10:14370675-14373059:+	LOC7466912	2	0	0	0	0	0	0	0	0
chr10:14385074-14385283:-	LOC7466913	0	0	0	2	0	0	0	0	0
chr10:14860723-14867564:-	n/a	9	0	0	0	34	0	0	6	0
chr10:14905717-14905959:-	LOC7482225	0	0	2	0	0	0	0	0	0
chr10:15174645-15175010:+	LOC7489408	0	0	3	0	0	0	0	0	0
chr10:15627627-15629271:+	LOC7485833	0	0	0	0	0	3	0	0	0
chr10:15760236-15761425:+	LOC18102618	0	0	0	0	3	0	0	0	0
chr10:16277346-16338306:-	LOC18106030	2	0	0	0	0	0	0	0	0
chr10:1640920-1641175:-	LOC7475906	2	0	6	5	3	7	0	0	12
chr10:16603446-16604128:-	LOC7492890	0	0	4	3	3	5	0	0	4
chr10:16603456-16604128:-	LOC7492890	0	0	0	6	0	0	0	0	4
chr10:16603456-16604144:-	LOC7492890	0	0	0	2	0	0	0	0	0
chr10:16619123-16620074:-	LOC7481544	3	0	0	0	0	0	0	0	0
chr10:16886384-16906037:+	n/a	0	0	0	2	0	0	0	0	0
chr10:16886384-16936352:+	n/a	0	0	0	16	37	25	9	0	33
chr10:16888641-16908248:+	n/a	0	0	0	0	15	0	0	0	3
chr10:16888641-16944163:+	n/a	0	0	0	10	23	0	0	0	0
chr10:16893996-16910647:-	n/a	0	0	3	0	0	0	0	0	0
chr10:16893996-16946528:-	n/a	0	0	0	0	3	0	0	0	0
chr10:16954599-16955108:-	LOC18102644	0	0	3	0	0	0	0	0	0
chr10:17218267-17220589:+	LOC7481593	0	0	2	0	0	11	0	0	0
chr10:17800512-17800945:-	LOC7474390	0	0	4	0	0	0	0	0	0
chr10:1822128-1824110:+	LOC7497952	4	0	0	0	0	0	0	0	0
chr10:18251307-18251639:+	LOC7490316	0	4	0	0	0	0	0	0	0
chr10:18344079-18344528:-	LOC7474426	0	0	0	0	4	0	2	0	0
chr10:19240655-19241130:+	LOC7458129	0	0	4	0	0	0	0	0	0
chr10:20467973-20474347:+	LOC18109220	3	0	0	0	6	0	2	0	0
chr10:20473866-20478714:+	LOC112328984	0	410	18	252	761	0	0	0	0
chr10:21036663-21054981:-	n/a	3	13	0	8	0	0	0	4	0
chr10:21036663-21055009:-	n/a	9	0	0	27	30	0	14	33	0
chr10:21271893-21274215:+	LOC7468454	0	0	3	0	7	14	2	0	3
chr10:22167759-22178212:+	n/a	0	0	0	4	0	0	5	0	0
chr10:22389476-22395043:-	n/a	7	6	4	16	0	0	7	0	6
chr10:330784-337843:-	n/a	0	0	0	0	0	3	3	0	0
chr10:3358427-3358944:-	LOC7475961	0	0	0	3	0	0	0	0	0
chr10:7115737-7117583:-	LOC7460782	2	0	0	2	0	0	0	0	0
chr10:7443085-7448814:+	n/a	0	0	0	3	0	0	3	0	0
chr10:7445797-7451646:-	n/a	3	5	0	0	0	0	0	0	0
chr10:7927478-7942417:-	LOC7477078	2	9	0	8	0	0	22	0	0
chr10:7928382-7943265:-	LOC7477078	0	0	0	0	0	8	0	0	0
chr10:8040835-8053116:+	n/a	5	0	0	0	0	0	0	0	0
chr10:8086650-8099473:+	n/a	0	7	0	0	0	0	0	0	0
chr10:9088232-9091901:-	LOC18102455	0	0	3	0	0	0	0	0	0
chr11:11040550-11048351:-	LOC7483639	7	3	0	3	0	0	0	0	0
chr11:11040550-11053455:-	LOC7483639	0	0	0	2	0	0	0	0	0
chr11:12607647-12613977:+	n/a	9	4	0	0	0	0	0	0	0
chr11:12608408-12614454:+	n/a	0	0	0	4	0	0	0	0	0
chr11:135032-147699:-	n/a	66	26	0	11	3	0	0	4	0
chr11:13775729-13776646:-	LOC7472359	0	5	0	0	0	0	0	0	0
chr11:13777062-13777236:-	LOC7472359	0	2	0	0	0	0	0	0	0
chr11:14422042-14423351:-	LOC7460818	0	3	0	0	0	0	0	0	0
chr11:14863069-14863376:+	LOC7460843	0	4	0	0	0	0	0	0	0
chr11:15367754-15379419:-	n/a	0	0	0	3	0	0	0	0	9
chr11:15368586-15379962:-	n/a	0	0	0	10	0	0	0	0	0
chr11:16253800-16263414:-	n/a	9	12	0	3	0	0	0	0	0
chr11:16272464-16273743:-	LOC7454450	0	0	8	0	0	0	0	0	0
chr11:16356049-16358367:+	n/a	53	0	80	0	0	0	0	0	0
chr11:16358309-16358743:+	LOC7470970	0	4	0	0	0	0	0	0	0
chr11:16358309-16358893:+	LOC7470970	3	0	9	0	0	0	0	0	0
chr11:17225457-17225755:+	LOC7489090	0	0	3	0	0	0	0	0	0
chr11:17228016-17228902:+	LOC7489090	0	0	3	0	0	9	0	0	0
chr11:172322-193508:-	n/a	26	8	0	0	36	0	57	26	0
chr11:17469568-17470295:+	LOC7485156	0	0	3	0	0	0	0	0	0
chr11:18319957-18325390:+	LOC18103557	0	0	0	2	0	0	0	0	0
chr11:183591-190211:-	n/a	0	12	0	0	37	0	0	45	0
chr11:183897-191530:-	n/a	0	19	0	0	28	0	42	0	0
chr11:1883969-1890031:+	n/a	45	0	0	0	0	0	0	171	0
chr11:2129536-2143531:+	n/a	0	0	0	9	3	12	12	17	75
chr11:2133855-2143531:+	n/a	0	0	0	6	0	0	10	4	8
chr11:2408177-2523256:+	n/a	0	0	0	0	2	0	0	0	0
chr11:2426737-2522763:+	n/a	0	0	0	3	0	0	3	0	0
chr11:2462926-2522763:+	n/a	0	0	0	4	0	0	0	0	0
chr11:2826179-2948779:-	n/a	0	0	0	3	0	0	0	0	0
chr11:2836313-2948779:-	n/a	0	0	0	0	3	0	0	0	0
chr11:2890125-2948779:-	n/a	0	0	0	2	0	0	0	0	0
chr11:396464-494827:+	n/a	20	18	84	27	27	0	6	17	0
chr11:4193501-4211861:-	n/a	0	0	7	0	0	4	3	0	0
chr11:471870-494827:+	n/a	0	0	0	4	0	0	0	0	0
chr11:5095967-5096398:-	LOC18103066	0	0	3	0	0	0	0	0	0
chr11:5542558-5542805:-	LOC18103106	0	0	2	0	0	0	0	0	0
chr11:8293616-8294209:+	LOC7495314	2	0	0	4	0	0	0	0	0
chr11:940843-1039808:+	n/a	0	0	2	0	0	0	0	0	0
chr11:954791-1036538:+	n/a	0	4	0	0	0	0	0	0	0
chr12:11973208-12023311:+	n/a	12	12	0	0	13	0	3	0	0
chr12:11986610-11986789:-	LOC7484452	0	0	0	0	2	0	0	0	0
chr12:12123956-12134985:-	n/a	0	31	0	0	26	0	51	0	0
chr12:12348772-12349378:-	LOC7454554	4	0	5	0	0	0	0	0	0
chr12:12973361-12974523:-	LOC18103824	0	0	0	0	6	0	0	0	0
chr12:13041340-13041609:-	LOC7454599	0	0	0	0	2	0	0	0	0
chr12:13726946-13792485:-	n/a	0	0	0	30	32	0	118	0	232
chr12:14151211-14175766:+	n/a	0	0	0	3	5	0	0	0	0
chr12:14155426-14270393:+	n/a	0	0	0	10	0	0	2	0	0
chr12:14160886-14240868:+	n/a	0	2	0	0	0	0	0	0	0
chr12:14196856-14270204:+	n/a	0	4	0	0	3	0	0	0	0
chr12:14425769-14426002:+	LOC7482192	0	0	0	0	7	12	0	0	0
chr12:14426102-14439570:+	n/a	0	0	0	43	15	33	33	35	14
chr12:14501427-14508278:+	n/a	0	8	0	0	0	14	0	0	3
chr12:14588875-14589238:+	LOC7482146	0	0	4	0	0	0	0	0	0
chr12:14658304-14658840:-	LOC7482138	0	0	0	0	6	0	0	0	0
chr12:15111254-15112403:-	LOC7482151	4	7	15	4	2	8	0	0	21
chr12:15386697-15392955:+	n/a	18	8	0	73	42	0	42	0	0
chr12:15567033-15567404:-	LOC7484378	8	35	0	23	18	0	16	6	0
chr12:163504-170260:+	n/a	8	5	0	0	0	0	6	7	0
chr12:1875782-1887470:+	n/a	0	5	0	0	0	0	0	0	0
chr12:1925954-1926227:-	LOC18103658	0	2	0	0	0	0	0	0	0
chr12:1925954-1926628:-	LOC18103658	0	5	0	0	0	0	0	0	0
chr12:259379-309536:+	n/a	0	0	0	0	4	0	0	0	0
chr12:2664608-2744662:+	n/a	3	10	8	3	3	7	0	0	0
chr12:3210428-3233319:+	n/a	3	0	5	0	0	10	0	0	0
chr12:3452500-3453949:+	LOC7485189	5	0	5	0	0	0	0	0	0
chr12:3699499-3700788:+	LOC7454010	0	0	4	0	0	0	0	0	0
chr12:4277689-4278400:-	LOC7493489	0	0	0	0	2	0	0	0	0
chr12:4277689-4278695:-	LOC7493489	4	0	0	0	0	0	0	0	0
chr12:4277987-4278695:-	LOC7493489	0	0	0	5	0	0	4	0	0
chr12:4417650-4427973:+	LOC7486728	14	33	0	194	368	0	124	0	110
chr12:471446-472800:-	LOC7493471	0	0	3	0	0	0	0	0	0
chr12:475870-479200:+	LOC7485182	0	0	0	0	2	0	0	0	0
chr12:5508562-5508789:-	LOC7486757	0	0	0	4	0	0	0	0	0
chr12:5508562-5521210:-	n/a	0	0	0	4	0	0	0	0	0
chr12:6512493-6514499:+	n/a	0	0	3	0	0	10	0	0	0
chr12:7961072-7961618:-	LOC7484720	0	2	0	0	0	0	0	0	0
chr12:8558055-8558240:-	LOC7487124	0	0	4	0	0	0	0	0	0
chr12:8639877-8641588:-	LOC7484731	0	0	3	0	0	0	0	0	0
chr12:8998310-8998522:-	LOC7487135	0	2	0	0	0	0	0	0	0
chr12:9353845-9354421:-	LOC7483441	0	0	0	0	0	2	0	0	0
chr12:9673835-9674037:-	LOC7483448	6	0	0	4	0	0	3	0	0
chr12:9879088-9881584:+	LOC7483462	0	0	0	2	0	0	0	0	0
chr13:10635406-10770587:+	n/a	0	0	0	0	9	0	0	0	0
chr13:10948953-10950870:+	LOC18104350	5	0	0	0	0	0	0	0	0
chr13:11268935-11296087:+	n/a	10	0	0	0	0	0	0	0	0
chr13:12011704-12033833:-	n/a	2	0	0	0	5	0	2	4	0
chr13:12022070-12033833:-	n/a	2	0	0	0	0	0	2	0	0
chr13:12164213-12164417:-	LOC112323778	0	0	2	0	0	0	0	0	0
chr13:12292068-12308856:-	n/a	0	2	0	0	0	0	0	0	0
chr13:12311840-12330889:-	n/a	0	0	0	0	11	0	4	0	0
chr13:12314797-12340452:-	n/a	0	0	0	5	0	0	0	0	0
chr13:12326414-12335009:+	n/a	0	0	0	7	0	0	9	4	0
chr13:13796436-13804414:-	n/a	0	2	0	0	4	0	0	0	0
chr13:13898681-13900925:-	LOC18104583	0	0	0	0	5	0	4	0	0
chr13:14120995-14146065:-	n/a	2	5	0	3	0	0	0	9	0
chr13:14533811-14534081:+	LOC7494413	19	9	9	9	0	0	3	0	0
chr13:15904001-15922492:-	n/a	0	0	8	0	0	17	0	0	9
chr13:16041807-16042082:-	LOC7464737	0	0	0	6	0	0	0	0	0
chr13:16051023-16051387:+	LOC7464738	0	0	3	0	0	0	2	0	0
chr13:1634801-1635468:-	LOC7473865	0	7	0	0	0	0	0	0	0
chr13:2154583-2160311:-	n/a	0	0	0	2	0	6	0	0	0
chr13:2154583-2160330:-	n/a	13	0	35	34	0	0	23	21	112
chr13:2154583-2160332:-	n/a	0	0	5	0	2	36	2	0	11
chr13:2175479-2201069:-	n/a	0	0	23	0	0	0	0	0	0
chr13:2442763-2443198:-	LOC18110986	0	0	0	6	0	0	4	0	0
chr13:2472752-2521709:-	n/a	4	0	0	0	0	0	0	0	0
chr13:2640358-2652854:-	n/a	15	12	0	0	9	0	7	3	0
chr13:3052160-3052446:-	LOC7474616	0	0	0	0	7	0	0	0	0
chr13:3629906-3681884:-	n/a	0	0	0	10	0	0	0	0	0
chr13:3631090-3683483:-	n/a	0	0	0	10	0	0	0	0	0
chr13:443775-443927:+	LOC18104007	2	0	0	0	0	0	0	0	0
chr13:4703378-4735248:-	n/a	0	0	11	0	0	0	0	0	0
chr13:5044803-5045204:-	LOC7482382	0	0	0	3	0	0	0	0	0
chr13:5360943-5361105:-	LOC7482390	3	0	0	0	0	0	0	0	0
chr13:5640545-5722161:-	n/a	14	0	0	0	0	0	0	0	0
chr13:5900760-5901105:-	LOC7493864	0	0	7	0	0	0	0	0	0
chr13:5946628-6018875:+	n/a	43	171	0	220	449	5	106	398	0
chr13:6313265-6387119:-	n/a	0	11	0	8	2	0	4	0	0
chr13:6326431-6387119:-	n/a	0	0	0	6	0	0	2	0	2
chr13:6526818-6526964:+	LOC7493894	2	0	4	0	0	0	0	0	0
chr13:759104-760202:-	LOC7481705	0	0	5	0	0	0	0	0	0
chr13:8653074-8653245:+	LOC7477718	0	12	13	0	0	0	0	0	0
chr13:8653338-8653951:+	LOC7477718	14	9	9	6	0	13	3	10	0
chr13:9308716-9310900:+	LOC18104289	0	0	0	5	0	0	0	0	0
chr14:10511220-10511708:+	LOC7457985	5	4	11	0	0	0	0	0	0
chr14:1067088-1147569:+	n/a	16	8	0	9	0	0	0	0	0
chr14:10870282-10873071:-	LOC7466298	0	8	0	0	0	0	0	0	0
chr14:10959272-10971273:-	n/a	0	0	0	5	0	0	0	0	0
chr14:11190563-11192543:+	LOC7466319	3	0	0	0	0	0	0	0	0
chr14:11194278-11194660:+	LOC7466319	0	0	0	0	4	0	0	0	0
chr14:12538041-12556184:+	n/a	53	36	5	0	0	0	0	0	0
chr14:12538998-12557029:+	n/a	113	0	0	0	0	0	0	0	0
chr14:12630866-12632179:-	LOC7455681	0	0	0	2	0	0	0	0	0
chr14:13556622-13571557:-	n/a	0	10	0	0	0	41	0	39	0
chr14:14558816-14559381:-	LOC7463378	3	0	2	0	0	0	0	0	0
chr14:15375555-15572856:+	n/a	0	8	0	0	7	0	0	0	0
chr14:18008281-18008777:+	n/a	0	5	0	0	0	0	0	0	0
chr14:18582103-18582330:+	LOC7455714	0	3	0	0	0	0	0	0	0
chr14:1877206-1877619:-	LOC18104819	2	2	0	0	0	0	0	0	0
chr14:1877393-1877619:-	LOC18104819	0	0	3	0	0	0	0	0	0
chr14:1979495-1984054:+	n/a	0	0	0	2	5	5	0	0	7
chr14:2038785-2040238:+	n/a	0	0	0	0	3	8	0	0	0
chr14:2054115-2054381:+	LOC18104847	8	5	0	0	0	0	0	0	0
chr14:2054115-2054893:+	LOC18104847	0	10	0	0	0	0	0	0	0
chr14:2124528-2129026:+	n/a	0	0	0	9	0	5	4	0	0
chr14:2329101-2374999:+	n/a	0	0	0	0	8	6	0	0	0
chr14:2375154-2385463:+	n/a	5	0	0	0	0	0	0	0	0
chr14:2698525-2792346:+	n/a	0	0	0	0	2	0	0	2	0
chr14:2745307-2792346:+	n/a	0	0	0	2	0	0	0	0	0
chr14:3617304-3618270:+	LOC18105049	0	0	2	0	0	0	0	0	0
chr14:3851323-3954842:+	n/a	3	0	0	2	0	0	2	0	0
chr14:4233618-4244244:+	LOC18109724	0	0	3	0	0	0	0	0	0
chr14:4703027-4703496:+	LOC18105189	0	0	2	0	0	0	0	0	0
chr14:5823094-5837811:+	n/a	42	53	0	302	334	247	282	281	328
chr14:5949175-5952808:-	LOC7488923	0	0	0	2	0	0	2	0	0
chr14:6414561-6421911:+	n/a	0	0	0	14	0	0	0	0	0
chr14:763377-793950:+	n/a	4	0	0	0	0	0	0	0	0
chr14:8143451-8144827:-	LOC7492803	0	0	0	0	2	0	0	0	0
chr14:8477908-8488467:-	LOC7462047	3	0	0	2	0	0	0	0	0
chr14:8625101-8625283:-	LOC7486831	0	0	0	4	5	0	0	0	0
chr14:8799684-8800118:-	LOC7455389	0	8	4	0	0	0	0	0	0
chr14:9221122-9221327:-	LOC7495210	2	0	0	0	0	0	0	0	0
chr14:9259759-9260464:+	LOC7455424	0	0	0	5	0	0	0	0	0
chr14:9701377-9701526:-	LOC7495238	0	0	2	0	0	0	0	0	0
chr14:9730444-9730788:-	LOC7491287	0	5	0	0	0	0	0	0	0
chr15:11085993-11087809:+	LOC7463081	0	0	0	0	0	8	0	0	0
chr15:11103724-11104126:-	LOC7463083	3	9	16	0	2	0	0	0	0
chr15:11185782-11186020:-	LOC7453821	0	0	0	0	11	0	0	0	0
chr15:11370872-11371158:-	LOC18105860	0	0	2	0	0	0	0	0	0
chr15:1163992-1204836:-	n/a	6	0	0	0	0	3	0	0	0
chr15:11780974-11781921:+	LOC7463134	0	0	0	8	0	0	0	0	4
chr15:12306912-12307605:-	LOC7456642	3	0	0	0	0	0	0	0	0
chr15:12574802-12580909:+	n/a	0	0	0	0	0	12	0	0	0
chr15:12679710-12682178:-	n/a	0	171	0	0	0	0	0	0	0
chr15:12681616-12681786:-	LOC7456676	2	0	0	0	0	0	0	0	0
chr15:12682565-12683196:-	LOC7456676	2	5	3	0	0	0	0	0	0
chr15:12683434-12683657:-	LOC7456676	16	0	0	0	0	0	0	0	0
chr15:13358733-13496311:+	n/a	0	0	0	14	25	22	35	31	60
chr15:13525130-13538885:+	n/a	0	0	0	0	0	11	0	0	0
chr15:13672218-13708449:-	n/a	4	0	0	7	4	0	0	0	0
chr15:13707451-13752649:-	n/a	0	0	0	2	6	0	6	0	0
chr15:13914455-13914861:+	LOC7481812	0	3	0	0	0	0	0	0	0
chr15:15128260-15128639:-	LOC7454522	0	0	0	3	2	0	0	0	0
chr15:1921744-2015918:+	n/a	0	0	8	0	0	0	0	0	11
chr15:1967345-2015918:+	n/a	3	0	0	0	0	3	0	0	0
chr15:2031782-2034640:-	LOC18105646	0	0	0	0	3	0	0	0	0
chr15:216948-218783:+	LOC7464475	0	4	9	0	0	0	0	0	0
chr15:2811510-2838454:+	n/a	0	0	0	0	3	0	5	0	0
chr15:2812223-2841153:+	n/a	0	0	0	6	3	0	6	15	0
chr15:2817741-2846150:+	n/a	0	0	4	0	0	0	0	4	0
chr15:3277847-3279700:+	LOC7474828	2	0	0	0	0	0	0	0	0
chr15:4061146-4063467:-	LOC7475659	0	2	0	0	0	0	0	0	0
chr15:4308827-4345816:-	n/a	0	0	0	3	0	0	0	0	9
chr15:4777291-4777562:+	LOC7475634	0	0	0	3	0	0	0	0	0
chr15:5093790-5094022:-	LOC7475628	3	0	0	0	0	0	0	0	0
chr15:5681919-5682280:-	LOC18105526	0	2	0	0	0	0	0	0	0
chr15:62728-72545:+	n/a	0	0	0	6	15	0	2	4	0
chr15:62732-72545:+	n/a	0	0	4	9	5	0	4	0	0
chr15:7727743-7728045:+	LOC18105734	0	0	4	0	0	0	0	0	0
chr15:8150175-8209109:-	n/a	0	0	0	0	4	0	25	0	0
chr15:9266449-9266652:+	LOC7474855	0	0	3	0	0	0	0	0	0
chr16:1096479-1099201:+	LOC18106064	0	0	0	5	0	0	0	0	0
chr16:1152001-1167687:-	n/a	0	7	9	0	0	0	0	0	0
chr16:1152001-1206549:-	n/a	5	0	0	0	0	0	0	0	0
chr16:1235124-1257592:+	n/a	21	7	0	15	10	0	15	5	0
chr16:1235169-1257592:+	n/a	0	0	0	0	6	0	6	0	0
chr16:1235293-1257592:+	n/a	3	4	0	5	6	0	4	0	0
chr16:1235338-1257592:+	n/a	0	0	0	0	2	0	0	0	0
chr16:12794513-12800491:-	n/a	2	0	0	0	0	0	0	3	0
chr16:12794851-12801179:-	n/a	176	0	0	0	74	0	0	178	0
chr16:12795035-12801362:-	n/a	11	0	0	0	0	0	58	0	0
chr16:13119670-13125759:-	n/a	0	4	0	0	0	0	0	0	0
chr16:13319387-13438425:+	n/a	0	0	0	0	0	29	0	0	0
chr16:13355106-13492779:+	n/a	0	0	0	0	0	872	0	0	0
chr16:13355761-13493109:+	n/a	2	0	2	0	38	0	21	58	0
chr16:13373080-13513351:+	n/a	20	0	0	0	0	0	5	0	0
chr16:13380587-13438425:+	LOC7488766	8	0	20	0	0	0	0	0	0
chr16:13438546-13503450:+	n/a	0	6	0	0	0	0	0	0	0
chr16:13438991-13493109:+	n/a	10	0	0	0	0	0	0	0	0
chr16:13438991-13503794:+	n/a	0	0	2	23	14	4	21	7	6
chr16:14133622-14134125:+	LOC7472488	0	3	0	0	0	0	0	0	0
chr16:14211424-14239671:+	n/a	0	4	4	15	9	5	11	22	0
chr16:1439936-1447193:+	n/a	0	0	0	6	6	0	4	0	0
chr16:1439936-1458645:+	n/a	0	0	0	12	8	17	6	14	0
chr16:1447308-1458645:+	LOC18106079	0	0	0	7	0	0	0	0	0
chr16:1448002-1496649:+	n/a	0	0	0	0	11	0	3	0	0
chr16:1448720-1566175:+	n/a	3	7	0	0	0	0	0	0	0
chr16:1453811-1539345:+	n/a	0	0	0	24	0	0	0	0	0
chr16:1454330-1539613:+	n/a	0	8	0	8	0	0	6	57	0
chr16:1458940-1566175:+	n/a	0	6	0	0	0	0	2	0	0
chr16:1480275-1496876:+	n/a	0	0	0	2	0	0	0	0	0
chr16:1497387-1539613:+	n/a	0	4	0	0	11	0	7	0	0
chr16:1502482-1566175:+	n/a	2	0	0	0	0	0	0	0	0
chr16:1518118-1566175:+	n/a	2	4	0	0	0	0	0	0	0
chr16:1642490-1642736:+	LOC7464055	0	0	2	0	0	0	0	0	0
chr16:1705172-1709665:+	n/a	2	0	0	7	0	0	21	0	0
chr16:18372-19055:+	LOC18105999	0	0	0	2	0	0	0	0	0
chr16:3125441-3126860:+	LOC7483988	0	0	2	0	0	0	0	0	0
chr16:368101-368774:-	LOC7474085	0	0	0	0	0	5	0	0	0
chr16:3703165-3704322:+	n/a	0	0	0	5	0	0	0	13	0
chr16:4702169-4702796:+	LOC7488073	0	0	4	0	0	0	0	0	0
chr16:5480773-5482460:-	LOC7469962	0	0	0	0	0	4	0	0	0
chr16:576346-664639:-	n/a	0	0	0	4	0	0	0	0	0
chr16:841389-841736:+	LOC7453712	0	0	0	2	0	0	8	0	0
chr16:9273978-9274447:+	LOC7486506	2	0	4	0	0	0	0	0	0
chr16:9383476-9387506:-	LOC18106261	26	139	4	24	57	0	50	53	0
chr16:9383797-9387506:-	LOC18106261	0	3	0	7	5	0	7	0	0
chr16:9387145-9393582:-	LOC18106261	0	0	0	0	2	0	0	0	0
chr17:10480114-10480392:-	LOC7495990	0	0	0	6	0	0	0	0	0
chr17:11783437-11785733:+	n/a	3	0	0	0	0	0	0	0	0
chr17:11786928-11796042:+	LOC18107357	0	0	100	163	250	310	86	102	0
chr17:11787950-11796878:+	LOC18107357	0	0	0	0	2	0	0	0	0
chr17:1190335-1190888:+	LOC18106795	0	0	0	0	0	6	0	0	0
chr17:12068846-12232159:+	n/a	0	0	6	5	7	10	8	0	14
chr17:12196448-12232159:+	n/a	0	0	0	2	15	8	0	7	10
chr17:12703596-12704161:-	LOC18107408	0	0	0	0	0	32	0	0	0
chr17:1305657-1330519:+	n/a	6	3	0	0	0	0	0	0	0
chr17:1346074-1346616:-	LOC18106803	0	2	0	0	0	0	0	0	0
chr17:13480081-13497987:+	n/a	0	2	9	7	2	9	5	0	11
chr17:13690931-13691640:-	LOC18099386	4	5	0	0	0	0	0	0	0
chr17:1381835-1382524:-	LOC18106807	3	0	0	0	0	0	0	0	0
chr17:1385936-1386270:-	LOC18106807	0	0	4	0	0	0	0	0	0
chr17:14240466-14253384:+	n/a	0	4	3	5	7	0	3	7	0
chr17:14472219-14478076:+	n/a	10	6	0	0	0	0	15	15	0
chr17:165687-309054:+	n/a	0	0	0	6	16	0	18	0	0
chr17:209745-317041:+	n/a	0	0	0	5	0	0	5	0	0
chr17:2853066-2853213:-	LOC18106949	0	0	0	2	0	0	0	0	0
chr17:330778-382598:+	n/a	0	0	0	0	0	2	0	0	0
chr17:4095902-4154327:+	n/a	0	0	0	0	3	0	0	0	0
chr17:4428856-4492775:+	n/a	0	2	0	0	0	0	0	0	0
chr17:4581789-4603016:+	n/a	14	0	0	0	0	0	0	0	0
chr17:494598-497075:+	n/a	3	0	0	0	6	0	2	0	0
chr17:495311-498847:+	n/a	0	4	0	0	0	0	0	0	0
chr17:5281984-5282127:-	LOC18107085	0	0	3	0	0	0	0	0	0
chr17:5443233-5443545:+	LOC18107098	0	0	0	4	0	0	0	0	0
chr17:8893314-8942771:+	n/a	0	0	10	0	0	6	0	0	15
chr17:8903706-8928504:+	n/a	0	0	0	7	0	14	3	0	0
chr17:930468-1014660:+	n/a	3	13	0	13	31	0	10	15	0
chr17:963309-1049644:-	n/a	0	0	0	19	0	0	0	0	0
chr18:10518951-10522563:-	LOC18107618	0	0	0	0	0	5	0	0	0
chr18:112679-112911:+	LOC18107575	3	0	0	0	0	0	0	0	0
chr18:11400504-11401000:+	LOC7461559	0	2	0	0	2	0	0	0	0
chr18:11401083-11401469:+	LOC7461559	0	0	0	12	34	0	4	0	0
chr18:11614678-11641312:-	n/a	5	0	0	0	0	0	0	0	0
chr18:11615037-11738501:-	n/a	2	0	0	0	0	0	0	0	0
chr18:12157606-12158548:+	LOC7488968	0	0	0	0	3	0	0	0	0
chr18:12231894-12234093:-	LOC18107767	0	0	0	0	3	0	0	0	0
chr18:12389417-12391651:-	LOC7461593	0	0	0	0	3	0	0	0	0
chr18:12543443-12543741:+	LOC7493344	0	0	0	0	4	0	0	0	0
chr18:12951389-12954031:-	LOC7489421	0	0	0	7	2	0	0	0	0
chr18:13599425-13599619:-	LOC7493403	0	0	6	0	0	0	0	0	0
chr18:14530523-14530861:+	LOC18111056	0	0	3	0	0	0	0	0	0
chr18:14825616-14826742:+	LOC7459869	0	0	0	2	0	0	0	0	0
chr18:14930900-14931142:+	LOC7459875	0	0	3	0	0	0	0	0	0
chr18:15414847-15482666:+	n/a	0	5	0	9	52	0	0	0	0
chr18:15935345-15936432:-	n/a	0	0	0	3	0	0	0	0	0
chr18:16200935-16204156:-	LOC7484065	0	0	0	0	6	0	0	8	0
chr18:16576919-16601461:-	n/a	0	5	0	12	5	50	0	3	15
chr18:1709132-1709460:-	LOC7458408	0	0	4	0	0	0	0	0	0
chr18:1847545-1848357:+	LOC7465405	2	0	0	0	0	0	0	0	0
chr18:1847545-1849729:+	LOC7465405	0	0	2	0	0	0	0	0	0
chr18:1962160-1963182:-	LOC7465399	0	0	0	3	3	0	0	0	0
chr18:205241-206468:-	LOC18107561	0	0	3	0	8	0	0	0	0
chr18:205749-206468:-	LOC18107561	0	0	0	0	3	0	0	0	0
chr18:2491852-2495783:+	n/a	0	0	0	0	9	0	0	0	0
chr18:4568119-4568268:-	LOC7463770	3	0	0	0	0	0	0	0	0
chr18:6060915-6061889:-	LOC7463733	0	3	6	2	0	0	0	0	0
chr18:6061626-6061889:-	LOC7463733	0	0	0	0	10	0	0	0	0
chr18:8067614-8068202:-	LOC7467919	0	0	0	0	2	0	0	0	0
chr18:9558877-9559041:-	n/a	2	0	0	0	0	0	0	0	0
chr19:10198729-10201658:-	LOC18108411	0	0	0	2	0	0	0	0	0
chr19:10284480-10399518:+	n/a	5	2	0	0	12	0	13	9	0
chr19:10301652-10359533:+	n/a	4	10	0	0	0	0	3	0	0
chr19:1041359-1144399:-	n/a	0	0	0	5	0	0	6	0	0
chr19:11327402-11327572:-	LOC18108470	0	0	0	0	46	11	7	59	0
chr19:11327759-11327908:-	LOC18108470	0	0	0	3	0	0	0	0	0
chr19:11356398-11361282:-	n/a	3	0	0	0	0	11	0	0	0
chr19:12088991-12113385:+	n/a	0	0	0	0	3	4	0	0	7
chr19:12089594-12113385:+	n/a	0	0	0	0	5	21	0	0	0
chr19:12089785-12113385:+	n/a	0	0	7	4	0	8	5	9	7
chr19:12764323-12837652:+	n/a	0	0	0	0	0	316	0	0	664
chr19:13497854-13548080:+	n/a	9	6	0	0	0	0	0	0	0
chr19:13497854-13548700:+	n/a	2	0	0	0	0	0	0	0	0
chr19:13609382-13660462:-	n/a	0	0	0	6	0	0	6	0	0
chr19:1423195-1423481:-	LOC18108081	0	0	0	0	0	3	0	0	0
chr19:14267948-14277557:+	LOC18108517	0	0	0	5	0	0	3	7	0
chr19:15163394-15163673:+	LOC7498148	0	0	0	2	0	0	0	0	0
chr19:15371246-15372225:-	LOC7498132	0	0	0	0	6	3	0	0	0
chr19:15708393-15709884:-	LOC7494655	0	3	0	0	0	0	0	0	0
chr19:2529584-2569081:+	n/a	4	21	0	0	6	0	0	0	0
chr19:2537450-2569081:+	n/a	4	0	0	0	4	0	0	0	0
chr19:2762001-2763079:-	LOC7453552	3	0	0	0	0	0	0	0	0
chr19:2762010-2763079:-	LOC7453552	0	0	0	2	0	0	0	0	0
chr19:2764077-2766372:-	LOC7453552	5	0	0	0	0	0	0	0	0
chr19:2892059-2893754:+	LOC7487214	0	0	3	0	0	0	0	0	0
chr19:3435432-3444329:-	n/a	0	0	0	0	0	8	0	0	0
chr19:3442342-3444211:-	n/a	0	0	0	2	0	0	0	0	0
chr19:3469331-3485900:+	n/a	0	0	9	10	0	0	6	0	0
chr19:3469331-3511434:+	n/a	0	0	4	0	0	14	0	0	0
chr19:3554852-3555064:-	LOC7469863	0	0	0	6	0	0	0	0	0
chr19:3756393-3761056:+	LOC7469871	0	0	2	0	0	0	0	0	0
chr19:5520673-5520833:+	LOC18108274	3	0	0	0	0	0	0	0	0
chr19:8457621-8458410:+	LOC7455213	0	0	4	0	0	0	0	0	0
chr19:8483687-8484358:+	LOC7455214	0	0	0	0	0	2	0	0	0
chr19:8768787-8822521:-	n/a	7	0	3	0	0	0	11	0	0
chr19:9145530-9340658:-	n/a	2	11	0	2	5	0	0	5	0
chr19:9222843-9340658:-	n/a	0	6	6	0	6	12	0	0	0
chr19:9309846-9340658:-	n/a	0	0	4	0	0	3	0	2	0
chr19:9732033-9827361:-	n/a	0	0	0	2	8	0	0	0	0
chr19:9781073-9827361:-	n/a	0	0	2	0	8	0	0	0	0
chr1:1096087-1109133:-	n/a	0	330	0	0	0	0	0	0	0
chr1:1096087-1121868:-	n/a	0	144	0	0	0	0	0	0	0
chr1:10997256-10998240:+	LOC18094122	0	3	0	0	0	9	0	0	0
chr1:11782872-11783773:+	LOC18094192	0	2	7	0	0	0	0	0	0
chr1:122680-123116:-	LOC7457685	0	0	7	0	0	0	0	0	0
chr1:12394401-12394811:+	LOC18094546	0	0	2	0	0	0	0	0	0
chr1:12505410-12506651:-	LOC18094561	0	2	0	0	0	0	0	0	0
chr1:12615873-12617975:-	LOC18094574	0	0	0	3	0	0	0	0	0
chr1:12658814-12659767:+	LOC18094577	0	0	4	0	0	0	0	0	0
chr1:12831763-12832814:+	LOC18094594	2	0	0	2	0	0	0	0	0
chr1:13185282-13185477:-	LOC18094629	0	0	0	22	0	0	70	0	0
chr1:13821055-13825250:+	LOC18094696	4	0	0	0	0	0	0	0	0
chr1:14049181-14049963:-	LOC7475079	0	0	0	0	0	5	0	0	0
chr1:14610019-14611960:-	LOC18094730	3	0	0	0	0	0	0	0	0
chr1:15251472-15318760:-	n/a	4	4	0	8	9	0	3	0	0
chr1:16252511-16253335:+	LOC18094769	0	0	0	0	2	0	0	0	0
chr1:16456600-16457281:-	LOC7470571	0	0	8	0	0	0	0	0	0
chr1:176371-184212:-	n/a	2	0	0	2	6	0	2	0	0
chr1:19554978-19555305:+	LOC18094855	2	0	0	0	0	0	0	0	0
chr1:19682157-19683538:-	LOC18094860	0	0	0	2	0	0	0	0	0
chr1:20872663-20873226:-	LOC7470527	0	0	2	0	0	0	0	0	0
chr1:21558054-21611120:+	n/a	2	0	0	0	0	0	0	0	0
chr1:21578518-21630389:+	n/a	0	5	0	0	11	0	0	0	0
chr1:21734949-21737830:+	LOC7472992	0	0	4	0	0	0	0	0	0
chr1:21863215-21864524:-	LOC7467944	0	0	2	0	0	0	0	0	0
chr1:23063783-23065308:-	LOC18094946	2	0	0	0	0	0	0	0	0
chr1:23122297-23275705:+	n/a	0	0	0	9	132	0	0	0	0
chr1:2320776-2324770:+	n/a	2	11	0	20	22	0	2	6	0
chr1:23497750-23498125:+	LOC7486649	0	0	3	0	0	0	0	0	0
chr1:24008849-24009199:+	LOC18094975	0	0	0	0	0	4	0	0	0
chr1:2411870-2412089:+	LOC7476831	0	0	2	0	0	0	0	0	0
chr1:24798107-24816700:+	n/a	36	18	0	0	0	0	85	0	5
chr1:25531774-25547500:+	n/a	13	0	0	0	0	0	0	0	0
chr1:25897047-25897729:+	LOC18095058	0	2	0	0	0	0	0	0	0
chr1:2621828-2625184:-	n/a	0	0	8	3	0	5	5	0	0
chr1:26373720-26374237:-	LOC7478519	0	0	2	0	0	0	0	0	0
chr1:27124050-27124306:-	LOC7463832	0	0	0	2	0	0	0	0	0
chr1:27124050-27124323:-	LOC7463832	0	0	11	6	8	11	2	0	0
chr1:27753886-27797667:-	n/a	0	0	0	11	3	5	14	21	0
chr1:27782951-27796568:-	n/a	0	0	0	0	5	0	33	0	0
chr1:27976795-27985716:+	n/a	0	4	0	0	0	0	0	82	0
chr1:28337951-28338841:+	LOC7496774	0	3	0	2	0	0	0	0	0
chr1:28384679-28386860:+	LOC7496777	6	21	0	11	32	0	11	4	0
chr1:28552062-28552695:+	LOC7496790	0	0	2	0	0	0	0	0	0
chr1:28552062-28554647:+	LOC7496790	0	0	2	0	0	0	0	0	0
chr1:28824602-28824751:+	LOC7496802	2	2	0	0	0	8	0	0	0
chr1:2896296-2997308:-	n/a	0	0	0	2	0	0	5	0	0
chr1:29232708-29233065:+	LOC7478689	0	0	3	0	0	0	0	0	0
chr1:29238399-29239950:-	LOC7470785	2	0	0	0	0	5	2	0	0
chr1:29639117-29707057:-	n/a	3	0	0	0	0	0	0	0	0
chr1:29642538-29677698:-	n/a	0	0	0	0	22	0	15	0	0
chr1:29642994-29707988:-	n/a	0	0	0	2	0	5	0	0	0
chr1:29652491-29706103:-	n/a	2	3	0	0	2	0	2	4	0
chr1:29653383-29707057:-	n/a	0	2	0	0	0	0	0	0	0
chr1:29678467-29707988:-	n/a	0	0	0	0	0	6	2	0	0
chr1:29807872-29808713:+	LOC7470751	0	0	4	0	0	0	0	0	0
chr1:30300898-30318774:-	n/a	2	0	0	0	0	0	2	0	0
chr1:3161271-3177865:-	n/a	0	6	14	18	23	59	8	4	27
chr1:3161271-3177876:-	n/a	0	0	0	2	8	17	2	3	0
chr1:32312755-32312961:+	LOC18095236	0	0	0	2	0	0	0	0	0
chr1:32451100-32455755:+	n/a	0	0	0	0	0	192	0	0	0
chr1:33046710-33083362:+	n/a	0	0	13	12	0	5	7	0	0
chr1:33051735-33088727:+	n/a	0	0	0	0	0	5	0	0	0
chr1:33052316-33088727:+	n/a	0	17	0	25	23	0	7	0	0
chr1:34099636-34113536:+	LOC18095338	13	8	0	0	16	0	9	14	0
chr1:34101035-34115684:+	LOC18095338	14	0	0	0	0	0	0	0	0
chr1:34102411-34116646:+	LOC18095338	0	0	0	3	0	0	0	0	0
chr1:34102599-34117202:+	LOC18095338	0	0	0	0	2	0	0	0	0
chr1:34497704-34517999:-	LOC18095330	0	0	0	4	0	0	0	0	0
chr1:34497704-34529034:-	n/a	17	28	63	2	3	3	0	0	0
chr1:35080754-35081164:+	LOC7487873	2	0	0	0	0	0	0	0	0
chr1:35349291-35349537:-	LOC7496831	0	0	0	6	0	0	0	0	0
chr1:3544385-3545331:-	LOC7496054	0	3	0	0	0	0	0	0	0
chr1:35511641-35512798:-	LOC7496826	0	0	5	0	0	0	0	0	0
chr1:35512130-35512798:-	LOC7496826	2	2	0	0	0	0	0	0	0
chr1:35630539-35630825:+	LOC7496823	3	0	10	0	0	0	0	0	0
chr1:35762785-35766380:+	LOC18095304	0	2	0	0	0	0	0	0	0
chr1:35939640-35940147:+	LOC7496816	0	6	0	3	4	0	0	0	0
chr1:3613539-3684718:+	n/a	2	0	0	13	19	0	9	16	0
chr1:3615043-3661200:+	n/a	0	2	0	0	0	0	0	0	0
chr1:3615043-3697467:+	n/a	0	2	0	4	3	0	15	0	0
chr1:3662296-3698417:+	n/a	0	0	0	7	0	0	9	10	0
chr1:36668840-36669269:+	LOC7487513	0	0	0	0	4	0	0	0	0
chr1:3684816-3696006:+	n/a	0	0	0	2	0	19	14	0	28
chr1:37044534-37045136:-	LOC7487524	0	0	0	0	0	4	2	0	0
chr1:3706119-3716588:-	n/a	0	0	4	0	3	0	0	0	0
chr1:3750056-3750324:-	LOC7460510	0	0	5	0	0	0	0	0	0
chr1:37711221-37890592:+	n/a	6	2	0	0	0	0	20	13	0
chr1:38011879-38012503:+	LOC18095375	3	0	0	0	0	0	0	0	0
chr1:38402464-38429082:-	LOC7487556	0	0	0	2	0	0	0	0	0
chr1:38443796-38444300:-	LOC7485125	0	0	0	0	4	0	0	0	0
chr1:38903897-38939962:-	n/a	0	0	0	0	5	0	0	14	0
chr1:38903897-38977511:-	n/a	0	0	0	2	0	0	0	0	0
chr1:39114262-39116047:+	LOC7459104	0	2	0	0	0	0	0	0	0
chr1:3931627-3939315:-	n/a	0	0	0	69	63	0	96	0	65
chr1:39754113-39781187:-	LOC7459137	0	0	11	0	0	0	0	0	0
chr1:40010561-40037665:-	LOC18095426	3	9	0	0	28	0	0	35	0
chr1:40051171-40136486:+	n/a	18	6	0	22	0	0	39	0	0
chr1:40055339-40176513:+	n/a	5	0	0	0	0	0	0	0	0
chr1:40069109-40255297:+	n/a	0	0	0	0	8	0	0	7	0
chr1:40104039-40136486:+	n/a	11	0	0	0	0	0	0	0	0
chr1:40109142-40255297:+	n/a	0	0	0	0	3	0	0	2	0
chr1:40172390-40250564:+	LOC18110558	4	0	0	0	0	0	0	0	0
chr1:40766891-40776457:+	n/a	3	2	0	7	4	0	2	0	0
chr1:41123899-41124061:-	LOC18095504	0	0	0	0	0	4	0	0	0
chr1:42975778-42981841:-	LOC18095655	3	8	0	0	3	0	3	8	0
chr1:42975778-42991189:-	LOC18095655	0	0	0	2	0	0	0	0	0
chr1:43039247-43039483:+	LOC18095658	7	4	2	0	0	0	0	0	0
chr1:4338543-4345351:-	n/a	0	0	0	18	0	0	10	0	0
chr1:43518831-43605743:+	n/a	0	0	0	3	0	0	5	0	0
chr1:43749907-43750158:-	LOC18095693	0	5	0	0	0	0	0	0	0
chr1:44337581-44338264:+	LOC18095912	0	0	0	0	17	0	0	0	0
chr1:44356823-44358281:+	LOC18095916	0	0	0	0	3	0	4	0	0
chr1:44804855-44831004:+	n/a	0	21	0	3	31	0	12	17	0
chr1:45180789-45252127:-	n/a	0	0	0	2	3	0	0	0	0
chr1:45751999-45870769:-	n/a	0	0	0	0	15	0	0	0	0
chr1:47010540-47011308:-	LOC18095759	0	0	0	0	4	0	0	0	0
chr1:47264413-47318550:+	n/a	0	0	5	0	0	0	0	0	0
chr1:47264413-47338755:+	n/a	0	0	0	13	0	57	13	13	23
chr1:47593772-47673672:+	n/a	13	0	0	0	0	0	0	0	0
chr1:47626627-47778536:+	n/a	0	0	0	11	4	0	4	9	0
chr1:47673566-47771030:+	n/a	6	0	0	0	0	0	0	0	0
chr1:48584832-48599126:-	n/a	7	0	0	0	0	0	24	9	0
chr1:48840085-48843912:+	n/a	0	0	0	0	3	0	4	10	0
chr1:6764260-6764656:-	LOC7477830	0	0	0	3	0	0	0	0	0
chr1:690696-715272:-	n/a	0	0	0	0	3	0	0	0	0
chr1:691101-715530:-	n/a	9	0	0	250	0	0	670	207	0
chr1:7427163-7427598:-	LOC7479272	0	0	0	0	5	0	0	0	0
chr1:8150718-8161195:+	n/a	17	0	0	0	0	0	0	0	4
chr1:9545723-9546702:+	LOC18094392	0	0	2	2	0	0	0	3	0
chr1:9608520-9608880:+	LOC18094383	0	4	0	0	0	0	0	0	0
chr2:10031288-10031497:-	LOC7483783	0	0	0	3	0	0	0	0	0
chr2:10195741-10195879:-	LOC7483796	0	0	3	0	0	0	0	0	0
chr2:10195741-10198487:-	LOC7483796	0	0	0	2	0	0	0	0	0
chr2:1027240-1027984:+	LOC7490625	0	0	5	3	0	0	0	0	0
chr2:10476470-10477918:+	LOC7483814	6	0	0	0	0	0	0	0	0
chr2:109256-109852:-	LOC7474535	0	0	2	0	0	0	0	0	0
chr2:1161135-1164758:+	LOC7490635	0	0	0	2	0	0	0	0	0
chr2:11754454-11768055:-	n/a	2	2	0	0	0	0	0	0	0
chr2:11754454-11768140:-	n/a	0	102	39	0	101	50	112	114	0
chr2:11806375-11807038:-	LOC7494065	5	0	5	0	0	0	0	0	0
chr2:11858515-11858736:+	n/a	0	3	0	0	0	0	0	0	0
chr2:11867870-11868802:+	LOC7461760	6	7	19	0	0	3	0	0	0
chr2:13133305-13181075:+	n/a	0	0	2	0	0	0	0	0	0
chr2:13757919-13781064:-	n/a	0	0	0	47	0	82	33	26	40
chr2:14247291-14259923:-	n/a	0	0	0	6	0	0	3	0	0
chr2:14389407-14394950:+	n/a	0	0	2	0	0	0	0	0	0
chr2:14760979-14761376:-	LOC7460499	0	0	2	0	0	0	0	0	0
chr2:16231309-16261627:+	n/a	14	15	0	15	6	0	10	0	0
chr2:16231482-16261627:+	n/a	0	0	0	3	4	0	4	0	0
chr2:1709453-1711550:-	LOC7490668	0	0	0	0	0	9	0	0	0
chr2:17338580-17338897:+	LOC18111288	0	0	0	0	5	0	0	0	0
chr2:19566287-19566443:-	LOC7458243	0	3	0	0	0	0	0	0	0
chr2:2011104-2012122:+	LOC7479720	3	5	0	0	4	0	2	0	0
chr2:2288025-2288252:+	LOC7471954	0	0	0	8	0	0	0	0	0
chr2:22899564-22899776:+	LOC7488588	2	0	0	0	0	0	0	0	0
chr2:22915326-22915650:-	LOC7488589	0	0	0	0	13	0	22	2	9
chr2:2349847-2351667:+	LOC7479744	0	0	0	4	0	0	0	0	0
chr2:23562668-23563220:-	LOC7459484	0	0	0	0	0	4	0	0	0
chr2:23572997-23587845:-	n/a	7	0	0	0	0	0	0	14	0
chr2:23735891-23737204:+	LOC7471160	0	0	6	0	3	0	0	0	0
chr2:23880031-23881705:+	LOC7459502	0	0	5	0	0	0	0	0	0
chr2:24355524-24355976:-	LOC7461476	0	0	3	0	0	0	0	0	0
chr2:24384575-24385612:-	LOC7459529	0	0	8	0	0	0	0	0	0
chr2:24576489-24577616:-	LOC7461487	0	16	20	4	11	36	0	0	0
chr2:250069-250513:+	LOC7474549	3	0	4	0	0	0	0	0	0
chr2:3842546-3843043:-	LOC7468724	0	0	2	0	0	0	0	0	0
chr2:3842546-3843046:-	LOC7468724	0	0	13	0	3	0	0	0	0
chr2:3842712-3843046:-	LOC7468724	0	7	0	0	0	0	0	0	0
chr2:4105589-4109465:-	n/a	7	4	0	0	0	0	0	0	0
chr2:422301-466016:-	n/a	15	35	0	12	11	0	6	39	0
chr2:4808015-4809514:+	LOC7466405	0	0	6	0	0	0	0	8	0
chr2:5402988-5408192:-	n/a	0	0	0	2	0	10	0	0	0
chr2:5475327-5477095:+	LOC7466444	0	2	0	0	0	0	0	0	0
chr2:5522485-5540630:-	n/a	0	0	0	3	0	0	0	0	0
chr2:5999475-6004198:+	n/a	2	0	0	0	0	0	0	0	0
chr2:6889041-6889508:-	LOC7463216	0	0	6	0	0	0	0	0	0
chr2:7516883-7517039:+	LOC7467189	0	0	0	0	0	5	5	0	0
chr2:7910645-7910886:+	LOC7461831	0	0	5	0	0	0	0	0	0
chr2:8492968-8493527:+	LOC7467241	0	0	0	3	0	0	0	0	0
chr2:8665199-8665549:-	LOC7472637	0	0	0	3	0	0	0	0	0
chr2:876946-880908:-	n/a	0	2	0	0	0	0	0	0	0
chr2:9001005-9001515:-	LOC7462851	0	0	0	2	0	0	0	0	0
chr2:9548305-9555811:-	n/a	5	0	0	5	0	0	10	7	0
chr3:10771869-10772931:-	LOC7471642	2	0	0	0	0	0	0	0	0
chr3:10771869-10773181:-	LOC7471642	2	0	0	0	0	0	0	0	0
chr3:11224228-11230353:+	LOC18096908	0	0	0	5	0	0	0	0	0
chr3:12131200-12132439:-	LOC7491868	2	0	0	0	0	0	0	0	0
chr3:12131973-12132439:-	LOC7491868	0	5	2	0	8	0	0	0	0
chr3:14055336-14055651:-	LOC7465814	0	6	0	8	6	3	5	0	0
chr3:14084253-14084840:-	LOC7465815	0	0	0	8	0	0	0	0	0
chr3:14268716-14284146:-	n/a	0	0	0	13	0	0	0	0	0
chr3:1509537-1621129:-	n/a	0	7	0	0	0	6	0	0	0
chr3:1514783-1621129:-	n/a	0	5	0	0	0	0	0	0	0
chr3:15193098-15193368:+	LOC7458199	0	0	0	2	0	0	0	0	0
chr3:15337219-15337505:-	LOC7458208	0	0	2	0	0	0	0	0	0
chr3:15565751-15566047:-	LOC18097053	4	6	0	6	0	0	4	6	0
chr3:15565871-15566047:-	LOC18097053	0	14	0	4	5	0	7	8	0
chr3:15907805-15908577:+	LOC18097057	0	0	0	0	0	8	0	0	0
chr3:16026908-16033964:+	n/a	3	0	0	0	0	0	34	0	0
chr3:17291752-17292551:+	LOC7496524	0	0	0	0	0	17	0	0	0
chr3:17415075-17415495:+	LOC7496532	0	0	2	0	0	0	0	0	0
chr3:17706650-17707229:-	LOC7496549	5	6	0	3	10	0	5	25	0
chr3:17844368-17845049:-	LOC7496559	0	2	0	0	0	0	0	0	0
chr3:17984710-18010238:+	n/a	21	18	0	0	0	0	7	0	0
chr3:1836669-1887799:-	n/a	2	0	0	5	0	0	0	0	0
chr3:18508271-18514449:+	n/a	0	10	13	0	0	0	105	0	0
chr3:18508271-18521018:+	n/a	2	2	9	52	108	266	56	133	397
chr3:18662837-18675324:-	n/a	0	0	0	4	3	10	0	0	0
chr3:18665551-18677994:-	n/a	0	0	0	7	0	0	0	0	0
chr3:18752782-18754147:+	LOC7478295	3	0	0	3	0	0	0	0	0
chr3:18786674-18786820:-	LOC7478297	0	0	0	0	4	0	0	0	0
chr3:19119326-19178863:-	LOC7493250	0	2	18	2	4	0	0	0	0
chr3:19339223-19361847:+	n/a	0	0	0	4	3	0	2	0	0
chr3:19769452-19772612:-	n/a	0	0	0	0	2	0	0	0	0
chr3:19769452-19772640:-	n/a	25	20	0	10	12	0	0	5	0
chr3:19801978-19802667:-	LOC7460251	2	0	4	0	0	0	0	9	5
chr3:20102154-20102362:+	LOC7460230	0	0	2	0	0	0	0	0	0
chr3:20194340-20270606:+	n/a	0	0	0	0	9	0	3	0	0
chr3:21400127-21401184:-	LOC7463584	0	0	0	2	0	0	0	0	0
chr3:21607699-21608206:-	LOC7461353	0	0	2	0	0	0	0	0	0
chr3:21624790-21625050:-	LOC7461352	0	0	6	0	0	0	0	0	0
chr3:21706009-21707600:+	LOC7461342	0	0	0	4	0	3	0	0	0
chr3:227634-281312:+	n/a	0	8	0	2	2	0	0	0	0
chr3:2288608-2310694:-	n/a	18	27	0	0	26	0	57	25	0
chr3:3066515-3097213:+	n/a	7	0	0	0	0	32	0	0	0
chr3:312877-313176:-	LOC18111121	0	0	0	3	0	0	0	0	0
chr3:3485403-3617713:-	n/a	0	0	0	0	6	0	0	0	0
chr3:3494166-3681905:+	n/a	9	13	12	0	9	0	14	11	0
chr3:3513589-3662772:-	n/a	0	0	0	6	4	0	0	9	0
chr3:5085628-5086120:+	LOC18096747	0	2	0	0	0	0	0	0	0
chr3:5396868-5431247:-	n/a	0	7	0	0	0	0	0	0	0
chr3:6355280-6357991:+	LOC7478191	2	0	0	0	0	0	0	0	0
chr3:8853051-8871086:+	n/a	0	4	3	0	0	0	58	0	0
chr3:9759187-9788631:-	n/a	0	0	24	273	278	180	188	228	155
chr4:10324615-10335639:-	n/a	0	0	0	0	157	0	102	123	0
chr4:11087621-11087836:+	LOC7480598	0	0	0	3	0	0	0	0	0
chr4:1293119-1303396:-	n/a	0	0	0	4	27	0	6	16	0
chr4:1294078-1304384:-	n/a	0	0	0	4	12	0	2	0	0
chr4:15586769-15586934:+	LOC7463023	0	0	2	0	0	0	0	0	0
chr4:1654470-1679848:+	n/a	3	0	0	19	0	0	0	0	0
chr4:16698565-16698734:-	LOC18097813	3	0	0	0	0	0	0	0	0
chr4:17279878-17280389:-	LOC7461193	0	0	2	0	0	0	0	0	0
chr4:1735263-1875746:+	n/a	0	2	0	0	0	0	0	0	0
chr4:17616553-17616819:+	LOC7469990	6	4	0	0	0	0	0	0	0
chr4:17616553-17617398:+	LOC7469990	0	0	0	2	0	0	0	0	0
chr4:17863319-17863662:-	LOC7461229	0	7	0	0	0	0	0	0	0
chr4:17960169-17960338:+	LOC7461234	0	0	0	0	0	6	42	52	3
chr4:17985325-17985769:+	LOC7470006	2	0	0	0	0	0	0	0	0
chr4:19649628-19675220:-	LOC7470424	16	17	0	33	55	0	14	11	0
chr4:20240397-20240624:+	LOC18097968	0	0	4	0	0	0	0	0	0
chr4:20240397-20240779:+	LOC18097968	0	0	2	0	0	0	0	0	0
chr4:20829035-20829569:-	LOC18098039	0	0	0	2	0	0	0	0	0
chr4:20859088-20869838:-	n/a	0	0	0	3	0	0	0	0	0
chr4:20860451-20869838:-	n/a	0	0	0	2	0	0	5	0	0
chr4:20864220-20873334:-	n/a	0	0	17	0	0	0	32	0	0
chr4:20878527-20879445:-	LOC18098052	3	6	0	20	14	0	9	18	0
chr4:21061572-21116934:+	n/a	0	9	3	3	6	0	0	0	27
chr4:21062360-21117840:+	n/a	0	0	0	9	0	9	6	13	0
chr4:21399403-21399548:+	LOC18098129	0	0	0	5	0	0	0	0	0
chr4:22895031-22895457:+	LOC18098308	3	0	8	6	0	0	0	0	0
chr4:23656942-23683884:-	n/a	7	0	0	0	0	0	0	0	0
chr4:23657362-23705228:-	n/a	2	0	0	0	0	0	0	0	0
chr4:23681757-23702711:-	n/a	3	0	0	0	0	0	0	0	0
chr4:23681757-23868042:-	n/a	0	8	0	0	0	0	0	0	0
chr4:23737801-23899716:-	n/a	0	10	0	0	11	0	0	48	0
chr4:24181414-24181632:-	LOC18098432	0	12	32	3	12	0	0	16	0
chr4:2556055-2579346:-	n/a	10	0	0	25	0	0	11	13	0
chr4:2959352-2961978:-	LOC7490813	0	0	0	3	0	0	0	0	0
chr4:3277439-3279160:-	LOC7477407	0	0	0	0	2	0	0	0	0
chr4:3473465-3473951:-	LOC7456788	0	3	0	0	0	0	0	0	0
chr4:3473753-3473979:+	LOC7456788	0	8	0	0	0	0	0	0	0
chr4:3598619-3598847:-	LOC7456781	0	0	5	0	0	0	0	0	0
chr4:376049-384361:+	n/a	0	8	0	0	0	0	0	2	0
chr4:376560-385067:+	n/a	2	3	0	0	0	0	0	9	0
chr4:377110-385579:-	n/a	0	5	0	0	0	0	0	0	0
chr4:377212-385579:-	n/a	2	4	0	0	0	0	0	0	0
chr4:377212-385589:-	n/a	3	0	0	0	0	0	0	0	0
chr4:3947726-3949191:+	LOC7476368	0	0	0	0	0	4	0	0	0
chr4:4750630-4750879:-	LOC7476330	0	0	0	2	0	0	0	0	0
chr4:5211263-5212074:+	LOC7476309	0	0	0	3	0	0	0	0	0
chr4:5519574-5521506:+	LOC7470181	0	3	3	0	0	0	0	0	0
chr4:5873003-6031151:-	n/a	0	2	0	14	20	0	24	24	0
chr4:6051420-6051582:-	LOC7468351	0	0	0	2	3	0	0	0	0
chr4:6071220-6071401:+	LOC7494535	0	0	2	0	0	0	0	0	0
chr4:6215262-6238647:+	n/a	0	0	0	0	3	0	0	0	0
chr4:6215586-6238952:+	n/a	47	0	0	0	0	3	0	41	0
chr4:669626-689064:-	n/a	0	0	0	4	0	0	0	0	0
chr4:7084962-7085535:+	LOC7493567	0	0	5	0	0	0	0	0	0
chr4:7279091-7280559:-	LOC7493558	0	0	4	0	0	0	0	0	0
chr4:8326599-8342293:+	n/a	0	0	0	4	0	0	0	0	0
chr4:8327129-8363044:+	n/a	0	0	0	11	0	11	13	0	9
chr4:9117686-9119151:+	LOC7468370	0	0	0	5	0	0	0	0	0
chr4:9164361-9164882:+	n/a	0	0	12	0	0	0	0	0	0
chr5:10175829-10189486:-	n/a	3	2	0	0	0	0	0	0	0
chr5:10176394-10189757:-	n/a	16	0	0	8	3	0	18	0	0
chr5:11403368-11403568:-	LOC7476379	0	0	0	0	4	0	0	0	0
chr5:12715917-12728622:+	n/a	4	0	0	0	15	0	15	10	0
chr5:13083138-13083380:+	LOC7476432	0	0	3	0	0	0	0	0	0
chr5:15609471-15611270:+	LOC7468858	2	0	0	0	0	0	0	0	0
chr5:1609791-1610454:+	LOC18098622	2	0	0	0	0	0	0	0	0
chr5:1655610-1656104:-	LOC18098628	3	0	7	0	0	0	0	0	9
chr5:18277-34285:+	n/a	4	16	24	15	27	4	20	31	7
chr5:18881165-18883943:+	LOC7460935	13	0	0	0	0	0	2	0	0
chr5:19364259-19400651:-	n/a	0	0	4	0	0	0	0	0	0
chr5:19829146-19831127:-	LOC7469171	0	0	0	0	0	9	0	0	0
chr5:20182059-20182358:+	LOC7469188	0	0	2	0	0	0	0	0	0
chr5:2050810-2057374:+	n/a	0	0	4	0	0	0	0	0	0
chr5:2122483-2167362:+	n/a	0	0	18	0	0	16	0	0	13
chr5:2123026-2224576:+	n/a	16	27	102	30	16	132	12	23	117
chr5:21239064-21246906:+	n/a	0	0	0	2	0	0	0	0	0
chr5:2129373-2230182:-	n/a	2	0	3	0	6	0	0	0	0
chr5:22088491-22088880:-	LOC7464661	0	0	3	0	0	0	0	0	0
chr5:2251256-2386025:-	n/a	0	6	0	8	8	0	7	5	0
chr5:22643525-22646181:-	LOC7464698	5	0	7	15	46	18	4	24	7
chr5:22844952-22845260:+	LOC18099653	0	0	0	3	0	0	0	0	0
chr5:23713265-23713494:-	LOC7477385	0	0	0	4	0	0	0	0	0
chr5:23809142-23809867:+	LOC7454365	0	0	0	0	0	4	0	0	0
chr5:2436460-2451910:+	n/a	0	0	0	3	0	0	0	0	0
chr5:24840122-24840311:-	LOC7485608	0	0	0	0	4	0	0	0	0
chr5:24842985-24843611:+	LOC7485608	0	0	0	0	0	2	0	0	0
chr5:24913721-24914544:-	LOC7493993	0	0	4	0	0	0	0	0	9
chr5:24960566-24960794:+	LOC7485618	0	3	0	0	0	0	0	0	0
chr5:25446017-25446192:+	LOC7494705	2	0	0	0	0	0	0	0	0
chr5:2559977-2613731:-	n/a	0	0	8	0	0	18	0	0	0
chr5:2559977-2613807:-	n/a	8	0	0	0	4	0	0	0	0
chr5:2566771-2620932:+	n/a	0	0	0	0	0	9	0	0	0
chr5:25745131-25746381:-	LOC7494734	0	0	0	0	0	3	0	0	0
chr5:25746327-25753164:-	n/a	5	16	13	11	13	3	10	0	3
chr5:2584412-2617630:+	n/a	2	0	12	0	0	0	0	0	0
chr5:259883-268063:+	LOC18109596	0	0	0	0	0	5	0	0	0
chr5:2856587-2867836:+	LOC18098834	4	0	0	2	0	0	2	0	0
chr5:2864875-2875630:+	n/a	5	0	0	0	0	0	9	0	0
chr5:2999379-3152603:+	n/a	11	0	0	0	0	21	17	0	0
chr5:3005526-3020990:+	LOC18098853	0	8	0	0	7	0	0	0	0
chr5:3005526-3141049:+	n/a	0	0	0	0	8	0	0	0	0
chr5:3005526-3161596:+	n/a	2	0	0	0	11	0	5	0	0
chr5:3006138-3162231:+	n/a	0	2	0	0	0	0	0	0	0
chr5:3011442-3027218:+	LOC18098853	13	26	0	15	0	0	26	45	27
chr5:3011442-3111609:+	n/a	0	3	0	0	0	0	0	5	0
chr5:3011442-3146631:+	n/a	2	0	0	0	4	0	6	4	0
chr5:3011442-3166369:+	n/a	0	25	3	11	28	22	6	10	16
chr5:3054866-3163107:+	n/a	3	0	0	12	18	0	3	20	0
chr5:3091305-3141682:+	n/a	3	0	0	2	2	0	0	0	0
chr5:3091305-3162231:+	n/a	0	0	0	2	0	0	4	0	0
chr5:3093590-3163107:+	n/a	0	6	0	3	3	0	0	0	0
chr5:3110782-3163107:+	n/a	0	2	0	3	4	0	0	3	0
chr5:3111696-3166369:+	n/a	3	8	0	5	15	0	2	0	0
chr5:3343243-3343672:-	LOC18098892	0	0	0	5	0	0	0	0	0
chr5:3508594-3526289:-	n/a	2	0	0	0	0	0	0	0	0
chr5:3509544-3527028:-	n/a	0	0	4	18	0	0	4	0	0
chr5:4234470-4242386:+	n/a	0	0	0	7	0	0	3	0	0
chr5:4366476-4434835:-	n/a	3	0	0	0	0	0	0	0	0
chr5:4658-24523:-	n/a	0	0	24	0	0	0	5	0	0
chr5:4693069-4693272:-	LOC18099039	14	0	0	0	0	0	48	0	0
chr5:4743604-4744146:-	LOC7466858	0	13	0	17	40	0	2	50	0
chr5:5296699-5296866:+	LOC7455193	0	0	2	0	0	0	0	0	0
chr5:6698-26330:-	n/a	39	15	0	0	5	0	3	0	0
chr5:6910984-6912121:+	LOC7492077	0	0	6	0	0	0	0	0	0
chr5:7035859-7036589:-	LOC7486388	3	0	0	0	0	0	0	0	0
chr5:7068111-7068263:+	LOC7486390	0	0	0	0	2	0	0	0	0
chr5:8034-28096:-	n/a	0	0	0	0	0	44	102	0	0
chr5:8225630-8229962:+	n/a	0	0	0	4	23	67	0	15	44
chr5:826974-889466:-	n/a	5	2	0	0	4	0	7	15	0
chr5:861023-951049:+	n/a	18	62	0	21	52	0	12	44	0
chr5:8749243-8764594:-	n/a	0	0	0	0	90	0	0	0	0
chr5:9043040-9043312:+	LOC18099223	0	0	0	0	3	0	0	0	0
chr5:9435937-9436854:-	LOC18099261	6	7	0	0	0	0	0	0	0
chr5:9858763-9859335:-	LOC18099306	0	0	0	0	0	9	0	0	11
chr6:10193205-10193353:-	LOC18100174	0	0	0	18	0	0	10	0	0
chr6:10315218-10315826:+	LOC18100185	4	0	0	0	0	3	0	0	0
chr6:11052021-11066290:-	n/a	0	0	0	0	0	9	0	0	0
chr6:11974233-11976304:-	LOC18100336	0	0	0	2	0	0	0	0	0
chr6:1206951-1311334:-	n/a	0	0	0	0	7	0	4	0	0
chr6:1206951-1333658:-	n/a	7	0	0	0	0	0	5	0	0
chr6:1206951-1365681:-	n/a	3	11	0	4	4	0	3	0	0
chr6:1235617-1287431:-	n/a	4	0	0	0	0	0	0	0	0
chr6:1276980-1279503:-	LOC18099765	0	0	3	0	0	0	0	0	0
chr6:1276980-1282656:-	n/a	0	0	0	3	7	0	9	14	0
chr6:1276980-1282660:-	n/a	106	0	0	0	0	0	0	0	0
chr6:1564167-1565222:-	LOC7495642	0	0	3	0	0	0	0	0	0
chr6:16781055-16781293:-	LOC18100474	0	3	0	0	0	0	0	0	0
chr6:16925158-16953655:+	n/a	0	10	0	0	0	0	0	0	0
chr6:1714824-1715558:+	LOC7479619	0	0	3	0	0	0	0	0	0
chr6:20064348-20064534:+	LOC7465953	0	21	4	3	0	0	0	0	0
chr6:20176107-20176253:+	LOC7485230	0	0	0	2	0	0	0	0	0
chr6:20476441-20485708:-	n/a	0	12	36	0	0	0	0	0	0
chr6:20628074-20628223:-	LOC7455647	0	0	14	0	3	0	0	3	5
chr6:21012454-21015197:-	LOC7455631	0	0	0	0	3	0	3	0	0
chr6:2155309-2155555:+	LOC7479639	0	3	0	0	0	0	0	0	0
chr6:21620025-21620506:-	LOC7479485	0	0	0	2	0	0	0	0	0
chr6:22136961-22138644:-	LOC7485297	0	0	2	0	0	10	0	0	11
chr6:221451-221663:+	LOC7463634	0	0	0	2	0	0	0	0	0
chr6:22528852-22529203:-	LOC7492246	0	4	0	0	0	0	0	0	0
chr6:22576443-22578238:+	LOC7492249	0	0	3	0	0	0	0	0	0
chr6:23235927-23236166:-	LOC7492286	0	2	0	0	0	0	0	0	0
chr6:24076785-24079019:-	LOC7462262	0	0	0	2	0	0	0	0	0
chr6:24197230-24198415:+	LOC18100653	0	0	0	0	0	8	0	0	0
chr6:24489795-24506634:+	n/a	0	0	0	2	0	0	0	0	0
chr6:24572569-24573416:-	LOC7470734	0	0	4	0	0	0	0	0	0
chr6:24612549-24613053:+	LOC18100660	0	0	0	3	0	0	3	0	0
chr6:25068603-25069168:-	LOC7471544	0	0	15	6	11	7	0	0	0
chr6:26136366-26136657:+	LOC18100689	0	2	0	0	0	0	0	0	0
chr6:26139134-26146329:+	LOC18100689	0	0	16	0	0	13	0	13	0
chr6:26271692-26279164:-	n/a	0	0	0	0	0	8	0	0	0
chr6:26573098-26573959:+	LOC18100705	0	0	2	0	0	0	0	0	0
chr6:26808522-26810000:+	LOC7489161	0	0	0	0	2	0	0	0	0
chr6:27434894-27453839:+	n/a	0	0	6	6	5	0	2	0	0
chr6:27731153-27731510:-	LOC18100788	2	0	0	0	0	0	0	0	0
chr6:27856348-27896477:-	n/a	4	0	0	0	0	0	10	0	0
chr6:27857561-27897407:-	n/a	0	8	0	0	55	0	9	26	0
chr6:27901968-27906979:+	n/a	3	0	0	8	6	0	6	6	0
chr6:3342188-3343267:-	LOC7496118	0	0	0	3	0	0	0	0	0
chr6:4050777-4051373:+	LOC18099840	0	0	0	5	5	0	0	0	0
chr6:4475441-4492433:-	LOC18110034	0	0	0	0	10	0	14	0	0
chr6:4475765-4492829:-	LOC18110034	27	0	0	0	0	0	0	50	0
chr6:4488265-4657574:+	n/a	0	0	0	3	0	0	2	4	0
chr6:4488268-4657574:+	n/a	0	0	0	0	3	0	0	0	0
chr6:481439-516113:+	n/a	0	0	0	2	0	0	0	0	0
chr6:5464706-5465107:+	LOC7485495	0	0	4	0	0	0	0	0	0
chr6:5981286-5995541:-	n/a	0	0	0	0	4	0	0	0	0
chr6:600177-601123:-	LOC7458490	0	0	0	0	0	4	0	0	0
chr6:6110239-6111788:+	LOC7487237	0	0	0	0	0	2	0	0	0
chr6:614684-615376:+	LOC7458492	0	0	0	0	4	0	0	0	0
chr6:6563216-6563369:-	LOC7454930	0	4	3	0	0	0	0	0	0
chr6:796751-879713:-	n/a	9	0	0	0	0	6	0	0	0
chr6:8822430-8822997:-	LOC18100041	0	0	0	0	4	0	0	0	0
chr7:10992235-11066295:-	n/a	0	0	0	2	5	0	0	0	0
chr7:11142310-11142483:+	n/a	0	0	0	0	5	0	2	0	0
chr7:11142322-11142537:+	n/a	0	0	2	0	0	0	0	0	0
chr7:1143958-1150867:+	n/a	0	0	0	3	0	0	0	0	0
chr7:12706147-12726829:-	n/a	0	5	3	0	0	0	64	74	0
chr7:12717196-12728215:-	n/a	2	0	0	0	0	0	0	0	0
chr7:13008221-13008830:-	LOC7466740	0	0	0	3	0	0	0	0	0
chr7:13188223-13208089:-	n/a	0	0	0	13	8	6	23	2	0
chr7:13624269-13662442:+	n/a	0	0	37	7	4	0	0	0	0
chr7:14206482-14245295:+	n/a	0	0	0	2	0	0	3	0	0
chr7:14227380-14237536:-	n/a	0	0	3	2	5	0	0	0	0
chr7:14457633-14457857:+	LOC7491758	0	0	0	2	0	0	0	0	0
chr7:14849985-14850630:+	LOC7491716	0	0	8	0	0	0	0	0	0
chr7:15246097-15315748:+	n/a	0	0	0	0	6	0	7	6	0
chr7:15360561-15366327:-	n/a	0	0	12	0	0	8	5	13	0
chr7:1664038-1664289:-	LOC7480138	0	3	0	0	0	0	0	0	4
chr7:1929595-1938905:-	n/a	0	0	0	0	0	10	0	0	0
chr7:2074770-2075232:-	LOC7473162	3	4	33	3	0	5	0	0	0
chr7:2074815-2075232:-	LOC7473162	0	0	2	0	0	6	0	0	0
chr7:2074844-2075232:-	LOC7473162	0	0	2	0	0	0	0	0	0
chr7:2074929-2075232:-	LOC7473162	16	40	201	17	24	100	30	10	0
chr7:2136605-2136787:-	LOC7473154	0	0	0	11	0	0	0	0	0
chr7:2205934-2206544:-	LOC7478018	0	0	0	0	0	7	0	0	0
chr7:2246457-2261976:+	n/a	0	22	0	54	0	0	91	0	0
chr7:2685795-2687556:+	LOC7473122	0	0	0	0	2	0	0	0	0
chr7:2687059-2756223:+	n/a	0	0	0	2	0	0	0	0	0
chr7:3759197-3765313:-	n/a	57	57	0	35	30	0	25	27	0
chr7:3759197-3765318:-	n/a	0	0	0	0	3	0	0	0	0
chr7:4306769-4307868:+	LOC7483099	0	0	4	0	0	0	0	0	0
chr7:4385509-4392113:+	n/a	0	0	0	0	0	5	0	0	0
chr7:4751527-4751681:+	LOC18101167	0	0	0	3	0	0	0	0	0
chr7:6538198-6538709:-	n/a	3	0	0	0	0	0	0	0	0
chr7:8799687-8799992:+	LOC7456332	0	0	2	0	0	6	0	0	0
chr7:911782-912066:-	LOC7480186	4	0	0	0	0	0	0	0	0
chr7:9175040-9177538:-	LOC7456318	0	0	0	3	0	0	0	0	0
chr7:9400413-9400840:-	LOC7456312	0	0	5	0	0	0	0	0	0
chr8:10140115-10140824:+	LOC7493684	0	0	0	0	4	0	0	0	0
chr8:1062194-1062819:+	LOC7490894	0	0	0	0	2	0	0	0	0
chr8:11004967-11028748:+	n/a	0	0	0	0	2	0	0	6	0
chr8:11004970-11028748:+	n/a	0	0	0	3	3	0	5	0	0
chr8:11477938-11479414:+	LOC7467541	0	0	0	3	0	0	0	0	0
chr8:12586028-12660122:+	n/a	0	0	0	0	5	0	0	0	0
chr8:12649536-12681204:-	n/a	7	0	0	4	0	0	0	4	0
chr8:12825458-12827157:-	n/a	4	5	23	0	0	0	0	0	0
chr8:1291333-1297320:+	n/a	9	22	23	11	29	0	5	13	0
chr8:13880442-13880814:-	LOC7454233	0	0	5	0	0	0	0	0	0
chr8:15945835-15946988:+	LOC18110906	2	0	0	3	4	0	0	0	0
chr8:1739859-1740431:-	LOC7494918	0	0	2	0	0	0	0	0	0
chr8:1740154-1740431:-	LOC7494918	0	0	3	0	0	0	0	0	0
chr8:17823614-17824021:-	LOC18101833	2	0	0	3	9	0	0	0	0
chr8:2055292-2069364:-	LOC7479863	0	0	0	0	96	0	0	0	0
chr8:2055483-2069557:-	LOC7479863	0	0	0	0	0	17	0	0	23
chr8:2221882-2222892:+	LOC7479881	6	0	4	0	0	0	0	0	0
chr8:2838958-2839377:+	LOC7469790	0	0	0	0	0	4	0	0	0
chr8:2838958-2840690:+	LOC7469790	0	0	2	0	0	0	0	0	0
chr8:3351295-3351652:+	LOC7467550	3	0	8	0	0	0	0	8	0
chr8:3713870-3714806:+	LOC7494463	0	0	0	0	0	2	0	0	0
chr8:3951980-3957867:-	n/a	0	0	0	5	0	0	4	0	0
chr8:3952146-3958572:-	n/a	7	0	0	0	0	0	0	0	0
chr8:4532573-4532717:+	LOC7462096	0	0	0	0	2	0	0	0	0
chr8:5058036-5058495:-	LOC7460662	0	3	0	0	0	0	0	0	0
chr8:5615713-5616428:+	LOC7498184	0	0	4	0	0	0	0	0	0
chr8:5643326-5644464:+	LOC7460706	0	0	4	0	0	0	0	0	0
chr8:6814383-6824876:-	n/a	6	5	0	0	0	0	4	0	0
chr8:6815395-6817719:-	LOC7485913	0	0	0	0	0	5	0	0	0
chr8:7346847-7347117:-	LOC7485949	0	0	6	0	0	3	0	0	0
chr8:7874410-7874752:-	LOC7488360	0	0	3	0	0	0	0	0	0
chr8:9660315-9660578:-	LOC7457844	0	0	4	0	0	0	0	0	0
chr8:9861765-9861928:+	LOC7471481	2	0	9	0	0	0	0	0	0
chr8:9942986-9943195:-	LOC7471489	0	0	0	0	0	3	0	0	0
chr9:10578474-10579286:-	LOC7472151	0	0	3	0	0	0	0	0	0
chr9:11284190-11310135:-	n/a	0	0	0	5	10	11	6	8	2
chr9:12048229-12208789:-	n/a	5	0	0	0	0	0	0	0	0
chr9:12063093-12089171:-	n/a	0	0	3	0	0	0	0	0	0
chr9:12088997-12091843:-	LOC7460108	0	3	3	0	8	0	0	0	0
chr9:12273756-12274299:-	LOC7460090	0	0	4	0	0	0	0	0	0
chr9:12652807-12653749:-	LOC7474902	0	0	0	0	5	0	0	0	0
chr9:2583750-2584440:+	LOC7489333	0	0	0	2	0	0	0	0	0
chr9:3046307-3046682:-	LOC7491110	3	0	3	0	0	0	0	0	0
chr9:4530102-4554379:-	n/a	0	0	0	0	0	7	0	0	0
chr9:5132873-5133089:-	LOC18102018	0	0	6	0	0	6	0	0	0
chr9:5776670-5776886:-	LOC7482322	0	0	0	0	4	0	0	0	0
chr9:6187503-6200182:+	n/a	2	0	0	10	0	0	9	0	0
chr9:6192892-6206654:-	n/a	0	0	0	6	7	0	3	0	0
chr9:6349102-6350657:-	LOC7467328	0	2	0	0	0	0	0	0	0
chr9:6426971-6463122:-	n/a	0	0	0	0	14	0	6	0	21
chr9:6596881-6597158:+	LOC7482282	0	0	0	0	0	9	0	0	0
chr9:6634615-6634857:-	LOC7454890	0	0	0	0	0	4	0	0	0
chr9:6997604-6998052:-	LOC7475018	0	9	0	3	4	0	0	0	0
chr9:7016481-7024610:+	n/a	0	0	0	0	2	0	0	0	0
chr9:7016505-7024610:+	n/a	23	147	270	53	203	122	46	183	90
chr9:7428360-7428706:+	LOC18102067	2	2	17	0	0	0	0	0	0
chr9:7472640-7473179:-	LOC7478783	0	0	3	0	0	0	0	0	0
chr9:8839799-8840526:+	LOC7490046	0	0	0	4	0	7	0	0	0
chr9:9146912-9147063:-	LOC18102115	0	0	0	2	0	0	0	0	0
chr9:9294740-9295145:-	LOC7490004	2	0	0	0	7	0	0	0	0
chr9:9530959-9532503:+	LOC7456396	0	0	2	0	0	0	0	0	0
chr9:9621931-9622799:+	LOC7456392	3	0	0	0	0	0	0	6	0
chr9:9669035-9675004:-	LOC7464043	0	0	0	0	6	0	0	0	0
chr9:9930553-9933732:+	n/a	2	0	0	0	0	0	0	0	0
chrPltd:35714-36069:+	n/a	0	17	0	0	0	0	0	0	0
chrPltd:56449-56712:+	n/a	0	0	8	0	0	0	0	0	0
chrUn_scaffold_109:1106-14207:+	n/a	0	0	0	9	0	0	5	0	0
chrUn_scaffold_122:76658-76937:-	LOC18108244	0	0	0	2	0	0	0	0	0
chrUn_scaffold_168:129931-141348:-	n/a	0	4	0	0	0	0	0	0	0
chrUn_scaffold_207:4363-17016:+	n/a	6	0	0	0	19	0	0	0	0
chrUn_scaffold_20:295277-347426:+	n/a	3	0	0	2	0	0	5	0	11
chrUn_scaffold_20:346301-413022:+	n/a	0	3	0	6	0	0	0	7	0
chrUn_scaffold_20:412527-598211:+	n/a	22	103	0	37	82	0	0	62	0
chrUn_scaffold_20:439754-500026:+	n/a	0	0	0	6	0	0	0	0	0
chrUn_scaffold_20:458196-598211:+	n/a	0	10	0	4	6	0	60	4	0
chrUn_scaffold_20:462937-572765:+	n/a	0	0	0	7	9	4	4	0	0
chrUn_scaffold_20:470619-500026:+	n/a	0	0	0	2	0	0	0	0	0
chrUn_scaffold_20:587208-600612:+	n/a	0	0	0	2	0	0	0	0	0
chrUn_scaffold_20:803528-886303:+	n/a	0	0	0	7	0	0	25	34	0
chrUn_scaffold_213:10879-41170:+	n/a	0	0	0	5	0	0	0	0	0
chrUn_scaffold_250:12584-27247:-	n/a	3	0	0	0	0	0	0	0	0
chrUn_scaffold_25:269832-291695:-	n/a	0	0	0	10	0	0	0	0	0
chrUn_scaffold_25:269832-392157:-	n/a	0	0	0	3	20	0	17	7	0
chrUn_scaffold_25:382976-423323:-	n/a	0	0	0	5	4	0	0	0	0
chrUn_scaffold_25:534580-565126:+	n/a	0	10	0	29	0	0	28	0	0
chrUn_scaffold_29:12356-29180:-	n/a	0	0	0	7	0	0	3	0	13
chrUn_scaffold_29:142696-284441:+	n/a	0	0	0	4	0	0	14	15	0
chrUn_scaffold_29:159462-285356:+	n/a	0	0	0	15	0	0	27	0	0
chrUn_scaffold_29:346522-389038:-	n/a	4	0	0	0	0	0	0	0	0
chrUn_scaffold_30:101947-125159:+	n/a	0	0	0	3	0	0	0	0	0
chrUn_scaffold_32:165484-165998:-	LOC7496669	0	0	0	0	4	0	0	0	0
chrUn_scaffold_36:269871-276189:+	n/a	0	0	0	5	0	0	0	0	0
chrUn_scaffold_39:102932-139192:+	n/a	0	0	0	0	6	0	0	0	0
chrUn_scaffold_39:104245-215209:+	n/a	0	0	0	5	0	0	0	0	0
chrUn_scaffold_39:97061-211129:+	n/a	0	0	0	20	0	0	0	0	0
chrUn_scaffold_42:261738-261895:-	n/a	0	8	0	0	3	0	0	0	0
chrUn_scaffold_42:261738-261898:-	n/a	2	0	0	0	0	0	8	0	0
chrUn_scaffold_42:80199-157773:+	n/a	0	0	0	12	14	0	9	4	0
chrUn_scaffold_47:232616-253687:+	LOC18098714	0	0	0	0	36	0	5	0	0
chrUn_scaffold_48:121891-149951:-	n/a	0	0	0	38	24	0	0	0	0
chrUn_scaffold_48:131506-149951:-	n/a	0	0	0	7	0	2	0	0	0
chrUn_scaffold_48:140626-149951:-	n/a	0	0	0	0	3	0	0	0	0
chrUn_scaffold_576:4924-15323:+	LOC7493905	0	27	0	0	0	0	0	64	0
chrUn_scaffold_61:41319-50369:+	n/a	15	0	0	0	0	0	102	0	0
chrUn_scaffold_75:161582-163059:+	LOC18108246	0	0	0	7	0	0	0	0	0
chrUn_scaffold_80:29935-117695:-	n/a	0	0	9	0	0	0	0	0	0
chrUn_scaffold_80:83477-144358:-	n/a	0	6	0	0	0	0	0	0	0
chrUn_scaffold_85:56159-74870:-	n/a	11	10	0	0	24	0	12	0	0
chrUn_scaffold_85:71820-120508:-	n/a	3	0	0	3	0	0	0	0	0
chrUn_scaffold_954:3371-7504:+	n/a	0	18	0	91	69	0	0	0	0
chr1:35512130-35512448:-	LOC7496826	42	76	236	0	0	0	0	0	0
chr10:11205309-11218315:+	n/a	0	0	0	0	0	0	3	0	0
chr10:12505608-12505881:+	LOC7462667	0	0	0	0	0	0	2	0	0
chr10:12661636-12663329:+	LOC7462674	0	0	0	0	0	0	0	2	0
chr10:12824847-12841075:-	n/a	0	0	0	0	0	0	2	0	0
chr10:12917697-12918457:-	LOC7459770	0	0	0	0	0	0	5	0	0
chr10:13004390-13005028:+	LOC7459778	0	0	0	0	0	0	3	0	0
chr10:16430761-16431917:+	LOC7485878	0	0	0	0	0	0	0	3	0
chr10:16603446-16604144:-	LOC7492890	0	0	0	0	0	0	2	0	0
chr10:16888346-16908013:+	n/a	0	0	0	0	0	0	6	0	0
chr10:18025485-18025655:-	LOC7474406	0	0	0	0	0	0	3	0	0
chr10:18469510-18469746:-	LOC7474434	0	0	0	0	0	0	0	5	0
chr10:19841968-19843590:+	LOC7458596	0	0	0	0	0	0	3	0	0
chr10:7445285-7451156:-	n/a	0	0	0	0	0	0	0	11	0
chr10:8688113-8688356:+	LOC7477036	0	0	0	0	0	0	0	5	0
chr11:12355860-12410476:+	n/a	0	0	0	0	0	0	3	0	0
chr11:12511255-12512113:+	LOC18103326	0	0	0	0	0	0	0	3	0
chr11:15859886-15860057:+	LOC7454416	0	0	0	0	0	0	2	0	0
chr11:2140705-2143531:+	n/a	0	0	0	0	0	0	0	11	8
chr11:2407645-2426634:+	LOC18108790	0	0	0	0	0	0	11	0	0
chr11:2407645-2522763:+	n/a	0	0	0	0	0	0	2	3	0
chr11:3145017-3174594:-	n/a	0	0	0	0	0	0	3	0	0
chr12:12123152-12133963:-	n/a	0	0	0	0	0	0	7	0	0
chr12:12123956-12146099:-	n/a	0	0	0	0	0	0	99	0	0
chr12:12252368-12257779:-	LOC7454546	0	0	0	0	0	0	0	2	0
chr12:14501150-14508278:+	n/a	0	0	0	0	0	0	0	3	0
chr12:14766211-14766551:+	LOC7482169	0	0	0	0	0	0	2	0	0
chr12:4277987-4278400:-	LOC7493489	0	0	0	0	0	0	8	6	0
chr12:857489-962196:+	n/a	0	0	0	0	0	0	0	6	0
chr12:9322666-9323465:-	LOC7483440	0	0	0	0	0	0	2	0	5
chr12:9824038-9824529:+	LOC7483457	0	0	0	0	0	0	0	5	0
chr13:12315219-12340957:-	n/a	0	0	0	0	0	0	41	0	5
chr13:12334749-12335009:+	n/a	0	0	0	0	0	0	2	0	0
chr13:13587266-13591226:-	n/a	0	0	0	0	0	0	0	13	0
chr13:14235222-14235533:+	LOC18104628	0	0	0	0	0	0	0	8	0
chr13:14382324-14383604:-	LOC18104647	0	0	0	0	0	0	5	0	0
chr13:1570462-1579790:-	n/a	0	0	0	0	0	0	8	0	0
chr13:16132445-16144550:+	n/a	0	0	0	0	0	0	11	0	0
chr13:2116402-2118754:-	LOC7473907	0	0	0	0	0	0	2	0	0
chr13:6010426-6013292:+	LOC7493870	0	0	0	0	0	0	0	4	0
chr14:10358951-10359407:-	LOC7466263	0	0	0	0	0	0	0	0	5
chr14:11656786-11656950:-	LOC112324129	0	0	0	0	0	0	5	0	0
chr14:2228675-2229071:+	LOC7496943	0	0	0	0	0	0	2	0	0
chr14:3903997-3924712:+	n/a	0	0	0	0	0	0	2	0	0
chr14:5104073-5189129:-	n/a	0	0	0	0	0	0	6	0	0
chr14:5300754-5316637:+	n/a	0	0	0	0	0	0	2	0	0
chr14:6413279-6420651:+	n/a	0	0	0	0	0	0	4	0	0
chr15:10033721-10067653:+	n/a	0	0	0	0	0	0	2	0	0
chr15:12560762-12565304:+	n/a	0	0	0	0	0	0	0	0	2
chr15:13654937-13713101:+	n/a	0	0	0	0	0	0	18	0	0
chr15:1988130-2010060:-	n/a	0	0	0	0	0	0	2	0	6
chr16:12794227-12800279:-	n/a	0	0	0	0	0	0	0	2	0
chr16:1453811-1511878:+	n/a	0	0	0	0	0	0	22	0	0
chr16:369043-370302:-	LOC7474085	0	0	0	0	0	0	2	0	0
chr16:841383-841742:+	LOC7453712	0	0	0	0	0	0	14	0	0
chr16:976393-979547:-	n/a	0	0	0	0	0	0	8	0	0
chr17:11784088-11786839:+	n/a	0	0	0	0	0	0	337	0	0
chr17:11787711-11788042:+	LOC18107355	0	0	0	0	0	0	3	0	0
chr17:15419050-15423291:+	LOC18106458	0	0	0	0	0	0	2	0	0
chr17:15846451-15853321:+	n/a	0	0	0	0	0	0	8	0	0
chr17:2218134-2322596:+	n/a	0	0	0	0	0	0	2	0	0
chr18:10837058-10838463:-	LOC18107742	0	0	0	0	0	0	0	0	7
chr18:12158830-12160176:+	LOC7488968	0	0	0	0	0	0	0	0	2
chr18:1264456-1275645:-	n/a	0	0	0	0	0	0	2	0	0
chr18:15417875-15440315:+	n/a	0	0	0	0	0	0	20	4	0
chr18:15932614-15963131:-	n/a	0	0	0	0	0	0	10	0	0
chr18:201107-206468:-	LOC18107561	0	0	0	0	0	0	0	0	5
chr18:230170-253742:-	n/a	0	0	0	0	0	0	140	0	0
chr18:5659548-5661802:+	LOC7463750	0	0	0	0	0	0	0	0	4
chr19:11327402-11327560:-	LOC18108470	0	0	0	0	0	0	0	3	0
chr19:12799088-12858468:+	n/a	0	0	0	0	0	0	7	0	0
chr19:1383480-1400629:+	n/a	0	0	0	0	0	0	3	6	0
chr19:13919270-14043312:-	n/a	0	0	0	0	0	0	4	0	0
chr19:14267976-14277557:+	LOC18108517	0	0	0	0	0	0	0	2	0
chr19:3346727-3389812:+	n/a	0	0	0	0	0	0	3	0	0
chr19:3366854-3398742:+	n/a	0	0	0	0	0	0	0	3	0
chr19:3554852-3555076:-	LOC7469863	0	0	0	0	0	0	4	0	0
chr19:3554863-3555064:-	LOC7469863	0	0	0	0	0	0	2	0	0
chr19:8104043-8106136:-	LOC7491104	0	0	0	0	0	0	3	0	0
chr19:9018865-9020501:+	LOC7455236	0	0	0	0	0	0	2	0	0
chr19:9319441-9350556:-	n/a	0	0	0	0	0	0	10	0	0
chr1:1036953-1037104:+	LOC7487050	0	0	0	0	0	0	2	0	0
chr1:23068163-23068703:-	LOC18094946	0	0	0	0	0	0	2	0	0
chr1:24798107-24803720:+	n/a	0	0	0	0	0	0	340	0	6
chr1:27753886-27783810:-	n/a	0	0	0	0	0	0	3	0	0
chr1:2884400-2919519:-	n/a	0	0	0	0	0	0	6	0	0
chr1:33047676-33084871:+	n/a	0	0	0	0	0	0	15	0	16
chr1:34685329-34692649:+	LOC7467656	0	0	0	0	0	0	0	0	5
chr1:35353356-35358852:-	LOC7487863	0	0	0	0	0	0	2	0	0
chr1:3613539-3696006:+	n/a	0	0	0	0	0	0	4	3	0
chr1:36575829-36576673:-	LOC7478711	0	0	0	0	0	0	0	3	0
chr1:37166756-37202743:-	n/a	0	0	0	0	0	0	0	2	0
chr1:38922903-38939962:-	n/a	0	0	0	0	0	0	2	0	0
chr1:3909874-3917045:-	n/a	0	0	0	0	0	0	0	0	2
chr1:3931365-3939101:-	n/a	0	0	0	0	0	0	132	0	0
chr1:40054066-40174727:+	n/a	0	0	0	0	0	0	22	15	0
chr1:40144451-40255297:+	n/a	0	0	0	0	0	0	0	3	0
chr1:44337127-44338141:+	LOC18095912	0	0	0	0	0	0	0	0	4
chr1:461725-461885:+	LOC7483253	0	0	0	0	0	0	2	0	0
chr1:48850186-48866792:+	n/a	0	0	0	0	0	0	3	0	0
chr1:5823946-5826081:-	LOC7491455	0	0	0	0	0	0	0	7	0
chr2:12969788-12971764:+	LOC7497249	0	0	0	0	0	0	2	0	0
chr2:23205107-23205321:+	LOC7462454	0	0	0	0	0	0	0	0	5
chr2:23539176-23540932:+	LOC7459480	0	0	0	0	0	0	0	3	0
chr2:288645-292370:-	n/a	0	0	0	0	0	0	11	0	0
chr2:5141635-5142085:+	LOC7466431	0	0	0	0	0	0	2	0	0
chr2:706640-706842:+	LOC7496874	0	0	0	0	0	0	2	0	0
chr2:9852852-9854240:-	n/a	0	0	0	0	0	0	3	0	0
chr3:10271041-10271212:+	LOC7461962	0	0	0	0	0	0	2	0	0
chr3:10797759-10798438:+	LOC7471643	0	0	0	0	0	0	5	0	0
chr3:14265329-14268822:-	LOC7479248	0	0	0	0	0	0	0	0	2
chr3:14267926-14283147:-	n/a	0	0	0	0	0	0	3	0	0
chr3:16027497-16034973:+	n/a	0	0	0	0	0	0	2	0	0
chr3:16197216-16198370:-	LOC7497517	0	0	0	0	0	0	0	0	3
chr3:16428724-16429368:+	LOC7465353	0	0	0	0	0	0	3	0	0
chr3:17419819-17420854:+	LOC7496532	0	0	0	0	0	0	3	0	0
chr3:18752782-18753632:+	LOC7478295	0	0	0	0	0	0	2	0	0
chr3:19177830-19211448:+	n/a	0	0	0	0	0	0	6	0	0
chr3:19368594-19368740:-	LOC7462820	0	0	0	0	0	0	2	0	0
chr3:20194340-20258642:+	n/a	0	0	0	0	0	0	0	8	0
chr3:20823725-20908284:+	n/a	0	0	0	0	0	0	0	0	3
chr3:20887373-20908284:+	n/a	0	0	0	0	0	0	0	0	4
chr3:21278112-21279066:-	LOC7463598	0	0	0	0	0	0	0	0	3
chr3:2321836-2329188:+	LOC18096626	0	0	0	0	0	0	2	0	0
chr3:3414624-3502025:+	n/a	0	0	0	0	0	0	0	14	0
chr3:7361785-7362093:+	LOC7478415	0	0	0	0	0	0	0	0	3
chr3:8853051-8862788:+	n/a	0	0	0	0	0	0	497	0	0
chr4:11124261-11124538:-	LOC7480602	0	0	0	0	0	0	0	8	0
chr4:16741787-16742075:+	LOC18097816	0	0	0	0	0	0	0	0	2
chr4:19296363-19296566:-	LOC7453644	0	0	0	0	0	0	9	0	0
chr4:20858582-20869151:-	n/a	0	0	0	0	0	0	2	0	0
chr4:20858842-20869598:-	n/a	0	0	0	0	0	0	2	0	0
chr4:3069730-3086944:+	n/a	0	0	0	0	0	0	192	0	0
chr4:374593-383238:+	n/a	0	0	0	0	0	0	3	0	0
chr4:375334-384027:+	n/a	0	0	0	0	0	0	0	6	0
chr4:4076084-4076777:+	LOC7470235	0	0	0	0	0	0	0	0	6
chr4:8901314-8903995:+	LOC18097618	0	0	0	0	0	0	2	0	0
chr4:9320115-9323212:-	LOC7494565	0	0	0	0	0	0	0	5	0
chr5:10590405-10590679:-	LOC7492145	0	0	0	0	0	0	0	7	0
chr5:1153187-1173273:+	n/a	0	0	0	0	0	0	5	0	0
chr5:1450869-1483222:+	n/a	0	0	0	0	0	0	10	0	0
chr5:2455299-2468020:+	LOC18098782	0	0	0	0	0	0	11	13	0
chr5:247984-257269:+	LOC18109596	0	0	0	0	0	0	0	5	0
chr5:25446013-25446234:+	LOC7494705	0	0	0	0	0	0	3	0	0
chr5:3021759-3162231:+	n/a	0	0	0	0	0	0	6	0	0
chr5:3091305-3108684:+	n/a	0	0	0	0	0	0	3	0	0
chr5:3141818-3162231:+	n/a	0	0	0	0	0	0	2	0	0
chr5:3518360-3527028:-	LOC112323252	0	0	0	0	0	0	2	0	0
chr5:4922256-4922487:-	LOC7466874	0	0	0	0	0	0	0	0	3
chr5:8305419-8307589:-	LOC18099137	0	0	0	0	0	0	0	0	4
chr6:10002796-10013725:+	LOC18100159	0	0	0	0	0	0	99	0	0
chr6:11047998-11062924:-	n/a	0	0	0	0	0	0	0	65	0
chr6:221514-221663:+	LOC7463634	0	0	0	0	0	0	0	0	5
chr6:23194315-23195064:+	LOC7491983	0	0	0	0	0	0	3	0	0
chr6:26357433-26396378:-	LOC7489135	0	0	0	0	0	0	3	0	0
chr6:27263217-27281635:-	n/a	0	0	0	0	0	0	5	0	0
chr6:27856113-27895887:-	n/a	0	0	0	0	0	0	0	0	6
chr6:3683023-3683229:+	LOC7473619	0	0	0	0	0	0	2	0	0
chr6:4476360-4493297:-	LOC18110034	0	0	0	0	0	0	3	0	0
chr6:6250940-6251682:-	LOC7454913	0	0	0	0	0	0	2	0	0
chr6:8604565-8605024:+	LOC7484639	0	0	0	0	0	0	2	0	0
chr7:1142512-1150550:+	n/a	0	0	0	0	0	0	3	0	0
chr7:12708068-12717567:-	n/a	0	0	0	0	0	0	0	8	0
chr7:12708068-12728767:-	n/a	0	0	0	0	0	0	0	6	0
chr7:12716899-12727973:-	n/a	0	0	0	0	0	0	2	0	0
chr7:14217247-14237536:-	n/a	0	0	0	0	0	0	0	0	5
chr7:146697-149834:-	n/a	0	0	0	0	0	0	0	0	7
chr7:14864825-14883773:-	n/a	0	0	0	0	0	0	7	0	0
chr7:15276593-15315748:+	n/a	0	0	0	0	0	0	4	0	0
chr7:23232-24632:-	LOC7497762	0	0	0	0	0	0	0	6	0
chr7:3254338-3270873:-	n/a	0	0	0	0	0	0	0	2	0
chr7:4301240-4301674:+	LOC7483099	0	0	0	0	0	0	0	3	0
chr7:5964445-5978948:+	n/a	0	0	0	0	0	0	0	2	0
chr7:9066729-9068372:-	LOC7462554	0	0	0	0	0	0	0	5	0
chr8:1048554-1048846:+	LOC7486905	0	0	0	0	0	0	3	0	0
chr8:11015148-11035128:-	n/a	0	0	0	0	0	0	5	0	0
chr8:13642165-13643529:-	LOC7469086	0	0	0	0	0	0	4	0	0
chr8:14737885-14740257:-	LOC7454258	0	0	0	0	0	0	0	0	4
chr8:16520346-16520716:-	LOC18101891	0	0	0	0	0	0	0	0	3
chr9:12088997-12213239:-	n/a	0	0	0	0	0	0	70	0	0
chr9:5111688-5120489:+	LOC7468566	0	0	0	0	0	0	2	0	0
chr9:6426971-6450612:-	n/a	0	0	0	0	0	0	137	0	0
chr9:6428356-6451753:-	n/a	0	0	0	0	0	0	0	10	0
chr9:6602248-6604550:+	LOC7482282	0	0	0	0	0	0	0	3	0
chr9:7549118-7557315:-	n/a	0	0	0	0	0	0	2	0	0
chrUn_scaffold_169:2496-2786:+	LOC18107799	0	0	0	0	0	0	2	0	0
chrUn_scaffold_20:289831-347426:+	n/a	0	0	0	0	0	0	30	10	0
chrUn_scaffold_20:414916-570182:+	n/a	0	0	0	0	0	0	2	0	0
chrUn_scaffold_20:570290-600612:+	n/a	0	0	0	0	0	0	4	0	0
chrUn_scaffold_20:665345-709669:-	n/a	0	0	0	0	0	0	0	5	0
chrUn_scaffold_233:20925-50614:-	n/a	0	0	0	0	0	0	11	16	0
chrUn_scaffold_30:274026-448161:+	n/a	0	0	0	0	0	0	0	5	0
chrUn_scaffold_39:102932-220350:+	n/a	0	0	0	0	0	0	3	0	0
chrUn_scaffold_49:112160-196574:-	LOC18103639	0	0	0	0	0	0	3	0	0
chrUn_scaffold_68:20031-128762:+	LOC18110736	0	0	0	0	0	0	2	0	0
chrUn_scaffold_82:16443-47658:-	n/a	0	0	0	0	0	0	0	16	0

## Sheet: Table S2A
Table S2A All differential expression mRNAs from S1, S2 and S3 of 84K poplar.
ID	S1-1	S1-2	S1-3	S2-1	S2-2	S2-3	S3-1	S3-2	S3-3
LOC7496135	276389	263727	266715	1065.89	793.681	837.035	1009.47	748.328	945.137
LOC112328513	64298.2	70746.7	87693.6	58.8077	85.7477	61.449	0	69.2896	23.3848
LOC7484743	45522.9	54613.7	47923.5	360.197	401.299	405.231	18.4302	11.0863	32.1542
LOC7479083	544056	410280	320960	330.793	270.963	154.453	68.6945	60.051	81.847
LOC7458003	17524.5	25894.5	20618.8	6.68269	13.0337	8.30392	0	0	6.82058
LOC7477808	300843	454583	284438	799.918	1009.08	548.889	756.478	1240.75	825.29
LOC7463577	17276.2	19243.3	22258.8	88.2115	77.5159	45.6715	56.9662	78.5282	84.7701
LOC7478886	32410.7	48399	53924.8	179.764	157.776	117.085	8.37738	143.198	35.0773
LOC7494613	130895	123747	175930	464.447	519.974	633.589	284.831	170.914	452.107
LOC7459204	31616.6	38269.4	43653.7	90.2163	160.52	102.969	34.3473	10.1625	8.76932
LOC7475781	13855.8	9616.41	17963.9	16.0385	22.6374	17.4382	0	0	0
LOC18107608	10519	8096.68	10280.3	52.125	45.9608	61.449	0	0	23.3848
LOC7463840	6746.64	8959.29	6591.02	76.1827	75.458	82.2088	117.283	80.3759	27.2823
LOC7485534	125905	105575	106395	48.1154	12.3477	16.6078	1.67548	40.6499	22.4105
LOC7471126	34474.1	24881	45637.7	32.7452	32.2411	52.3147	8.37738	24.0204	16.5643
LOC7478591	7682.75	10371	7680.19	58.1394	85.7477	63.1098	13.4038	15.7056	51.6415
LOC7489345	11780.4	8693.43	8748.79	106.255	105.641	118.746	42.7246	64.6703	120.822
LOC7468918	8657.36	10434.9	8825.36	243.25	266.161	244.966	53.6152	33.259	36.0516
LOC7453649	48505.1	39028.7	29924.2	549.985	467.154	373.676	426.409	408.347	426.773
LOC7495323	14356.4	19107.4	9297.37	77.5192	85.7477	66.4313	0	0	10.7181
LOC7464087	8062.5	11440.3	15128.4	28.7356	34.2991	38.198	0	0	0
LOC18095614	149220	107481	138994	1875.16	1382.25	1623.42	1654.53	1819.08	1952.63
LOC7491995	9600.11	16443	12516.9	56.1346	48.7047	27.4029	0	3.69545	0
LOC7458089	14995	12295.9	18391.3	39.4279	17.8355	17.4382	0	0	41.8978
LOC7478542	8949.48	9457.35	6589.88	83.5336	86.4337	106.29	46.0756	73.9089	82.8213
LOC18098830	6042.89	7522	10511.1	24.7259	36.357	29.0637	14.2415	0	0
LOC7482788	210212	171116	339039	109.596	77.5159	199.294	0	110.863	131.54
LOC7469198	38269	54143.5	90107.4	42.1009	85.7477	58.9578	0	92.3861	7.79495
LOC18107640	4383.12	3902.06	4308.68	85.5384	65.8542	55.6362	49.4266	17.5534	15.5899
LOC7496048	30729.7	41459.8	55436.8	39.4279	11.6617	23.251	0	0	0
LOC7482225	17873.7	26441.3	48011.5	36.0865	24.6953	24.0814	2.51321	0	12.6668
LOC7492927	15730.6	16545.1	29844.2	58.8077	50.7626	63.1098	6.70191	9.23861	0
LOC7497240	33147.6	37554.3	26454.4	231.221	261.359	121.237	218.65	191.239	153.95
LOC7459228	72052.6	71024.2	49856.1	1369.95	1131.87	905.127	843.602	772.348	632.365
LOC7497381	76271.1	60041.3	75792.7	1362.6	1197.72	1442.39	1715.69	1421.82	1799.66
LOC18097173	24867.3	35709.5	52641.3	142.341	135.824	156.114	20.9435	34.1829	100.36
LOC7479845	33114.4	25997.8	24738.9	764.5	757.324	798.006	1228.12	810.226	993.856
LOC18094096	11862.7	13115.6	9616.24	2.67308	0	3.32157	0	0	0
LOC7473877	2876.05	4505.77	2723.5	26.0625	26.7533	20.7598	80.4229	97.9293	51.6415
LOC18101088	88738	103599	165917	803.927	823.864	758.978	626.628	838.866	777.546
LOC7463155	69059.7	66057.5	86745	65.4904	44.5888	128.711	0	80.3759	43.8466
LOC7473306	21942.2	19538.1	53345.3	26.0625	21.9514	29.8941	0	0	14.6155
LOC7469878	20401.9	26794.3	33392.8	62.149	135.824	94.6647	46.0756	73.9089	42.8722
LOC7469050	30739	36248.1	31651.1	141.005	130.337	47.3323	30.1586	52.6601	23.3848
LOC7497504	2192.23	2665.61	2644.64	24.0577	26.7533	13.2863	0	8.31475	0
LOC7469083	24038.8	23858.2	26121.8	24.0577	4.80187	18.2686	0	0	4.87184
LOC7462135	2355.55	3074.28	2945.22	32.7452	30.8692	17.4382	10.0529	33.259	9.74369
LOC18095522	97575.9	92693.9	137841	284.683	218.828	461.698	82.9361	63.7464	287.439
LOC7458008	20611.7	21626.8	8392.21	49.4519	40.4729	26.5725	7.53964	25.8681	0
LOC7496975	10955.8	10891.2	9082.51	510.557	576.225	439.277	404.628	354.763	464.774
LOC7494760	10465.9	6552.58	18727.3	11.3606	6.85982	9.9647	4.18869	26.792	16.5643
LOC18106554	17804.7	21755.6	15733	445.735	573.481	368.694	235.404	391.717	225.079
LOC112327885	23858.2	22436	26472.7	353.514	512.428	489.931	82.9361	32.3351	145.181
LOC18104336	49639.1	20567.9	11304.3	5.34615	6.85982	9.13431	0	10.1625	0
LOC7464598	13096.3	15607.1	12132.9	129.644	172.181	210.089	51.102	122.874	87.6932
LOC112324545	12753.7	11076.9	31639.6	13.3654	8.23178	13.2863	8.37738	0	13.6412
[truncated: 12,585 more rows]

## Sheet: Table S2B
Table S2B All differential expression miRNAs from S1, S2 and S3 of 84K poplar.
[truncated: 548 more rows]

[truncated: 10 more sheets: Table S2C, Table S2D, Table S3, Table S4A, Table S4B, Table S5, Table S6, Table S7A, Table S7B, Table S7C]
